# Supplementary material for: Identification of immune-related genes in diagnosing atherosclerosis with rheumatoid arthritis through bioinformatics analysis and machine learning
Source: Front Immunol. 2023 Mar 9;14:1126647. doi: 10.3389/fimmu.2023.1126647 (PMC10033585; doi:10.3389/fimmu.2023.1126647)
Supplement: Supplementary file 1 [file Table_1.xls]

## Sheet: Sheet1
GSE55457 normalization
Tag	GSM1337304	GSM1337305	GSM1337306	GSM1337307	GSM1337308	GSM1337309	GSM1337310	GSM1337311	GSM1337312	GSM1337313	GSM1337314	GSM1337315	GSM1337316	GSM1337317	GSM1337318	GSM1337319	GSM1337320	GSM1337321	GSM1337322	GSM1337323	GSM1337324	GSM1337325	GSM1337326
2023-12-01	55.9464	56.4278	50.9412	49.7948	62.9887	30.8832	51.8797	12.4852	69.1448	23.5786	69.7145	45.9651	58.1129	27.5179	39.2151	55.2829	9.51059	5.5724	76.6648	28.3087	24.3321	37.5677	71.9258
2023-03-01	160.554	164.127	138.455	141.584	279.768	91.929	122.542	148.359	113.276	173.686	310.438	120.129	430.263	541.818	88.4932	257.813	115.233	338.987	429.362	115.842	158.696	271.253	305.074
2023-03-02	554.787	924.167	707.55	401.351	591.849	498.352	896.472	950.339	868.257	782.558	485.817	760.644	604.412	594.323	828.703	706.346	893.774	1023.36	1103.55	608.543	855.922	1169.15	800.01
2023-03-03	250.859	211.53	154.532	436.399	923.051	148.857	220.717	127.778	179.377	222.105	344.203	218.257	245.04	244.182	288.096	329.607	322.918	230.842	138.21	183.634	181.953	596.219	294.558
2023-03-05	449.46	521.338	662.838	597.431	772.941	695.49	469.557	443.908	449.679	701.731	458.904	672.536	428.181	401.803	562.083	758.912	717.496	680.761	544.02	495.308	555.826	577.073	589.397
2023-03-06	500.145	456.381	510.416	620.138	491.844	328.237	277.825	239.853	325.989	207.938	120.163	195.997	356.344	206.015	246.235	216.533	193.032	134.15	456.984	274.845	281.089	232.806	167.091
2023-03-07	510.623	360.831	668.615	622.061	609.129	515.286	369.097	340.905	347.198	343.055	307.36	630.083	390.227	499.012	451.233	529.054	673.095	561.419	541.451	402.327	577.667	590.424	437.893
2023-03-08	407.365	699.051	623.753	156.544	215.961	450.174	495.243	464.196	515.4	454.689	521.866	873.026	698.586	732.229	709.191	674.995	830.296	607.701	607.213	483.761	662.731	697.228	381.601
A1CF	171.347	233.248	276.409	249.615	272.303	141.136	161.426	149.14	109.091	195.712	223.841	252.859	267.092	187.775	175.327	103.146	147.635	201.845	116.693	211.104	200.715	204.087	213.336
A2M	8737.44	9061.18	10308.6	4098.88	3802.64	6878.72	11910.5	8936.88	7692.96	8828.5	6778.79	7570.81	7884.71	7999.16	9029.53	7847.97	7383.53	7977.5	7447.44	7646.87	8080.2	8437.11	5416.78
A4GALT	133.57	334.898	119.064	89.6521	92.5402	367.098	485.598	344.416	424.57	253.64	295.542	282.918	153.895	218.14	281.871	331.906	218.965	231.667	210.707	179.816	204.233	221.888	267.797
A4GNT	257.965	189.514	167.292	164.344	126.489	103.665	159.395	128.949	163.779	207.356	215.003	103.705	138.278	124.41	196.49	102.832	112.8	99.7872	75.4049	148.155	215.471	193.013	169.392
AAAS	124.215	167.796	276.308	58.8776	148.678	283.714	402.55	320.909	279.813	318.845	96.925	121.678	222.325	183.136	243.694	217.265	160.906	153.138	275.16	338.028	290.617	281.913	244.51
AACS	354.207	466.199	520.966	572.961	628.251	940.29	303.054	437.47	410.399	380.945	609.853	370.303	347.636	474.341	366.526	364.094	268.398	352.918	307.919	386.637	410.225	404.448	397.282
AADAC	6.8359	24.8917	17.1813	25.4317	22.2915	32.6332	5.17781	13.6557	21.4948	21.0558	18.7693	28.0955	17.8882	19.0833	40.46	18.9153	9.73176	13.931	11.146	8.66021	21.205	15.5239	18.0284
AAGAB	173.146	232.207	163.223	223.222	247.2	228.227	192.036	194.204	191.218	177.325	211.08	251.155	244.093	305.807	172.111	186.488	242.52	218.871	186.913	243.603	170.129	173.919	170.519
AAK1	82.0308	73.8818	57.3716	115.939	76.2818	31.8097	43.453	39.9917	21.3997	86.358	64.7491	89.6577	98.0537	109.228	74.3841	60.1946	81.7247	63.8762	91.3	71.3304	68.7943	63.0268	61.4093
AAMDC	158.665	366.335	574.922	202.706	256.761	451.924	298.587	531.499	311.009	336.408	321.362	302.233	249.583	254.514	406.467	311.214	387.943	400.181	296.58	236.619	329.02	272.599	279.252
AAMP	446.672	472.943	495.144	720.956	622.014	914.04	566.514	644.647	555.727	654.186	465.359	434.551	441.904	490.999	461.14	490.544	455.513	375.414	394.276	505.738	397.228	444.603	501.039
AANAT	2.60843	3.17345	5.72711	11.0062	6.64654	4.83837	5.07629	8.09588	3.32884	6.69517	6.85228	6.714	12.8719	7.38028	3.21605	9.82342	3.98118	6.60432	4.84607	6.70468	5.27683	9.5213	6.57286
AAR2	569.268	632.706	602.05	689.755	690.729	610.561	709.97	612.458	679.845	518.73	669.041	599.612	624.477	640.186	702.551	650.959	598.393	519.162	448.843	686.671	605.859	538.471	547.519
AARS	1303.41	2115.99	1583.4	1450.14	1733.83	2632.28	1998.23	2319.23	1959.17	2052.31	2058.46	1894.9	1769.13	1487.86	1602.63	2140.04	2059.26	2093.26	2098.93	2168.68	1666.31	1877.66	1931.39
AARSD1	291.515	282.04	277.916	335.955	367.605	220.506	313.308	305.205	290.465	299.73	286.008	229.515	198.19	215.715	310.608	230.85	291.068	218.562	285.434	279.455	253.679	178.731	214.557
AASDHPPT	522.901	482.364	643.044	975.647	981.898	584.773	348.132	325.737	314.148	408.745	417.393	722.323	560.07	663.329	640.201	578.119	513.516	596.246	581.722	494.424	644.897	743.179	418.221
AASS	124.35	99.6164	252.495	102.849	184.058	141.96	27.9196	100.955	90.925	98.8265	69.1683	49.3221	34.9245	55.9319	50.16	104.661	43.2953	92.9765	123.478	63.0892	87.9472	64.1135	47.4185
AATF	483.55	575.683	607.878	1701.47	800.345	757.977	538.797	565.639	572.466	477.201	683.441	755.273	668.109	694.168	776.832	543.319	910.694	567.352	387.589	696.821	545.664	595.702	336.718
AATK	425.714	168.788	346.842	705.142	250.728	154.931	298.486	244.925	257.272	246.751	215.797	281.678	302.017	225.415	287.681	219.877	130.052	189.461	134.721	261.11	149.022	221.577	226.2
ABAT	92.8243	195.464	143.881	76.0814	64.9315	136.813	86.906	85.9334	97.1071	62.5853	151.247	121.885	134.587	189.146	68.0558	108.789	112.358	98.1361	92.9476	120.498	103.582	117.981	71.4563
ABCA1	982.66	1227.63	2081.05	1929.6	1809.08	1059.81	1088.25	1119.67	1145.98	865.617	781.557	2363.43	1177.78	1164.29	1079.87	1093.33	1565.38	899.013	1648.44	767.5	975.823	1941.83	1152.69
ABCA11P	64.4013	96.6909	140.666	127.052	96.0169	42.1041	93.2006	89.7375	16.5491	57.5396	16.5845	94.2026	102.502	70.6398	126.567	85.6937	94.9953	72.7507	80.4448	94.0518	94.6898	56.1963	43.9442
ABCA12	3.41795	14.2805	15.4733	22.0123	32.8237	19.4564	3.85798	1.26803	47.2696	44.3434	5.75989	25.2033	28.4886	18.8724	24.691	38.4577	37.6	27.862	15.7982	47.2121	16.1237	33.428	42.1602
ABCA2	106.496	31.1394	62.1944	110.382	98.062	50.5455	166.908	179.572	191.076	148.264	40.5178	36.2556	25.6492	12.6519	77.6002	81.0955	74.5365	94.1116	92.8507	55.593	79.5434	23.5963	118.499
ABCA3	84.1895	165.515	155.134	152.483	137.43	157.401	340.01	280.917	182.516	202.796	62.8622	240.155	107.424	145.286	358.33	98.0252	157.699	120.013	69.8803	34.0821	184.885	104.217	107.701
ABCA4	23.386	46.7091	24.4156	91.5755	121.58	25.736	24.3662	33.7491	38.4244	22.6083	29.9911	22.2078	25.4599	10.8595	12.2417	35.7405	8.29412	21.1545	13.3752	22.6283	19.5438	8.79685	64.6018
ABCA5	317.959	329.443	575.022	144.362	275.78	761.271	211.174	457.076	482.872	420.922	180.741	259.78	248.352	428.161	387.793	204.097	303.343	276.453	446.905	306.274	423.808	511.873	222.538
ABCA6	169.998	418.101	563.467	63.5792	129.045	308.42	90.8655	205.713	224.459	283.623	183.025	285.913	200.272	203.168	444.645	346.119	240.198	485.934	275.451	142.474	236.969	563.205	310.52
ABCA7	148.861	177.217	163.373	302.509	169.129	130.533	147.415	225.807	333.075	222.881	201	136.552	206.992	275.073	155.823	255.095	274.922	226.301	189.094	314.654	157.816	206.364	147.42
ABCA8	566.21	832.335	2743.29	440.246	1354.67	1671.4	565.194	1045.05	1139.13	777.319	1086.14	1260.89	340.349	250.297	2302.28	87.0523	369.254	152.003	300.456	583.866	246.057	684.705	49.4842
ABCB1	155.607	167.498	168.498	92.9646	96.1191	85.4435	145.689	174.11	111.659	210.946	169.321	242.84	201.786	171.328	232.074	144.112	201.602	135.801	152.845	275.451	211.171	103.699	73.0526
ABCB11	25.05	54.7419	29.2887	38.8421	33.4372	32.5303	12.64	40.9183	19.7828	19.6974	47.8667	36.9786	30.6655	29.732	10.4262	13.7946	18.1918	13.157	17.5428	48.8417	10.1139	9.78003	46.6673
ABCB4	131.231	90.2449	34.3627	54.0691	5.52174	56.1045	147.009	86.226	61.536	26.0044	26.1181	60.3227	59.5326	47.2338	90.8793	77.0198	96.3223	82.3476	38.6716	89.9545	132.409	54.437	55.3998
ABCB6	204.627	132.739	209.743	23.5617	142.185	159.512	119.648	125.437	146.612	181.303	260.039	179.315	174.481	182.715	159.35	198.768	128.891	98.8068	134.188	223.862	204.086	153.324	208.923
ABCB7	265.071	371.392	338.302	273.124	232.015	544.162	399.605	353.683	375.398	336.796	334.669	412.446	266.43	351.617	376.9	329.503	554.821	442.49	443.997	291.654	418.042	281.913	312.774
ABCB8	40.026	13.4871	15.8752	28.3168	13.8043	19.5594	103.15	34.7245	38.8999	123.23	29.4946	25.8231	4.54303	11.1758	9.23318	55.1784	10.9482	36.2206	22.0012	60.5284	51.1071	39.3271	63.1933
ABCB9	45.1079	34.412	64.2039	24.4166	25.5636	39.2217	61.2708	62.6211	87.9766	36.969	64.9974	52.7307	39.6095	33.1058	40.045	39.4504	58.6117	24.3534	57.329	36.7361	15.5862	39.3271	88.7805
ABCC1	640.685	542.957	391.353	804.625	790.58	441.63	726.721	521.697	484.252	467.886	670.133	612.678	468.926	625.953	428.565	481.139	567.87	603.728	602.997	551.227	703.529	648.121	725.831
ABCC10	452.833	425.242	377.688	308.012	327.265	203.211	466.359	388.895	412.349	322.435	571.619	407.591	494.102	583.622	333.38	360.488	360.186	412.306	534.279	503.27	571.608	504.525	388.033
ABCC2	6.74595	19.9332	23.1094	7.69362	103.379	263.331	92.7945	60.4752	12.5545	15.428	238.638	87.282	5.01626	7.69657	71.4793	62.1802	23.2235	21.6704	36.0548	56.0586	22.7686	42.0179	73.8977
ABCC3	136.493	488.314	278.971	290.862	92.1312	258.132	626.312	979.845	1269.43	822.196	158.049	125.552	311.955	441.341	134.659	231.634	535.855	280.942	812.589	254.685	493.775	517.307	548.129
ABCC4	231.881	179.796	162.469	269.597	173.935	102.326	149.852	80.0809	73.7101	149.331	210.732	253.376	321.041	392.314	126.775	379.56	161.127	328.875	381.967	247.328	267.75	367.708	268.924
ABCC5	758.065	779.279	719.707	420.585	427.219	654.003	571.285	1034.22	977.824	1087.72	449.371	734.511	619.177	599.806	604.721	499.95	373.125	506.056	832.361	723.081	1006.21	606.569	587.707
ABCC8	9.44433	8.57822	6.63139	16.1352	13.0886	15.0298	7.81748	13.5582	14.5518	9.84869	9.13637	15.2873	10.6004	5.42977	8.8182	9.66667	5.41882	5.26282	9.98291	7.58933	13.0455	8.58987	15.7749
ABCC9	114.231	54.0477	130.719	46.5892	93.256	65.4724	125.993	83.3973	73.615	67.0487	99.3084	111.969	97.9591	57.4607	96.4815	78.5874	44.3459	73.6795	61.9328	89.582	98.5986	78.8612	99.344
ABCD1	280.092	421.275	319.613	399.534	316.58	356.804	528.746	452.199	453.008	307.104	522.362	432.691	281.573	387.992	323.784	426.274	385.953	208.552	262.851	250.494	230.813	423.594	370.052
ABCD2	12.1427	39.8664	73.7491	10.0445	28.2222	77.6198	11.6755	12.7778	14.9322	9.12095	63.8553	24.6869	47.4179	55.5629	51.3531	52.5658	69.3388	43.7536	36.4425	50.5645	41.2375	54.644	29.0145
ABCD3	678.912	518.263	685.445	492.712	725.291	485.484	449.455	568.76	548.784	417.914	376.379	650.845	677.385	856.112	642.795	604.036	492.118	404.411	742.321	436.549	782.144	588.044	366.859
ABCD4	230.936	277.081	229.788	162.154	160.182	127.342	152.035	186.595	191.361	262.761	237.645	189.386	175.475	201.165	173.667	198.924	161.293	178.317	206.685	203.329	231.203	180.128	148.593
ABCE1	826.694	491.636	770.045	1728.98	1541.49	818.713	503.415	379.336	403.361	509.706	556.822	626.984	644.495	676.877	637.245	576.813	648.766	569.984	570.043	492.747	543.758	752.441	424.841
ABCF1	1235.5	1383.03	1039.72	2626.41	1747.94	1845.07	1121.86	1168.44	1252.31	1423.74	2042.87	1713.52	1788.63	1884.82	1441.41	1615.43	1787.77	1736.52	1081.84	1197.44	1214.65	1470.63	1420.49
ABCF2	138.877	116.922	199.545	491.644	289.687	200.638	137.77	128.364	117.841	169.417	115.496	180.968	132.126	103.324	129.783	83.2901	106.496	91.3254	94.6922	114.538	99.2826	117.257	98.5928
ABCF3	345.213	469.769	333.077	495.704	443.477	572.986	404.377	451.223	600.713	319.233	576.287	380.632	486.388	383.985	280.108	499.114	324.798	390.893	284.464	422.395	414.818	494.9	434.184
ABCG1	262.957	381.805	302.03	510.076	269.082	197.704	360.518	443.42	366.315	208.569	390.58	938.255	427.849	471.863	346.037	545.879	615.036	625.45	405.035	302.083	370.404	505.922	550.664
ABCG2	188.527	311.394	264.05	96.5977	113.502	212.27	156.756	199.666	177.475	449.838	179.649	287.669	197.149	300.272	355.633	132.407	181.696	170.371	205.183	175.812	165.145	93.0396	77.4658
ABCG4	94.0835	126.144	125.193	151.415	139.577	37.1628	123.049	176.159	122.026	130.798	160.383	103.705	100.231	114.816	55.3991	140.663	132.485	86.5785	79.9602	123.385	112.866	98.4212	146.856
ABCG5	4.67719	17.7515	9.74614	4.70166	38.7544	14.618	4.16256	3.60901	5.51637	8.73283	19.3651	4.23498	6.90919	8.7509	11.6193	35.9495	6.08235	3.19897	2.7138	6.05284	3.51789	4.13969	4.6949
ABHD10	699.15	1162.77	1215.35	554.582	532.132	1173.56	1098.71	1098.02	1138.75	941.496	1872.86	1457.76	1397.64	1814.81	1401.58	1126.45	1519.04	1148.43	1126.42	1052.82	985.302	1091.74	814.095
ABHD11	365.361	498.826	425.313	332.322	383.045	268.066	443.871	563.103	394.801	293.326	644.114	332.808	343.188	354.148	325.962	328.249	527.616	374.279	376.54	356	270.975	425.768	433.996
ABHD14A	339.051	521.585	489.316	256.988	291.425	416.511	674.486	618.359	558.009	559.144	463.423	602.607	499.165	436.385	488.84	585.068	632.067	522.154	381.047	392.736	449.215	454.59	385.028
ABHD17A	1611.92	1538.23	1478.6	1057.98	1179.81	1520.38	1800.46	1377.18	1341.14	1398.42	1279.79	1495.26	1556.46	1524.98	1459.98	1386.67	1779.81	1734.25	1320.17	1312.44	1287.25	1303.69	986.21
ABHD17B	209.664	147.367	171.813	233.907	215.246	171.916	130.461	107.587	162.352	173.395	164.455	163.615	146.702	97.8414	219.625	259.171	188.774	283.676	105.354	175.16	192.214	182.767	180.66
ABHD18	99.3903	156.986	152.623	252.073	176.696	92.8555	96.3479	196.837	147.325	188.92	108.643	90.8972	136.196	158.571	98.6601	118.299	84.2682	125.482	170.291	204.4	255.926	161.345	98.3111
ABHD2	210.114	165.912	158.4	312.233	203.231	286.236	601.032	296.914	280.289	330.683	276.127	280.077	226.868	305.333	342.094	336.4	148.022	237.962	275.208	210.313	290.519	249.158	456.485
ABHD3	257.515	420.977	522.373	505.001	348.688	174.593	148.025	244.437	166.347	226.374	294.052	501.794	502.289	512.297	228.962	186.645	283.548	282.644	415.793	511.977	488.302	535.987	194.275
ABHD4	708.325	584.906	776.174	432.659	643.487	1054.25	996.069	677.518	504.748	1105.77	811.548	1067.42	913.054	713.356	903.814	851.189	541.661	530.41	447.486	685.74	851.427	621.679	772.592
ABHD5	104.157	90.6415	439.681	182.937	348.892	178.402	59.3926	52.0867	91.5907	80.8272	125.625	107.734	140.455	116.081	95.859	83.3946	97.207	105.05	121.927	169.014	109.25	189.288	61.8787
ABHD6	152.369	260.47	218.183	125.342	184.007	322.112	334.527	420.644	325.418	313.169	186.799	276.152	138.326	215.135	291.623	178.65	223.056	203.444	209.738	183.401	225.389	242.534	156.95
ABHD8	16.3702	104.129	12.459	11.2199	18.4058	71.0313	104.978	87.7866	60.7752	54.0465	68.4235	34.6029	47.8911	65.3682	75.7328	28.9477	62.5929	85.4434	23.7457	77.9419	50.7162	89.8314	47.2307
ABI1	612.667	595.566	679.065	915.648	776.213	554.405	519.558	470.244	486.154	453.282	569.633	895.802	684.483	867.446	678.483	791.831	738.176	813.363	869.434	661.016	978.51	1027.73	740.291
ABI2	351.689	225.711	239.835	252.981	253.335	260.809	305.796	200.983	215.804	309.918	236.006	186.184	287.962	167.954	165.782	224.162	120.541	149.01	145.818	212.129	271.122	232.133	211.928
ABI3BP	169.458	199.63	137.652	721.491	463.826	171.505	54.4178	318.275	438.266	369.302	71.7007	129.529	284.602	140.12	70.4419	49.5351	54.0776	69.9645	457.178	227.214	196.709	299.61	185.73
ABITRAM	233.32	401.441	390.951	557.146	306.354	329.318	342.345	361.388	245.954	350.477	375.187	368.34	378.491	436.174	456.887	332.847	351.339	327.12	387.783	301.618	302.636	404.862	216.059
ABL1	2565.62	1706.52	1495.88	1405.37	1697.53	1794.31	2176	1664.04	1804.23	2736.29	1642.86	1473.46	1721.81	1342.37	1842.9	1958.73	1324.29	1639.32	1097.05	1353.23	1626.53	1533.76	1474.48
ABL2	194.103	206.671	189.899	324.521	287.335	213.094	119.09	116.854	118.031	258.88	227.416	224.867	159.385	165.318	129.679	140.768	110.588	139.104	132.007	182.237	208.826	135.161	237.562
ABLIM1	1078.95	2102.16	2158.32	536.31	1302.82	2717.15	1579.23	1852.49	1334.72	1051.38	1256.1	2428.14	536.551	725.692	4831.29	1115.38	1740.66	1079.08	956.905	878.36	1484.45	858.314	521.791
ABLIM3	601.379	312.584	796.872	90.9343	264.225	394.687	457.374	317.105	213.902	363.286	235.361	359.87	295.297	187.459	525.046	324.8	283.438	237.756	324.202	278.337	300.389	325.587	260.285
ABO	14.4813	19.4374	26.7265	57.9159	52.7633	22.7506	50.4583	21.654	55.2588	119.737	17.4783	63.2149	74.6761	63.4704	51.768	101.16	47.8847	14.5501	41.6762	50.0989	71.9213	50.9182	17.5589
ABR	800.564	1280.73	772.708	755.952	620.735	684.372	1323.34	1189.9	1093.29	847.812	774.308	1111.99	1008.17	1463.03	1103.42	857.668	766.432	810.99	842.441	560.865	1298.59	618.988	1165.41
ABRAXAS2	345.797	369.657	314.037	439.926	398.843	512.867	437.982	425.814	390.188	419.03	446.689	446.068	401.348	454.467	575.569	441.009	456.176	441.354	361.178	328.436	439.638	442.947	409.583
ABT1	369.678	398.962	263.447	648.829	388.055	517.911	446.003	405.184	322.327	433.925	389.984	372.782	384.454	516.303	484.897	550.53	827.532	561.264	482.184	439.995	278.304	424.526	400.287
ABTB2	139.057	350.17	154.532	285.198	252.159	407.555	169.04	146.409	243.766	268.777	245.689	286.016	107.897	121.669	251.993	137.319	123.416	110.313	44.7777	108.299	141.204	126.985	67.6065
ACAA1	496.007	582.178	469.02	500.192	395.418	413.835	705.198	352.805	537.798	540.271	492.123	371.336	514.498	521.153	455.279	515.625	641.799	493.105	580.608	493.399	397.473	516.996	545.171
ACAA2	315.621	395.243	694.538	142.225	466.229	447.909	537.63	351.342	499.707	510.967	395.099	293.867	320.284	317.879	710.747	605.342	705.055	470.197	474.285	410.615	428.987	468.717	395.076
ACACA	64.5363	163.185	391.453	501.849	324.862	222.925	216.656	208.396	235.539	159.714	219.174	294.951	134.54	211.761	294.528	52.2523	132.706	170.835	62.5143	110.115	203.744	61.7849	167.936
ACACB	239.256	422.614	4813.64	102.314	855.972	1287.26	265.135	435.519	414.346	243.84	268.133	176.836	98.5743	131	724.804	120.546	158.196	128.887	242.643	248.585	182.979	430.218	143.617
ACAD10	282.251	282.536	187.99	244.593	185.489	269.713	506.817	435.617	258.128	410.928	262.274	195.326	195.161	220.459	179.891	246.108	246.059	310.506	345.816	301.059	216.546	233.893	329.112
ACAD8	376.154	450.53	505.794	343.114	320.67	283.405	267.013	383.237	328.795	282.07	323.944	353.26	335.332	245.236	382.087	360.541	455.513	417.001	633.381	448.934	551.722	493.866	293.055
ACADL	14.8411	8.18154	231.496	40.8189	85.229	140.57	21.3204	28.5794	22.3984	27.4114	75.4744	26.0813	40.1301	20.0849	189.851	7.99459	4.86588	17.6975	6.15451	37.4345	7.76867	50.5043	19.1552
ACADM	789.546	330.137	1768.57	433.835	686.741	509.161	276.252	289.598	332.694	473.319	489.193	664.169	514.782	554.891	557.622	427.214	538.454	388.417	515.913	651.565	709.539	836.011	233.242
ACADS	395.133	333.708	476.355	210.72	206.349	654.518	593.824	362.364	263.074	366.1	379.259	175.287	199.136	324.416	376.174	427.214	360.075	228.159	293.963	331.044	233.842	339.248	327.61
ACADSB	8.27503	30.7428	29.9417	36.331	36.6071	69.1784	25.1784	41.5523	39.6608	39.6859	4.07164	17.0432	8.42353	16.342	40.5637	47.7586	55.9576	37.8717	31.3056	29.9848	29.1203	37.6712	15.3054
ACADVL	1587.73	2136.42	3068.02	2131.13	2325.57	3228.74	2409.21	3261.27	3300.4	3740.95	1976.34	1507.86	1623.66	2096.42	3430.28	1316.23	2550.94	2125.87	3041.68	2370.48	2500.93	2232.54	1533.92
ACAN	126.464	157.185	94.5476	169.26	174.753	127.856	519.304	110.416	205.722	158.064	232.382	171.878	301.165	258.31	262.886	278.504	151.395	240.026	155.947	216.785	377.489	227.476	319.347
ACAP1	88.4169	16.5118	34.212	89.5986	71.936	55.5383	32.5898	52.038	60.7752	78.5469	152.736	19.8321	172.73	238.699	37.2958	206.187	619.239	338.884	217.782	287.23	60.6836	147.114	217.702
ACAP2	331.766	413.936	510.919	340.763	313.307	289.067	259.195	179.816	204.011	190.133	321.163	391.788	436.604	455.89	260.708	323.807	243.736	232.699	386.62	262.833	433.238	388.924	276.013
ACAT1	1456.5	2152.69	3590.9	977.624	1642.61	2523.16	2117.93	1802.26	1563.99	2312.65	2359.97	2935.36	1360.45	1945.02	3371.46	1918.7	1965.71	1961.48	1914.2	1806.73	2172.1	2478.85	1478.14
ACAT2	233.68	314.766	229.687	168.191	262.078	419.806	215.438	238.487	312.055	307.007	218.28	288.392	287.915	276.971	295.98	239.629	443.68	310.609	208.09	326.76	289.542	304.888	248.83
ACBD3	822.376	1148.64	975.418	866.494	1034.25	1075.3	713.828	730.775	788.175	686.497	634.084	904.685	666.595	815.468	623.862	567.459	735.301	540.935	766.842	467.326	795.14	638.962	732.122
ACBD4	169.009	169.779	290.475	55.2445	208.19	441.424	451.282	448.395	287.041	293.52	123.937	214.228	155.504	241.335	312.164	285.402	421.12	202.257	406.779	370.434	321.691	400.826	215.214
ACD	330.192	351.558	290.375	97.9868	146.531	321.082	145.08	339.637	392.328	257.812	150.552	294.176	157.397	216.242	413.107	319.47	463.918	291.725	274.191	306.925	309.281	235.031	233.336
ACE	56.2163	60.4938	19.2913	84.8435	41.004	66.5018	236.047	108.465	116.7	108.287	105.565	39.4576	22.5259	17.8181	49.9006	82.1405	62.04	71.306	62.0297	70.0267	39.0876	100.595	225.167
ACE2	22.1267	20.9745	188.995	36.705	65.6985	48.2807	11.1678	23.9462	17.9758	25.3252	31.1828	18.9541	68.1455	39.379	33.3536	44.1009	44.6776	40.5031	41.6277	42.6492	49.1527	32.1344	43.9442
ACHE	15.021	18.4457	13.1623	13.8913	16.872	13.4857	35.331	20.1909	14.8371	26.1985	110.034	17.8696	11.3576	32.6841	14.6278	52.5658	34.7247	81.1093	9.30446	26.1669	10.0651	32.9106	39.7188
ACIN1	473.206	304.75	348.751	513.015	501.66	425.467	437.474	760.72	604.233	678.444	223.345	297.378	248.352	302.486	431.781	241.823	446.887	289.145	510.679	525.386	502.569	426.699	501.227
ACKR1	5476.45	3294.73	3947.59	2474.57	4305.42	3860.71	2519.87	2768.3	2148.05	2758.8	1521.21	1752.35	2292.15	1464.98	5189.77	2575.3	3022.6	2807.46	3532.59	3188.54	1972.36	1977.43	829.213
ACKR2	87.2476	112.161	72.6439	96.384	175.98	92.9584	105.993	63.1088	64.5796	128.858	104.075	62.2852	95.7822	99.7392	90.2569	44.6234	21.3435	36.2206	40.8039	62.9495	17.9803	81.552	26.1036
ACKR3	1178.92	3358.1	3917.04	3186.33	5526.65	1705.06	1767.77	1554.8	1540.3	2793.83	3835.59	4234.36	1061.46	3778.81	3121.75	2559.52	819.459	957.42	1101.9	1281.34	2623.56	3021.46	1586.03
ACKR4	24.3754	40.1639	217.731	5.23594	31.4944	55.4868	38.1737	31.7983	39.9461	50.0682	69.3173	95.2355	8.51818	48.0772	58.3039	76.4973	23.1129	33.9503	54.3729	5.49411	19.9347	10.0388	2.72304
ACLY	449.28	332.518	293.188	679.924	753.41	648.547	633.521	415.328	395.847	708.718	504.288	599.302	309.305	335.17	587.5	642.598	655.346	960.516	430.913	665.16	505.208	586.181	614.656
ACO1	1253.49	1677.07	2910.88	1270.73	1749.37	1276.71	861.344	977.748	956.9	1001.36	1480.79	879.844	1311.89	1900.1	1258.62	871.15	1225.98	1224.17	939.459	1052.82	673.676	1629.28	1545.65
ACO2	241.01	283.676	598.132	195.065	320.925	542.772	515.802	487.118	502.085	535.225	542.025	474.576	282.094	427.318	737.254	586.009	898.695	793.654	606.873	640.576	580.207	794.666	495.077
ACOT11	101.594	122.723	75.9596	129.456	82.008	70.1563	93.2006	115.732	133.582	128.809	68.3738	74.8353	68.666	69.2692	94.0435	70.0703	37.047	73.9374	69.4927	96.2867	125.325	69.1329	116.386
ACOT13	476.804	489.702	743.419	373.782	643.794	662.65	1018.1	780.326	637.901	799.442	806.186	731.826	599.017	680.251	831.401	758.912	968.532	737.001	665.269	852.333	649.93	1061	693.155
ACOT2	341.075	327.757	1183.9	168.725	593.996	469.528	458.389	268.627	184.513	250.244	490.683	452.833	330.789	262.211	765.212	275.265	345.367	298.949	214.293	380.025	305.079	286.674	221.693
ACOT7	200.355	244.207	173.12	270.612	190.756	223.594	534.838	411.963	404.597	408.89	510.942	281.316	310.014	768.919	299.559	490.492	465.963	424.74	247.877	350.226	476.283	524.499	606.768
ACOT8	248.971	239.099	222.453	211.788	186.001	374.201	290.262	320.909	206.103	318.748	325.93	256.578	359.467	241.44	147.523	316.753	273.816	265.308	194.909	344.919	203.647	243.414	273.619
ACOT9	604.437	1271.56	771.854	886.904	682.753	584.104	798.906	756.136	878.529	1135.66	832.999	893.065	626.844	1128.66	811.793	952.977	1086.31	882.296	916.004	611.243	1028.2	1162.22	864.894
ACOX1	62.5574	50.5768	99.1192	122.457	142.492	96.4585	57.8697	62.9625	71.2372	107.996	65.6925	101.485	111.825	79.1271	90.62	82.1405	68.3435	63.0506	113.301	86.4159	84.7225	87.2441	86.1983
ACOX2	238.267	220.059	332.675	102.475	173.321	355.877	324.578	520.282	618.975	356.785	241.617	309.877	160.236	311.659	348.475	270.771	217.969	312.777	336.123	319.497	359.606	261.215	251.083
ACOX3	126.509	137.648	188.442	195.065	200.725	183.806	151.02	137.435	117.318	124.54	258.549	148.276	192.653	218.983	172.629	130.526	163.726	134.563	137.919	127.622	181.709	137.697	131.551
ACOXL	6.38617	0.991702	1.60761	8.2279	1.94283	9.77968	2.63967	39.6991	4.08972	3.20204	31.4808	3.51194	3.31263	6.43138	25.9359	9.92793	8.29412	2.88939	9.40138	4.00418	1.36807	3.51874	4.601
ACP1	629.172	732.273	736.286	862.647	652.588	730.696	730.681	669.91	766.68	732.781	828.53	925.499	625.518	654.525	877.152	925.91	1183.63	943.902	664.784	986.426	800.026	810.138	620.853
ACP2	597.331	1759.28	946.883	789.451	733.164	631.561	1539.54	1108.16	1155.01	890.845	2136.62	1202.12	1194.91	1869.42	899.664	1358.25	1526.78	1472.66	1441.51	1197.81	867.062	1638.18	1442.08
ACP5	1950.3	2109.25	675.498	541.225	374.353	1168.83	3080.49	2476.56	2151.67	2364.56	911.155	1649.99	852.67	1393.19	1342.44	1644.9	1977.65	1710.11	1591.16	2010.38	1006.21	2545.5	1675.89
ACP6	356.996	416.316	536.741	306.035	170.56	461.395	184.269	364.217	284.093	386.476	453.045	424.635	292.742	355.94	475.042	311.528	293.169	324.128	217.201	347.06	304.102	317.515	218.688
ACPP	80.0519	97.9801	63.7016	171.29	84.5644	26.7654	48.9354	108.27	112.8	92.665	181.238	72.7178	75.8118	62.7323	16.8065	102.31	37.4894	112.377	63.8712	80.4562	76.8072	135.782	112.771
ACR	37.1477	92.8233	93.2414	48.94	32.5169	55.075	44.5698	98.0284	137.814	74.7142	29.8918	104.428	35.6817	51.8728	37.3477	38.6667	23.8871	27.346	28.7857	45.0704	112.084	24.6312	56.6205
ACRV1	119.943	141.962	123.937	174.335	198.016	91.4143	68.2253	87.1526	100.436	115.37	151.396	115.946	142.159	100.477	70.1825	123.733	102.847	86.6301	95.7099	173.484	108.81	112.186	128.546
ACSBG1	34.5393	22.2141	35.2167	20.9972	59.3076	24.7066	21.625	46.1855	47.7451	63.313	53.5769	47.0496	26.8796	54.8776	43.2611	32.7622	79.6788	34.7759	60.7213	66.814	45.0485	50.4525	34.038
ACSBG2	159.654	50.7751	118.762	123.953	124.239	23.5742	46.7018	106.319	45.1772	78.4014	115.893	128.805	71.742	63.3649	71.998	100.115	38.2635	75.9497	69.7834	87.4402	120.195	55.0579	90.3298
ACSF2	216.59	172.159	368.143	111.664	125.568	242.948	197.163	323.152	249.093	255.387	230.098	148.844	250.624	255.99	200.018	173.686	205.583	160.258	140.73	109.51	214.493	236.894	184.885
ACSL1	1683.88	767.18	6344.08	5481.12	6650.01	3742.17	543.163	605.24	519.918	1794.98	1474.38	835.738	624.288	997.813	2742.31	1238.17	634.223	1220.41	1419.22	1499.85	908.446	3120.35	1971.2
ACSL3	525.105	718.29	667.761	859.442	610.663	575.148	862.766	769.986	764.017	610.328	1124.97	1083.23	670.949	917.895	632.628	777.514	540.113	736.898	672.538	589.174	809.212	1000.77	737.381
ACSL4	359.694	194.175	703.531	1230.66	1811.74	159.254	68.1238	122.609	89.3081	164.565	248.966	275.171	336.184	375.023	172.318	193.751	101.52	134.047	199.561	131.207	193.777	274.979	172.209
ACSL5	276.224	293.841	611.093	413.318	755.047	286.493	342.954	333.784	349.624	294.684	626.735	411.516	589.269	642.4	372.854	581.359	807.736	555.795	504.379	452.473	407.782	465.819	252.398
ACSL6	45.6926	33.222	46.9221	42.3149	64.2158	49.1043	33.9096	34.3343	69.7155	72.5795	53.13	49.0638	89.2516	55.3521	27.3883	60.0901	78.7388	35.0855	33.1471	79.4318	60.9767	25.5626	50.3293
ACSM1	28.8727	11.0079	10.148	16.2421	12.5773	8.44141	47.7171	11.1196	19.9731	9.89721	4.27026	7.12717	5.67879	5.58792	7.05456	8.56937	7.63059	15.9948	17.3489	9.59142	9.77191	10.6597	12.6762
ACSM2B	23.6558	68.1299	4.1195	62.5107	108.287	50.0308	13.5029	19.0204	13.2203	54.1435	55.4141	36.9786	12.588	43.6491	17.6364	40.3387	59.2753	39.0068	12.4059	23.2801	11.14	75.3424	52.1134
ACSM3	60.8035	50.9239	36.8746	62.9381	71.8337	11.9415	22.5387	34.188	24.2054	22.9479	72.6938	59.548	48.2697	52.2418	25.884	38.6667	57.727	35.8078	41.0462	106.251	35.9118	35.3426	21.4087
ACSM5	157.316	417.11	773.261	144.897	197.913	678.401	301.278	405.282	376.825	420.825	194.347	295.881	254.031	222.621	442.155	205.404	391.206	257.981	189.724	216.226	154.054	444.448	204.557
ACSS3	207.865	228.389	624.356	160.604	271.997	422.07	177.467	200.934	234.351	251.894	295.74	206.585	254.599	175.018	263.197	236.076	190.322	204.321	111.266	198.347	187.816	231.409	150.8
ACTA1	22.4865	39.073	51.2426	66.9986	38.5499	49.5161	80.916	41.3573	60.0143	9.31502	6.75297	17.9729	49.8787	37.534	67.7445	24.6631	52.4188	15.6853	46.4254	45.1635	19.1529	22.2509	61.2215
ACTA2	2166.03	1994.46	1551.8	696.433	908.377	1702.54	4338.7	2351.71	1724.1	1235.45	2073.56	3375.33	2072.71	1744.75	5005.89	1495.88	1744.53	1501.71	1524.53	1367.43	2419.67	916.373	885.786
ACTB	17030.2	21265.7	13945.9	22381	15576.2	14304	23111	19168	18349.5	20343.3	15542.2	10816.7	12428.3	15263.6	13305.1	16084.7	20586.1	17911.4	14255	17818	13681.6	16838.7	20200.1
ACTC1	98.221	273.214	206.176	320.14	290.607	313.67	275.947	145.531	153.602	138.173	320.071	794.318	159.006	293.946	978.613	96.7712	40.6965	169.029	122.896	101.501	228.858	98.4212	246.858
ACTG1	20021.8	22994.2	18343.4	22159.9	18332	18703.2	22733	17113.7	17588.4	17833.6	15028.3	11991.4	13343	16442	12197.3	15378.5	18632.3	16664.7	15460.5	17793.5	14234.6	16940.8	16935.2
ACTG2	217.22	244.851	406.324	219.589	277.723	182.005	703.066	250.972	135.056	126.044	373.698	565.732	255.262	166.583	1428.86	216.429	153.496	149.113	183.957	175.905	220.845	220.232	143.1
ACTL6A	355.377	333.013	578.137	635.044	571.295	274.14	193.102	150.993	181.184	156.997	208.051	280.232	272.203	325.681	202.092	233.986	235.111	181.103	260.234	166.779	299.411	218.369	228.454
ACTL6B	5.48671	8.72697	5.22473	9.13618	6.49315	7.87521	6.34536	6.73031	23.9677	8.92689	5.41231	8.0568	8.04495	4.05915	4.87595	4.96396	8.01764	12.0219	7.94756	4.74915	5.52113	6.15779	6.66675
ACTL7A	13.5818	6.14855	16.2771	21.7986	21.0644	18.324	9.13732	7.60818	8.55988	7.37439	18.4714	13.8412	13.8184	7.27484	11.1006	7.94234	5.97176	9.90648	3.77993	9.40518	6.35174	12.9365	7.88743
ACTL7B	39.0366	15.173	10.9518	16.1352	58.3873	12.2503	23.3509	57.3539	23.7774	26.4896	49.4556	12.4984	10.3165	10.6487	13.6941	14.4216	7.29882	16.8204	9.59522	9.0327	9.96735	35.9118	27.3243
ACTL8	36.1583	20.5282	18.7889	24.0426	53.1723	32.0156	32.3867	95.6874	43.0847	105.958	25.0257	18.7992	28.3939	19.8213	21.6824	35.427	27.7576	33.4344	22.0981	35.9445	22.6708	55.8859	48.3574
ACTN1	1951.2	1088.79	704.435	1765.47	1534.12	797.198	2116.71	1256.62	926.274	1268.1	1167.47	1445.47	1172.58	1120.85	1968.43	1268.48	895.543	1280.31	1428.33	1193.99	1200.67	1078.6	2444.54
ACTN2	18.304	20.4786	28.5351	16.3489	15.1337	12.9709	12.4877	19.2155	37.6635	17.9023	59.0885	24.377	36.8648	13.5481	18.8813	23.5135	22.56	9.44212	17.6397	12.0126	33.0291	27.2702	35.1648
ACTN3	72.2266	54.4444	94.2462	71.5934	148.167	77.0021	125.08	80.4711	90.5445	38.3274	83.4191	83.2536	122.283	98.6848	83.8248	99.3838	26.4306	55.8272	66.6819	61.4596	69.4783	79.4821	129.767
ACTN4	1880.77	2476.68	1113.87	2448.71	1256.71	2127.34	3375.02	2364.87	2435.19	1689.71	2876.57	2704.6	1931.17	2574.56	2152.57	2034.49	1822.05	1788.95	1866.12	1257.69	1419.17	916.735	1368.47
ACTR10	2034.67	3185.44	2797.84	2368.78	2190.6	2555.79	2399.56	1865.56	1840.85	2018.16	3078.06	3189.36	2652.85	3421.5	2820.16	3334.74	2687.74	2446.49	2564.44	2515.65	2973.2	2963.81	2232.42
ACTR1A	818.823	947.968	772.758	855.061	774.833	1125.18	1279.99	1060.22	1160.48	1068.75	1031.37	877.468	738.905	1027.49	889.238	1095.15	839.807	876.259	781.817	628.331	762.991	704.886	1087.43
ACTR1B	617.12	697.96	665.249	405.411	527.121	694.151	722.66	720.241	703.812	738.894	678.078	739.883	495.38	401.803	861.175	454.177	752	583.451	672.344	632.009	645.044	642.17	709.962
ACTR2	1331.29	969.19	1366.27	1712.26	2278.74	926.908	1011.3	786.276	1118.97	935.48	1556.76	1473.98	1986.82	1673.21	1494.32	1885.05	1722.08	2078.81	1520.21	1453.05	1505.07	1798.59	1516.73
ACTR3	2688.85	2411.62	2112	4609.01	2947.28	1799.98	2462.51	1640.34	1788.92	2522.43	2752.43	2398.24	2856.81	4268.75	2761.65	3742.41	3851.34	3729.48	2932.45	2588.29	2371.64	3710.41	3326.15
ACTR3B	164.511	39.3706	184.373	309.134	192.443	171.093	88.1244	104.954	116.509	60.4506	97.0243	95.7519	84.2353	76.1223	143.892	106.281	89.4659	83.3796	89.6523	76.2657	139.054	101.733	79.6255
ACTR5	182.096	208.902	177.239	306.142	251.546	242.073	166.908	173.33	200.587	229.673	209.69	184.79	162.603	186.405	207.124	165.744	300.634	233.163	277.098	272.005	224.852	196.015	209.533
ACTR6	334.509	397.871	479.269	389.596	567.205	290.611	174.117	198.398	178.806	272.949	306.366	452.937	409.441	527.057	351.276	307.557	441.689	308.133	411.334	310.371	452.635	352.805	226.764
ACTR8	124.395	221.447	186.081	250.684	176.593	288.14	148.228	187.376	213.997	213.663	159.787	194.603	154.179	209.811	147.42	172.014	179.263	218.871	138.307	116.401	176.383	194.98	188.547
ACVR1	1118.75	1821.26	1613.84	1571.1	1324.19	1014.62	1033.74	879.525	1034.13	1074.33	1220.7	2511.45	1144.18	1437.78	1477.62	1508.1	979.369	1013.25	993.057	898.707	1711.55	1282.99	1027.99
ACVR1B	99.1205	90.939	115.848	123.312	132.266	64.4944	47.4125	74.1309	42.847	100.961	35.751	67.7597	45.0044	54.614	46.5809	35.3225	50.7047	56.0851	73.3695	59.6903	58.8269	51.7979	94.1327
ACVR2A	535.269	590.162	448.121	817.554	507.08	521.823	465.089	502.725	370.262	494.569	898.245	484.234	533.711	609.4	535.109	437.665	666.626	565.185	475.496	358.514	292.864	457.229	635.595
ACVR2B	137.078	190.903	210.798	188.494	252.466	83.3846	137.77	138.898	176.429	194.645	174.386	214.848	234.25	119.455	93.2654	171.178	175.061	138.175	139.858	209.708	161.041	142.095	172.491
ACVR2B-AS1	82.7503	156.59	101.882	62.297	74.1344	61.9723	15.635	16.0942	7.70389	67.0487	81.2343	89.5544	73.0671	16.342	103.951	16.0937	54.52	86.2689	16.089	52.7062	15.5373	34.8769	64.1323
ACVRL1	440.645	312.089	328.254	220.764	104.913	259.213	172.188	219.076	147.61	229.285	175.875	220.736	182.1	148.871	149.494	221.027	115.675	164.386	213.033	161.844	149.51	113.738	140.284
ACYP1	192.844	315.758	159.254	127.693	116.877	456.454	198.99	284.624	315.479	226.277	372.605	353.776	156.545	549.725	275.232	140.663	184.129	121.767	300.65	303.294	479.215	301.68	160.002
ADA	555.237	274.354	214.465	305.234	339.996	449.711	350.162	316.763	278.909	294.878	360.539	325.216	383.082	404.65	257.232	427.58	395.85	456.627	512.036	427.377	409.199	492.21	356.718
ADA2	1348.38	2976.3	1072.58	1339.44	1727.38	2134.34	6546.89	5279.78	5369.61	2071.81	5150.33	3607.28	4507.25	4682.26	2297.3	6953	7797.46	6917.92	5491.66	3697.54	1747.51	6085.45	3972.07
ADAM10	176.114	252.289	196.028	227.069	217.7	392.525	235.337	324.225	497.424	427.52	324.838	400.154	344.608	320.831	359.99	437.56	386.727	542.38	322.361	349.668	399.671	434.875	393.714
ADAM11	27.3436	29.5527	25.0184	20.4095	17.69	30.9861	40.1027	42.5278	13.7909	43.4701	27.1112	17.3531	21.5794	12.6519	18.4664	10.2414	11.7223	21.0513	19.4812	27.2843	21.3028	11.2807	39.2493
ADAM12	1219.04	131.549	99.6216	152.002	196.84	37.626	192.341	95.5411	80.9384	35.4165	182.082	71.7881	216.456	91.8844	108.775	260.791	71.1635	184.508	343.344	193.784	272.929	186.855	546.345
ADAM15	258.415	238.703	226.171	249.402	298.89	227.3	467.526	364.607	334.311	158.937	122.149	57.1206	71.9313	86.1384	78.2226	92.8	69.7812	96.0722	64.3558	74.6827	43.9736	61.5779	275.872
ADAM17	491.915	637.863	605.165	633.228	451.453	376.878	357.168	341.978	421.431	266.254	281.142	320.619	379.059	388.624	279.07	288.223	253.468	242.09	428.005	357.397	433.287	391.201	374.653
ADAM18	54.0575	47.5025	71.1368	82.5996	81.7013	61.6634	8.42664	10.3393	10.9376	18.7271	106.459	40.0774	112.061	20.3485	16.4952	53.1928	20.9012	43.2377	15.992	57.7348	45.3417	40.983	56.4327
ADAM19	274.785	121.434	150.312	413.212	199.703	94.1423	83.6572	166.161	129.064	128.615	258.351	162.117	279.775	264.161	99.2826	278.923	314.789	251.635	172.52	360.609	147.36	208.123	242.773
ADAM2	14.4813	5.6527	3.81807	6.62506	5.21497	8.02963	27.7165	1.26803	15.5029	6.69517	8.44122	6.714	3.59657	18.4507	1.6599	11.6	26.5412	2.27024	3.19841	29.6123	8.50156	1.75937	2.15965
ADAM20	71.1923	110.228	101.129	89.1712	101.641	51.9352	55.2808	42.4302	34.8577	47.3513	23.3871	74.2671	97.5805	55.5102	33.0423	85.4324	60.1047	70.6869	47.443	53.0322	57.5077	50.7113	82.3954
ADAM21	90.036	170.176	170.608	177.808	205.531	93.782	103.962	80.5686	122.406	104.697	151.147	170.949	172.635	80.7613	79.1563	142.649	82.0564	88.2296	101.574	181.213	139.347	87.451	141.974
ADAM22	25.2299	65.2044	34.0612	28.6908	53.4791	82.4067	9.18808	22.3368	47.9829	48.7583	41.4613	12.4467	30.1922	20.243	39.5782	26.1784	37.2682	16.8204	23.6973	17.0411	18.078	23.027	12.0189
ADAM23	269.208	148.507	87.5645	190.364	84.0531	86.8847	179.853	138.264	241.817	88.7352	113.212	118.476	158.107	86.6128	106.648	52.2523	102.902	87.2493	49.5268	82.1323	99.0383	11.0737	84.1326
ADAM28	114.861	40.2631	42.5012	38.3613	28.3245	13.4857	15.3304	148.262	63.248	85.6787	53.9245	20.2453	98.0537	110.282	51.768	126.659	313.296	213.093	345.04	173.204	61.3676	177.489	227.796
ADAM29	15.9204	43.5357	22.4061	39.9641	27.3019	8.33846	13.0968	15.6065	12.6496	25.2282	26.0188	25.1	67.8615	17.3964	12.553	11.2865	18.6894	14.2406	9.59522	23.8389	17.1986	17.8007	39.4371
ADAM30	28.4229	143.103	84.701	80.6762	171.072	68.3548	104.673	32.7737	151.7	153.698	129.3	11.4654	60.0059	37.534	75.629	41.0703	83.4941	22.2896	21.6135	48.7952	60.0973	67.27	128.452
ADAM3A	21.5421	22.8091	22.0544	28.2634	30.6252	16.9343	10.1018	2.48729	19.6402	9.94572	31.6794	34.9644	25.9331	4.42817	6.38023	13.3243	18.6341	38.2328	19.2874	16.3427	17.2963	13.2988	26.8079
ADAM5	66.8749	73.9314	66.4144	86.2861	88.5523	60.1708	47.4633	58.3781	62.4396	51.087	140.174	60.7359	109.317	70.6398	85.0697	76.0793	55.4047	77.2912	43.8085	84.3207	59.7552	84.0875	59.3435
ADAM7	17.5844	19.0903	21.552	9.88417	36.556	29.8023	30.3054	34.3831	18.3086	7.90806	11.6687	28.6636	29.9083	23.6696	27.6477	11.0775	16.7541	4.38568	15.459	16.3892	15.3419	15.3169	21.3618
ADAM8	79.2874	68.3282	23.1596	487.209	56.0354	39.6334	101.475	102.369	51.7873	107.123	166.242	15.6488	93.4634	167.427	95.4959	79.9459	163.394	121.612	292.848	105.552	78.4685	95.213	444.56
ADAM9	1630.45	2101.61	1686.08	1400.35	1863.79	1620.75	1860.26	1656.92	1392.88	2244.14	1255.06	2174.61	1533.75	1348.8	1356.55	1438.19	1390.76	1614.24	1884.15	749.527	1949.89	1703.38	1772.79
ADAMDEC1	349.98	87.2697	43.6064	55.8856	64.5225	40.0452	70.0528	55.1105	42.0385	37.9393	1412.76	129.219	1967.79	1563.04	174.497	1378	4688.39	2500.56	1533.1	2464.44	87.1655	926.774	627.896
ADAMTS1	1509.92	555.948	999.23	3215.83	3139.41	1641.03	240.007	1512.37	1212.65	3270.35	450.264	1754.21	922.519	407.602	1121.78	565.369	364.941	461.89	592.965	863.6	1153.28	522.429	574.843
ADAMTS12	144.183	173.151	156.139	209.865	180.888	107.268	125.79	60.3777	73.615	107.026	144.295	150.91	148.122	143.599	118.683	92.0685	90.5717	103.915	69.9773	97.2179	139.152	104.734	194.087
ADAMTS13	97.7713	35.8004	33.5589	80.035	105.527	35.6186	82.3374	39.6991	34.1444	116.147	80.6384	39.9741	65.4954	27.8342	43.1573	27.1712	28.3106	66.0432	53.5006	33.3372	84.527	29.2883	99.2501
ADAMTS2	295.877	458.662	273.193	287.603	354.772	486.719	587.225	335.491	356.329	534.206	516.751	710.496	342.573	510.241	497.295	645.733	182.471	394.557	210.853	342.078	418.922	414.28	732.967
ADAMTS20	36.4281	50.0809	25.5208	62.8312	37.8341	31.295	19.696	14.8262	31.7667	33.6699	49.3563	66.7268	40.9819	48.7098	34.4429	39.5027	16.1459	37.1493	31.1118	33.5234	8.30612	29.5988	1.40847
ADAMTS3	132.131	82.8071	64.6058	204.522	169.742	99.0321	241.124	176.549	282.476	123.715	120.66	95.5454	180.112	186.299	114.844	87.2613	171.412	105.153	89.2646	178.047	302.148	113.531	77.8414
ADAMTS5	903.598	2462.2	3325.34	1171.67	1112.43	3970.96	558.493	1086.21	1335.53	1520.77	3353.74	1187.34	1005.15	2173.18	3239.81	1309.65	672.487	855.672	1230.22	883.621	1802.92	1043.72	1091.94
ADAMTS6	80.4117	90.2449	102.485	105.467	165.652	110.974	44.2652	72.7654	18.9268	50.4563	77.1626	56.191	71.742	42.2784	13.0717	15.9892	33.7294	64.7017	32.4687	53.1718	37.0355	50.2973	129.297
ADAMTS7	90.5756	108.641	92.0357	118.022	108.645	125.025	117.618	72.3752	103.907	112.168	74.1337	43.0729	59.7692	66.6861	70.1825	71.6378	64.1965	47.6749	74.4356	41.2059	40.2114	43.8808	124.509
ADAMTS8	20.4177	42.6432	22.1046	56.7405	50.258	56.7221	33.9604	28.4819	44.2261	37.9393	27.6574	26.0297	33.1263	23.9859	32.8867	61.9712	22.0071	30.9062	31.7902	14.1543	23.0129	18.3181	13.4744
ADAMTS9	798.361	279.66	489.015	1069.63	867.731	108.297	77.6672	263.555	254.228	1988.08	188.388	129.529	226.3	145.708	141.61	133.557	127.398	146.43	214.778	345.477	346.805	286.467	235.872
ADAMTSL2	10.5237	10.8095	8.84186	19.5546	9.81642	10.2944	11.0663	19.9958	73.5199	22.1232	6.75297	7.74692	6.90919	8.32917	9.95938	13.1676	7.18823	8.2554	3.68301	6.70468	8.697	6.727	8.26302
ADAMTSL3	217.579	900.465	390.549	314.797	452.271	447.497	1003.58	1583.28	1831.43	485.642	821.579	714.989	771.369	542.977	925.496	299.928	1081	582.315	303.267	548.387	370.062	253.039	124.79
ADAMTSL4	153.088	230.967	151.417	258.591	140.907	125.695	146.299	238.292	201.823	293.035	232.779	145.229	209.831	111.758	73.5542	95.4126	90.9035	169.133	157.982	188.569	173.158	187.839	364.512
ADAP1	194.418	337.625	154.029	321.529	318.42	377.341	318.943	320.763	435.65	392.152	649.179	341.691	466.039	629.169	300.338	458.461	306.44	374.124	298.857	409.405	355.6	542.869	434.184
ADAP2	750.779	3235.03	719.707	1255.24	1201.08	1117.15	1801.78	2375.41	2073.49	2352.91	1316.63	855.053	1789.76	1983.92	646.219	1309.13	1695.76	1819.49	1590.29	592.433	893.739	1400.67	1240.3
ADAR	2281.03	2412.81	2594.28	2953.6	2629.78	2094.09	3076.53	2867.6	2858.91	2235.31	3526.34	3248.23	2804.75	3847.97	2569.62	3292.21	4012.03	3266.66	2734.44	3020.46	2209.04	2739.34	2704.64
ADARB1	149.4	234.339	121.576	176.846	226.8	149.681	81.2206	137.923	142.95	139.822	146.679	203.279	166.199	181.449	125.322	131.467	91.7882	84.9274	97.6968	138.657	111.693	181.008	206.388
ADARB2	8.09514	8.42946	13.3633	11.3267	12.8841	14.9269	12.5892	9.36391	19.3073	25.7133	60.9754	19.3157	13.7237	10.3324	17.3252	8.77838	5.64	7.94582	12.8905	14.4337	12.7035	10.0388	12.3006
ADAT1	318.769	395.094	336.895	432.446	318.625	298.229	257.368	318.47	310.629	322.629	324.838	324.751	316.214	279.607	310.816	221.132	380.866	425.153	206.636	243.138	349.248	306.751	338.596
ADCK2	190.91	175.581	192.562	111.29	144.485	180.976	444.835	240.535	172.719	164.856	190.92	205.138	200.934	200.533	235.653	227.35	379.152	272.738	293.236	224.793	207.897	303.388	290.849
ADCY1	38.6768	109.881	113.738	152.163	94.6876	65.9871	90.2564	35.3097	58.4925	61.3239	111.325	44.9321	70.0384	50.6076	62.6611	28.8432	45.6729	37.0461	25.2965	75.8001	64.3969	40.4655	156.246
ADCY10	36.1133	16.4622	54.0057	48.2988	20.093	24.1918	42.8439	63.4015	30.9107	42.8879	36.9924	26.3395	37.2434	35.6362	24.1722	29.2613	31.8494	31.3705	32.3233	40.554	23.5992	32.2896	32.1131
ADCY2	90.9354	144.987	83.4953	125.876	136.203	102.635	42.4378	84.7629	81.5091	89.1719	55.6127	40.6972	92.2803	59.9911	83.6173	61.3441	55.1835	31.1641	16.8643	43.3011	68.7943	44.8122	58.4984
ADCY3	535.314	430.547	632.444	397.878	611.123	881.252	927.285	760.086	547.595	498.402	761.993	413.995	390.89	383.089	762.723	532.45	537.79	527.211	470.117	445.535	387.652	406.518	606.534
ADCY6	470.957	518.66	780.796	482.454	497.57	575.045	667.532	751.746	856.369	675.921	378.762	481.239	367.607	400.644	557.414	352.076	290.626	334.653	358.512	604.911	628.432	486.207	464.325
ADCY7	273.616	841.756	272.49	544.003	452.169	250.051	481.537	570.223	625.347	403.263	486.413	686.377	679.846	1011.52	327.415	560.771	600.273	619.877	1087.07	529.484	986.572	843.049	753.813
ADCY8	40.026	9.322	27.6308	17.7381	51.1272	30.7803	108.734	29.2622	98.5337	83.253	27.707	132.731	12.588	17.6072	6.32836	38.3532	20.2376	19.1938	9.98291	11.4538	14.7556	6.10605	14.8359
ADCY9	137.887	202.605	138.355	343.435	229.152	263.434	182.645	170.111	182.516	257.424	144.792	219.806	157.397	233.217	275.854	137.632	102.958	87.8168	97.406	183.913	178.435	142.405	259.628
ADCYAP1	155.067	180.093	106.203	146.072	199.294	67.7371	75.1291	139.386	51.1691	51.0385	186.303	143.266	163.928	106.171	96.274	171.91	114.016	132.19	108.164	228.239	90.9765	170.141	41.5029
ADCYAP1R1	68.1791	111.071	32.8555	116.58	78.3269	91.2084	110.46	188.644	95.4902	88.2016	37.8365	30.8844	67.7669	55.3521	73.7617	14.8396	18.8	71.306	76.471	21.8833	89.1198	10.0388	99.2501
ADD1	653.008	786.419	864.492	683.45	621.298	963.556	1011.81	863.138	851.994	909.961	642.029	795.35	619.84	519.677	919.583	643.434	911.357	737.723	571.739	406.658	550.647	311.926	902.171
ADD2	25.1849	92.3274	67.6201	85.1641	82.8261	66.8106	87.9213	85.0555	114.798	90.2392	111.325	47.6177	85.655	56.9336	76.044	87.2613	89.9082	114.853	59.5097	72.7272	37.915	105.666	117.654
ADD3	1635.94	1512.99	3161.16	594.973	1013.7	3863.9	3606.4	2260.75	2494.25	2616.79	2165.82	3461.38	2315.53	1662.46	4565.18	3222.76	3011.81	3857.54	2025.27	1845.98	2744.49	1446.15	1932.89
ADD3-AS1	20.013	39.5193	53.2019	28.0497	8.94726	12.4562	26.8028	33.2126	10.6047	26.8777	64.7987	21.2266	9.46465	46.0213	16.4952	61.8144	33.4529	10.732	24.6665	12.2454	40.0648	19.6635	15.4462
ADGB	7.46552	52.7585	4.01903	25.8591	31.2898	11.2209	50.3568	13.8508	30.4351	29.1094	5.56127	30.7811	4.25909	7.27484	4.35723	11.809	10.0635	2.27024	10.6614	7.54277	12.8012	2.06985	23.1928
ADGRA2	578.623	427.721	415.969	261.156	333.861	350.061	928.504	710.389	616.264	472.931	505.629	745.615	580.893	379.768	797.892	623.996	541.882	594.595	459.844	567.663	649.197	413.4	635.454
ADGRA3	369.498	906.019	483.589	549.88	487.958	424.232	803.678	1167.07	1411.52	432.081	419.876	905.46	434.9	671.816	566.647	672.695	379.207	326.398	239.008	391.2	739.831	291.952	334.934
ADGRB1	23.386	34.1145	23.6118	90.2932	29.1425	97.5909	52.2858	49.063	185.274	32.4085	40.6171	92.3433	41.8337	88.985	91.2943	180.688	126.734	75.4337	211.289	37.062	107.784	64.4757	17.5589
ADGRB2	42.0048	24.3959	65.1082	56.2062	94.6876	65.8841	151.883	127.583	119.077	145.256	79.6453	60.1161	87.7373	103.535	31.3306	54.6559	44.8988	70.1709	62.4174	112.303	90.097	67.684	108.734
ADGRB3	43.0841	58.1137	78.4715	31.6293	43.9694	115.915	57.9712	93.2489	100.198	129.294	94.0451	83.4085	64.1703	26.5163	65.5659	72.0559	46.8341	79.355	40.9493	58.4332	29.218	36.0671	19.8594
ADGRD2	43.7138	16.1647	15.5737	25.7523	13.8043	76.8992	133.405	25.1655	122.977	75.2964	11.0232	8.36667	9.27535	13.0736	10.7893	11.9135	22.6706	9.49371	43.9054	11.3607	11.0423	45.2262	108.452
ADGRE1	107.126	95.5009	86.1076	176.74	78.6336	98.6203	75.6367	88.4694	114.227	101.786	187.792	99.1606	219.958	190.517	72.1018	180.584	85.8164	330.113	109.715	140.798	84.527	159.171	270.52
ADGRE2	323.266	77.4519	37.8793	953.795	168.208	96.5615	68.936	73.5457	95.5853	246.266	238.34	55.0548	276.746	206.121	130.509	235.971	174.951	190.906	308.889	238.482	70.0646	397.721	307.704
ADGRE3	11.9628	42.6432	19.2913	529.898	16.872	3.80893	9.44189	8.09588	7.13323	5.82189	27.707	12.7049	4.92162	3.69014	11.723	38.6667	32.7341	9.28733	33.8256	13.7818	4.88596	22.7683	14.3664
ADGRE5	370.038	1089.38	357.492	1352.69	516.385	513.69	864.593	1025.35	1082.63	591.892	1152.28	698.979	310.44	1600.57	573.079	881.391	1147.35	1076.92	742.127	495.96	711.591	888.482	1325.09
ADGRF1	8.9946	6.44606	3.61712	28.7442	14.8269	5.55898	41.0164	5.07212	21.685	4.85157	19.3651	4.23498	5.3002	27.5179	28.5295	15.4667	14.7082	2.06385	3.39225	3.1661	3.02929	5.58859	11.8311
ADGRF5	1704.52	614.062	1880.7	415.349	714.656	746.035	1417.1	889.327	752.223	731.957	663.182	1415.67	1075.47	672.027	1210.89	1145.79	620.013	745.256	927.199	910.254	1301.62	785.093	574.608
ADGRG1	303.298	276.486	370.604	417.646	166.675	162.96	132.339	99.1501	126.496	211.431	203.88	255.648	259.189	182.556	325.91	180.009	98.2023	219.645	147.466	205.703	156.546	204.915	130.377
ADGRG2	98.0411	1630.75	721.415	2345.27	1418.27	1766.83	577.478	1553.63	1864.44	1299.74	1812.88	1686.35	234.818	938.771	1382.59	690.879	548.739	290.074	299.487	677.545	1022.14	548.613	213.618
ADGRG3	89.3164	85.9805	29.5398	787.848	82.3148	24.3977	94.0128	44.381	62.5822	87.7164	109.835	68.8959	89.3463	97.4196	54.0504	84.9622	34.6141	65.5272	47.6853	108.485	68.7943	97.9038	91.081
ADGRG6	408.895	107.5	279.322	122.884	124.546	376.157	231.783	184.157	134.675	147.197	77.9571	152.666	186.359	123.883	160.18	151.323	99.9717	109.59	185.701	122.174	169.543	72.1342	84.9776
ADGRL1	379.032	172.06	156.642	145.538	243.979	114.68	180.513	166.404	156.075	145.159	190.474	241.497	265.673	178.814	225.85	217.474	135.581	233.834	127.645	236.526	226.22	155.549	173.054
ADGRL2	715.071	150.441	478.967	96.0634	400.94	195.388	271.784	241.706	322.042	341.26	348.672	666.442	513.93	337.595	566.544	432.126	201.602	320	324.396	435.618	703.187	359.739	231.552
ADGRL3	16.5501	80.2287	103.59	41.0326	114.934	31.9126	125.74	47.795	45.082	71.6577	41.3123	117.547	44.6258	50.6076	174.185	27.5369	35.5541	28.2748	57.1836	21.7902	46.9052	36.5328	42.5358
ADGRL4	1601.67	624.177	1383.45	513.87	615.469	659.871	957.591	739.944	566.093	345.432	630.906	1188.58	803.643	738.555	853.498	1033.13	404.974	588.507	925.89	624.839	655.011	492.52	334.277
ADGRV1	41.4651	40.0647	33.7598	68.8152	62.7842	32.8391	31.473	41.0646	60.3947	63.8467	65.8415	50.4066	33.5995	49.0261	47.2033	71.6901	35.4988	57.5814	13.8598	59.7834	82.0841	64.6827	33.9911
ADH1A	65.9304	82.4104	319.412	96.5977	137.839	124.047	60.3063	52.2818	38.3292	105.764	102.884	51.3363	48.175	30.2591	125.53	65.4198	9.17882	5.26282	40.9978	97.6835	67.3285	81.759	39.8127
ADH1B	37.7773	583.021	8453.72	48.0851	4649	1842.7	28.3257	48.6728	19.9731	461.676	926.349	158.037	14.0077	70.6398	2798.9	58.3135	16.3671	25.3854	20.0627	848.235	9.1856	1163.25	14.6481
ADH1C	9.62422	126.938	1089.46	44.7726	234.367	334.98	37.1584	19.2155	29.0085	64.5259	74.382	69.7223	12.1147	22.668	972.7	29.8883	35.8306	41.1738	46.91	30.8229	9.57647	49.7798	14.3664
ADH5	1147.58	2142.57	2762.28	691.571	1113.5	2914.29	1515.02	851.384	883.855	1439.22	1765.85	1900.32	1295.8	1362.35	2231.58	1654.31	1581.52	1552.63	1199.94	1300.29	1346.37	1233.63	988.37
ADH6	86.9778	38.8251	26.7265	76.4554	98.6755	14.618	37.1584	30.0425	66.672	25.0341	122.944	30.5229	29.577	36.5324	36.5696	37.4649	56.9529	20.0193	36.2971	19.8812	12.9478	32.0309	31.8314
ADH7	64.1315	116.327	116.15	168.298	138.452	64.7518	58.0727	111.099	57.7316	71.2211	114.304	88.3149	90.8606	80.1287	81.5424	70.436	36.0518	79.6646	71.3342	83.9948	88.729	72.8586	87.8885
ADI1	1077.46	1243.1	1601.98	1188.34	1166.93	1972.92	806.419	1171.07	1026.9	959.447	1717.34	1168.44	1493.99	1462.98	933.484	1203.58	1146.47	1325.3	1656	972.551	1397.19	1682.16	732.498
ADIPOQ	275.595	99.3685	8372.03	225.786	6088.94	3137.53	25.9906	159.869	58.4925	879.978	1453.97	47.4112	65.0221	190.622	5144.85	77.6468	39.8118	45.9207	101.089	1777.86	28.9249	2479.57	59.6252
ADIPOR1	956.036	1058.64	852.737	1484.44	1051.58	853.612	842.461	966.824	888.611	916.85	1026.85	1173.4	1078.31	880.256	1181.74	1313.62	1401.04	1265.55	907.378	1128.81	1125.43	1618.72	1020.67
ADIPOR2	853.588	870.516	1362.85	1168.04	1357.73	1947.7	972.82	1138.3	978.965	1027.66	1273.03	1107.91	916.178	1217.85	1462.89	963.845	984.788	921.819	710.337	934.279	833.153	1123.51	724.235
ADIRF	631.691	2374.53	9762.01	1619.61	4511.16	2798.64	3988.95	1801.77	1469.07	1516.21	1341.16	2992.89	610.659	1148.27	7531.06	746.162	1226.31	845.766	1127.78	1742.47	2160.96	2480.71	576.439
ADK	380.157	423.06	421.093	1042.7	374.967	924.9	582.453	378.848	401.934	540.659	546.891	650.535	509.624	379.399	607.574	849.622	1038.42	670.39	479.858	405.121	536.82	564.292	368.502
ADM	563.332	4784.76	4656.34	2093.09	4349.08	1144.12	1190.69	1838.25	1714.64	885.315	662.089	1432.35	994.45	587.365	1734.28	1036.06	1726.95	1014.18	1833.46	342.311	657.356	1072.28	1863.87
ADM2	197.252	193.679	41.5969	307.211	200.01	189.211	263.967	218.101	272.87	259.365	44.2916	72.6145	42.1177	79.2853	88.0783	39.2937	58.5012	24.663	83.4493	99.0803	57.3611	35.6014	444.982
ADNP	909.444	750.52	931.61	989.058	867.117	537.985	670.171	691.661	644.654	610.813	888.512	1123.3	1016.6	983.369	1017.52	1026.86	1471.04	1193.42	953.125	1016.41	1001.62	897.9	639.727
ADNP2	340.626	502.446	484.494	623.557	463.417	338.686	448.033	483.899	475.977	402.68	518.688	412.188	374.185	418.989	384.577	415.249	418.355	380.316	409.348	373.6	331.072	445.483	394.043
ADO	446.087	411.209	446.011	851.748	700.903	317.17	269.703	315.3	282.761	341.162	456.074	607.049	593.528	512.086	483.964	550.059	461.153	488.565	403.435	373.413	445.941	547.63	352.211
ADORA1	154.482	148.011	177.942	157.773	135.538	205.116	228.027	259.946	218.753	145.013	141.018	135.106	159.763	135.375	128.175	118.404	96.5435	96.485	111.944	145.547	154.201	132.884	221.177
ADORA2A	86.4381	112.36	41.2955	133.677	107.674	73.8108	81.5252	57.3539	124.404	88.0075	201.596	109.387	143.673	154.353	98.8676	178.807	312.412	158.504	150.422	118.356	112.279	142.405	96.7149
ADORA2B	212.273	234.835	117.657	318.11	244.286	352.48	202.95	286.575	369.216	420.049	372.605	415.442	209.547	292.048	240.581	285.611	207.463	231.358	203.244	217.064	272.245	302.819	455.781
ADORA3	351.419	1533.27	806.619	244.379	360.345	1249.84	1304.91	933.465	848.379	1313.61	261.479	486.507	761.715	458.421	415.285	567.564	413.932	421.748	747.167	304.597	598.823	220.232	237.374
ADPGK	1598.07	1688.77	1260.07	2655.69	1679.53	1617.66	1551.31	1548.56	1427.79	1492.54	2711.91	2015.96	2715.12	3118.59	2243.45	2100.54	2617.73	2460.21	2521.99	2935.07	2375.65	2736.54	1825.09
ADPRH	58.8247	34.2137	33.2574	37.6133	36.5048	76.3844	135.435	21.8491	62.1067	137.591	79.9433	26.856	30.0029	19.9267	14.2129	25.9171	11.7223	17.13	13.2782	25.0494	26.3842	22.7683	122.725
ADPRM	227.114	312.485	247.472	178.342	135.589	497.837	260.414	225.124	213.617	245.004	188.09	221.149	193.363	170.906	279.9	292.926	284.101	212.577	215.069	172.925	247.523	163.414	176.904
ADRA1A	18.8437	15.2722	32.9058	18.3258	26.944	26.6625	17.1071	18.679	47.9353	20.9103	22.692	19.6255	18.5034	13.0736	10.2706	43.2126	20.5694	15.1693	18.4151	14.2009	15.5862	16.7658	14.3664
ADRA1B	15.1109	3.76847	7.73663	6.19764	25.2568	41.8982	7.91901	36.3827	21.9704	17.4657	35.4531	30.0581	32.8423	40.697	22.8236	45.8775	49.7647	62.1219	3.77993	31.4748	17.5894	16.2483	47.7002
ADRA1D	29.8621	42.3952	23.1094	27.1948	30.2162	21.5153	48.5293	23.1659	55.8294	29.5461	32.027	28.457	30.4762	19.7686	14.8353	16.7207	47.4423	11.9187	12.5998	40.554	30.8304	36.0153	19.0613
ADRA2A	267.949	585.699	1449.36	318.43	667.824	425.879	559.204	369.192	232.829	273.92	292.563	644.957	111.777	212.341	986.29	258.022	492.007	239.2	198.301	349.388	187.914	203.673	306.765
ADRA2B	92.1047	179.2	78.4715	27.7825	148.064	33.9715	13.5029	105.344	110.042	49.0009	105.466	68.5861	75.2439	107.647	68.1595	31.9784	46.5576	73.8858	60.1882	38.0863	72.6053	30.5302	30.2351
ADRA2C	51.629	64.3614	64.8068	17.3106	92.6425	163.784	146.4	84.958	173.29	161.169	114.503	53.4021	68.9973	44.8088	75.7328	74.7207	166.214	48.5005	137.628	62.8564	105.537	101.526	129.767
ADRB1	1.88887	35.4037	10.349	7.90733	7.56683	33.8686	6.09155	58.622	12.7447	45.1196	11.2219	13.8412	6.81455	4.8499	6.01713	4.49369	12.1647	16.8204	9.59522	7.82213	6.25402	10.8667	38.1226
ADRB2	264.621	411.953	796.571	304.112	400.837	577.928	216.757	487.704	407.641	200.855	342.515	1018.67	417.391	571.233	602.024	493.261	477.52	454.253	452.72	398.09	760.841	1012.26	407.517
ADRB3	16.9098	35.7508	23.5615	46.9097	47.9573	24.3463	25.3307	20.7274	24.1579	43.082	36.4462	14.151	23.1884	17.5545	25.9878	13.8468	29.9694	12.6411	10.9521	15.6443	15.6839	13.9197	59.5782
ADRM1	869.418	991.999	875.444	1921.48	1197.81	1451	1158.92	944.292	865.404	1013.88	1062.4	758.475	873.492	1028.07	1205.91	1063.02	1283.49	1035.64	695.023	1070.61	866.085	1200.82	1115.13
ADSL	642.889	782.056	870.622	1265.28	1116.87	977.196	887.081	663.716	937.45	1004.86	908.175	851.903	898.999	1037.72	900.65	811.895	1155.76	931.003	624.707	785.705	874.44	812.622	775.55
ADSS	1002	531.85	709.66	1431.65	977.757	693.431	589.255	639.965	591.963	806.816	690.69	802.271	602.235	725.903	596.837	737.697	574.285	589.848	716.928	645.698	903.706	874.717	638.882
ADTRP	251.129	245.744	173.421	438.216	227.209	146.283	175.64	214.004	257.462	269.165	183.919	164.751	204.72	162.788	148.665	158.429	186.009	148.184	152.07	259.434	256.806	399.377	381.695
AEBP1	7060.76	2384.55	1761.74	905.176	924.789	1559.6	4306.32	2591.46	1670.6	2307.8	1272.04	4293.14	1737.43	690.161	2810.31	3202.44	1071.71	2811.58	2357.23	1076.29	2471.51	1045.69	4728.89
AEN	230.622	86.6747	166.086	605.125	188.455	250.669	198.99	239.95	194.024	307.687	226.423	164.028	203.774	151.19	180.514	193.751	332.428	143.025	187.252	221.254	187.132	231.098	343.76
AFAP1	73.5758	36.7921	38.9846	56.9542	36.0958	33.8686	49.1385	36.6753	72.0932	26.9747	57.003	60.1161	29.6243	38.6937	31.1231	36.0541	23.4447	35.6014	6.10605	37.9932	28.9249	15.3169	6.19726
AFDN	6.47611	5.15685	10.7509	13.4638	10.3277	13.5886	18.5792	9.07129	18.7366	12.226	9.33499	10.8457	10.1272	11.0704	8.29948	13.1676	18.1365	10.8352	9.11061	7.63589	30.7815	14.1785	40.47
AFDN-DT	59.7241	25.6851	15.6742	13.8913	57.7737	8.75024	25.7875	56.6712	5.32615	54.0465	84.4122	67.6564	43.632	19.1887	27.2846	35.427	12.0541	4.95324	29.4641	101.688	57.4588	10.2457	49.5781
AFF1	198.421	119.897	183.268	223.222	213.712	180.667	155.334	145.823	168.344	142.442	171.506	89.761	170.648	98.0522	137.668	114.223	99.1976	135.182	127.936	134.745	135.83	157.308	199.721
AFF2	16.4601	31.2386	32.7551	49.5811	14.0089	18.7358	11.1678	6.14507	17.5002	12.42	7.0509	4.64815	8.42353	10.227	17.3252	17.7658	6.19294	28.2748	16.089	8.38085	8.697	6.20954	22.1599
AFF3	5.26184	7.33859	5.92806	9.61703	14.2645	10.7576	10.0003	12.534	5.65903	6.54962	12.2646	3.71852	8.18692	3.79557	5.23905	4.80721	7.52	8.04902	9.01369	8.56709	3.66447	4.29493	10.3757
AFF4	94.983	13.4871	53.3526	127.158	118.717	109.224	54.8239	65.6449	56.2099	108.772	16.5845	37.2885	56.3146	39.1155	58.4076	81.5135	55.847	34.0535	41.6762	49.7264	58.5338	71.2027	103.288
AFG3L2	593.014	379.921	356.387	904.321	654.121	470.557	400.316	351.147	403.17	379.005	373.3	512.743	698.396	471.916	257.699	617.622	604.807	476.44	416.471	504.9	595.891	467.682	352.399
AFM	37.1477	100.162	43.2045	93.4989	104.299	26.0448	36.0416	6.14507	74.3759	64.817	117.482	69.3091	98.4323	8.32917	54.8803	34.173	65.4682	35.7046	15.3136	69.3748	68.3057	63.1303	60.0947
AFP	39.4863	53.9486	59.4816	51.0771	108.083	37.1628	12.3861	18.8254	14.1714	49.1949	30.3884	47.5144	11.9255	80.2341	31.1231	39.8162	52.4188	43.6504	38.9624	67.978	56.5794	36.1188	59.2496
AFTPH	867.889	987.834	1169.94	1180.86	1079.7	1430.82	1169.98	915.517	1149.97	942.757	1653.58	1669.93	1367.07	1927.52	1681.37	1322.82	2152.38	1348.83	1170.13	1179.09	1208.49	1379.45	1118.79
AGA	158.845	350.864	160.158	142.653	123.217	238.727	293.409	319.836	325.085	227.442	354.432	481.239	241.159	283.403	295.773	685.027	815.367	608.629	361.905	415.038	324.427	708.302	303.76
AGAP1	327.583	348.385	185.277	393.657	420.572	269.713	737.382	471.707	434.462	445.762	266.742	684.621	268.417	214.239	809.303	344.656	300.247	359.213	229.801	211.477	546.445	217.851	404.325
AGAP2	62.2426	62.378	51.2426	87.7287	108.032	55.5383	103.302	87.1039	88.5948	67.6309	58.1947	52.2659	72.8778	64.6828	51.3531	53.9243	74.8682	44.5792	53.3552	69.8404	53.4035	84.9155	89.7664
AGAP4	746.012	670.886	703.631	823.111	824.886	533.044	688.751	943.219	918.095	773.146	340.231	529.166	455.817	504.705	491.329	318.843	496.541	489.545	917.555	950.109	952.371	772.881	991.187
AGBL2	44.2534	44.8249	57.1706	55.0308	70.1465	13.6915	59.4941	32.9688	45.5576	32.2144	6.85228	39.9741	47.9858	23.8277	33.5092	41.1748	41.6918	14.8597	41.87	91.5375	60.9767	28.8744	62.4421
AGBL3	1.43914	10.6112	4.72236	1.38913	9.81642	13.3827	2.94425	5.16966	11.1278	24.0638	20.3582	9.60618	3.59657	18.9779	14.5241	22.155	3.76	13.8278	1.74459	1.76929	0.293157	6.8305	21.4087
AGBL5	156.776	105.616	119.767	17.4175	20.5531	97.2821	105.282	134.411	124.213	91.0155	141.117	115.068	85.8443	70.8507	208.525	108.894	141.995	94.6275	128.712	76.452	115.699	78.1367	110.424
AGER	67.1897	34.9575	39.8888	60.053	44.9919	32.0671	25.0769	41.0646	55.3539	80.9727	33.6159	57.8437	36.5335	89.5649	42.3792	21.6324	48.9906	47.2622	89.2162	57.8744	79.4456	53.0916	45.9161
AGFG1	366.71	424.25	412.453	1052.69	1280.07	423.82	164.726	199.91	260.839	452.991	357.212	264.583	322.886	411.029	281.249	354.009	277.079	314.066	327.837	222.139	258.858	427.889	360.991
AGFG2	51.8988	40.5606	80.6819	75.8677	80.6787	70.3107	31.3715	55.5982	88.1668	107.996	48.0653	96.2684	89.7248	69.2692	64.0098	88.8288	60.0494	58.8197	63.3866	100.477	81.3023	44.6052	26.7609
AGGF1	79.7821	120.095	71.9406	149.812	67.6924	130.224	111.272	107.1	85.2184	126.529	83.1211	120.439	100.704	123.989	96.4815	91.3369	61.8188	89.2615	92.3661	101.222	108.468	71.2027	105.353
AGK	325.65	349.624	320.869	509.649	376.245	292.824	449.911	359.34	392.803	352.03	361.234	399.07	363.632	341.443	434.322	449.578	469.945	480.98	374.601	268.28	364.346	391.615	324.746
AGL	465.291	320.121	606.069	148.957	380.693	417.541	302.648	271.163	263.739	284.205	501.607	734.098	542.797	966.078	671.636	463.477	510.696	406.991	501.762	390.548	632.438	734.796	272.116
AGMAT	107.62	180.539	123.032	204.415	159.619	74.9947	158.634	161.723	126.781	143.267	191.119	86.249	180.443	148.133	65.7734	104.139	149.847	148.236	113.98	129.81	147.702	95.5752	134.039
AGO1	538.417	849.591	544.076	430.95	452.169	698.99	736.163	669.227	675.47	579.957	791.885	876.125	774.303	687.209	898.108	722.649	876.08	831.422	644.14	461.599	673.382	606.155	652.215
AGO2	368.059	294.436	241.041	823.111	363.412	71.0313	238.078	178.89	212.285	335.147	231.984	339.109	265.673	314.611	315.277	131.676	159.136	203.599	248.119	211.291	280.649	321.965	272.21
AGO3	260.574	249.81	220.745	409.685	322.204	355.98	275.033	315.739	376.54	325.055	205.668	253.376	286.495	300.799	216.824	240.151	165.661	215.569	391.078	213.898	233.353	366.363	310.614
AGO4	87.6974	164.821	107.81	161.139	85.4847	67.2224	111.374	78.3252	84.4575	122.066	128.306	152.356	171.026	147.606	107.063	124.465	91.567	98.7552	149.065	87.9058	121.367	150.788	195.308
AGPAT1	1104.27	931.654	1024.65	919.174	843.139	1232.45	1567.66	1809.92	1537.26	1636.63	1345.68	1659.39	1139.73	1016.79	1545.26	1385.83	1236.38	1497.63	1123.17	1328.74	1228.43	1222.5	1284.2
AGPAT2	320.658	399.11	1354.76	241.868	585.969	963.041	581.184	486.631	408.592	469.244	525.441	391.891	365.998	390.153	789.385	504.966	461.042	377.994	332.392	438.831	422.684	617.849	500.053
AGPAT3	117.649	173.548	129.513	115.404	156.04	97.2821	131.273	145.043	152.841	153.504	120.262	136.966	118.403	127.679	74.9028	51.9387	104.948	123.005	45.5531	122.733	76.8072	122.742	231.646
AGPAT4	481.751	359.294	104.696	289.793	118.717	199.3	393.615	261.507	398.51	261.015	328.314	367.204	192.227	365.745	197.943	348.314	225.158	180.69	258.974	322.663	350.909	444.396	350.99
AGPAT5	462.592	558.923	511.722	1418.73	1014.26	330.965	404.682	332.126	354.855	287.504	734.882	646.816	355.019	576.61	386.548	330.443	570.967	377.994	477.435	511.418	314.851	478.238	676.629
AGPS	271.367	287.098	226.472	314.69	407.586	411.982	439.911	310.179	383.958	432.663	401.305	453.97	314.794	287.725	396.715	368.796	336.741	477.678	239.687	263.066	419.508	429.183	536.721
AGR2	7.10573	9.71868	6.22949	6.3045	6.54428	4.63248	5.38086	4.19425	4.75549	3.59016	11.3212	8.0568	8.61283	11.8084	4.56472	5.12072	8.73647	4.23089	3.68301	5.77348	6.44946	5.27811	3.56812
AGRN	315.98	363.558	234.46	247.478	219.336	179.792	601.032	429.472	487.295	302.447	352.197	358.992	263.401	263.265	390.335	332.168	243.46	293.531	185.12	310.045	360.095	243.104	407.282
AGRP	22.5764	56.6262	70.5339	76.2951	114.218	94.6055	53.301	22.9221	92.1614	73.9379	35.751	68.4828	55.3682	19.9267	40.5637	9.71892	9.06823	12.8991	10.8552	45.9084	70.4555	17.5937	26.9487
AGT	420.318	787.014	449.026	181.334	597.882	257.36	891.498	364.315	318.808	613.045	297.031	613.143	192.322	156.251	346.4	355.524	95.9906	219.594	255.388	401.257	248.891	189.494	199.439
AGTPBP1	225.09	154.408	293.64	280.123	108.799	88.3774	111.475	101.003	123.928	72.2884	111.772	168.676	226.82	226.943	161.944	138.416	141.111	137.298	217.54	103.55	190.992	218.99	145.26
AGTR1	424.32	649.565	2223.68	201.584	490.719	1651.79	583.976	390.602	252.612	419.467	589.793	1135.44	229.707	169.008	1677.38	438.658	178.434	231.977	375.764	242.3	797.339	299.714	292.116
AGTR2	44.1635	9.322	19.0904	16.4558	33.1304	45.2954	16.5487	38.5286	18.5464	50.9415	15.9887	8.98643	12.8719	16.8692	23.9648	31.7694	14.2659	5.98517	6.97834	49.7264	17.1986	18.3181	11.1739
AGXT	10.7935	25.4867	8.13853	10.4719	64.4203	5.35309	15.838	10.2418	12.4594	11.3527	28.7994	13.428	20.9169	7.80201	7.67702	15.2577	12.4965	7.32667	7.55987	24.4907	11.3354	22.3543	13.9908
AHCTF1	291.515	132.987	215.118	396.542	445.727	168.108	194.828	113.635	112.895	164.274	141.812	181.381	176.61	140.225	256.973	232.732	155.819	138.691	127.549	134.28	197.783	90.3488	145.73
AHCY	823.726	836.104	1001.94	1181.29	1072.34	1043.65	996.78	786.471	712.563	1122.27	676.588	841.419	882.294	705.133	746.02	773.333	1142.38	1016.55	983.171	679.408	740.809	697.745	593.341
AHCYL1	995.747	769.511	1246.05	821.241	1171.63	1185.19	1113.74	890.352	1085.58	904.139	1091.8	1317.75	864.406	1022.54	1260.59	882.123	763.059	796.13	845.009	631.357	997.663	792.234	725.221
AHCYL2	138.652	156.243	183.469	158.841	218.773	164.865	160.005	140.41	174.574	205.707	185.955	230.548	181.958	333.483	157.327	168.827	202.763	136.421	154.396	233.22	248.597	162.121	121.504
AHDC1	171.887	291.064	185.98	36.1173	59.4098	538.5	542.351	597.047	525.482	453.816	265.551	291.697	196.202	217.296	241.619	195.737	246.722	195.55	135.69	147.689	216.057	99.8701	344.042
AHI1	81.7609	68.2291	88.8205	93.1783	93.665	183.034	88.835	105.149	109.471	61.2268	143.401	146.572	74.4868	51.8728	116.504	88.0973	108.155	39.7291	72.6911	117.704	101.921	61.7849	107.231
AHNAK	2347.1	6460.59	3192.31	2229.6	2815.01	4147.3	5989.11	5446.87	5235.6	3978.82	4167.28	4386.36	1985.54	4609.14	4890.26	3959.78	3875.29	3239.57	4068.18	2452.14	5266.82	3883.71	5043.63
AHNAK2	796.022	1387.49	680.823	220.871	163.709	984.453	1868.58	775.449	700.103	574.232	680.858	2984.63	244.472	211.392	2184.22	1109.94	231.903	514.931	709.562	278.337	1784.64	482.378	1385.75
AHR	385.688	741.793	875.243	236.258	526.508	955.011	2004.73	2847.12	1709.41	945.862	1298.36	986.235	1169.55	2706.56	763.76	926.328	1246.66	1150.18	919.881	626.236	1236.15	1211.48	849.025
AHSA1	1047.33	997.85	1171.14	1904.81	2242.23	2190.13	1605.12	1285.98	1325.83	1157.2	1283.16	1149.33	1204	1664.15	1465.69	1348.11	1175.44	1376.9	1286.34	1325.76	1184.26	1142.66	1286.97
AHSA2P	227.114	225.91	259.127	127.052	96.0169	58.884	111.983	335.54	285.139	205.027	90.7679	161.859	214.847	380.084	89.012	58.418	87.807	149.732	371.597	361.68	451.755	290.917	126.856
AHSG	14.3914	11.0575	24.7672	12.5556	22.496	13.4342	17.3609	11.461	19.3548	13.5359	24.0326	25.255	31.2807	18.9251	10.0631	24.5063	15.3165	35.0855	7.89909	7.86869	11.5309	11.4877	19.8594
AHSP	88.327	96.0959	73.5482	163.383	71.4758	138.151	130.765	83.3973	135.436	111.586	90.5693	119.819	193.647	153.299	100.942	138.155	68.0117	137.659	94.4015	122.547	82.1818	187.528	137.279
AICDA	18.6188	45.1224	54.8597	14.5324	44.1739	41.5894	7.61443	48.9654	30.8156	49.1949	29.8918	40.9037	12.304	39.3263	32.783	39.7117	76.6376	66.2496	47.9761	64.8119	9.67419	40.362	23.8501
AIDA	792.784	653.531	1514.27	656.095	861.289	747.888	776.266	614.019	505.604	789.933	950.878	1769.4	925.737	988.219	1606.16	1678.97	1151.33	1124.28	761.705	993.038	1429.83	1373.96	714.563
AIF1	1504.57	4382.97	1236.96	2360.45	2052.65	1574.37	3190.14	3350.28	3120.12	2834	3249.22	1656.24	3556.67	4061.21	1121.36	3722.24	3995.94	5190.89	3382.7	2176.97	2191.89	5117.39	3563.47
AIFM1	480.402	488.909	670.876	331.039	521.191	569.177	548.341	467.318	515.4	577.24	565.561	470.909	504.939	491.526	575.258	708.75	810.722	615.853	430.331	859.782	372.212	508.768	487.049
AIM2	264.981	69.4191	139.862	500.62	217.393	162.034	134.42	182.694	256.131	11.0616	700.522	470.496	615.486	1643.9	241.411	1705.1	1348.4	824.715	792.817	1177.98	364.785	1008.84	891.561
AIMP1	730.541	728.207	1043.69	1281.42	1405.38	777.073	585.651	468.976	523.865	624.446	619.536	954.885	552.877	769.077	848.83	642.441	805.414	703.773	773.094	657.664	859.342	766.982	577.285
AIMP2	1053.18	1051.4	615.413	2220.79	1511.01	1222.25	1024.7	818.562	850.091	702.216	1460.63	970.741	1171.06	1158.81	1304.89	1397.85	1469.39	1401.77	866.671	1153.67	908.886	1116.37	856.631
AIP	646.982	882.763	986.872	517.984	557.747	1153.85	1076.48	957.46	852.184	890.069	1269.01	1208.36	888.399	1267.93	1222.41	953.499	1266.01	1019.8	615.742	1100.69	1035.43	822.505	707.38
AIPL1	81.4011	153.218	49.1326	138.485	110.333	99.4439	56.0422	81.7391	85.9793	124.685	120.66	94.719	106.856	107.963	83.4098	85.9027	67.0165	69.5518	77.2464	102.526	55.309	44.7087	40.9395
AIRE	23.4759	21.1232	19.6932	24.5768	32.4146	60.9428	25.3814	29.3598	32.1471	16.1072	30.3884	15.0807	9.37	15.4986	19.9188	32.1874	17.6941	17.4395	4.65223	15.7374	10.2605	8.90034	21.4087
AJAP1	78.8826	75.9643	62.3954	84.2024	62.8353	22.03	69.799	45.454	43.4652	96.2552	47.966	45.1387	94.2679	39.5372	31.4343	36.4198	40.3094	31.4221	26.2657	63.2754	43.143	43.1563	103.522
AK1	529.647	1256.14	634.956	1320.47	1067.18	1604.18	1448.16	1649.12	1648.4	1335.69	1884.38	1450.84	678.899	2234.11	1200.52	1421.63	1288.13	806.708	647.968	829.471	1236.49	1109.28	852.077
AK2	334.869	435.555	413.558	566.87	639.601	414.555	283.561	296.329	286.661	354.359	455.23	410.587	280.059	326.524	459.169	390.22	332.096	417.001	404.356	374.903	326.48	451.848	491.556
AK4	118.819	171.763	546.688	472.303	486.526	99.7527	69.8497	121.243	120.409	139.822	196.73	195.636	148.69	286.776	347.541	196.364	135.249	144.057	150.131	85.0191	153.126	203.88	268.266
AK4P1	281.801	277.676	1271.82	1333.03	1234.11	303.994	228.839	262.97	308.441	502.72	804.994	302.13	373.38	486.149	797.165	327.726	201.934	405.237	412.304	281.131	253.972	325.38	1055.23
AK5	120.168	175.035	78.371	66.1438	120.456	107.679	62.2353	22.9221	40.2314	15.2339	107.65	114.964	116.131	62.7323	137.564	65.1063	85.8164	31.4737	26.5565	96.3798	77.4913	110.84	5.63388
AK6	669.738	468.877	632.695	1172.1	935.73	651.635	432.297	387.237	430.182	485.545	375.684	495.906	452.505	509.028	454.812	400.461	536.795	478.71	526.089	474.822	593.937	628.82	510.523
AKAP1	244.473	391.177	620.638	532.089	458.304	903.231	499.507	576.856	640.184	497.577	371.711	489.089	297.474	296.371	868.437	235.658	307.103	272.067	299.729	315.958	317.294	332.624	257.28
AKAP10	248.341	224.075	228.632	244.914	229.101	289.015	268.333	263.36	273.964	287.941	265.302	307.759	301.496	236.96	325.184	317.694	304.505	292.086	437.503	410.01	305.665	374.073	272.539
AKAP11	807.985	873.292	1003.8	818.409	753.819	868.899	763.474	748.625	826.599	614.549	1027	1204.08	1063.78	1233.93	1014.2	918.96	1144.64	933.944	984.043	896.332	1024.54	1149.33	687.755
AKAP12	724.965	754.685	2443.67	3207.06	1870.85	1349.29	742.965	1127.77	1000.36	580.927	741.238	1891.38	672.085	434.487	2571.8	915.25	702.788	1193.52	678.353	771.411	914.651	937.434	404.606
AKAP13	892.579	835.36	386.078	559.284	726.518	922.533	1065.26	862.406	776.381	639.243	498.677	653.272	522.685	654.841	555.754	849.517	405.748	740.51	647.096	517.378	439.443	582.196	676.3
AKAP17A	423.826	342.236	309.415	391.787	503.347	362.569	242.647	546.13	459.428	360.617	194.098	312.821	330.127	382.72	274.194	280.124	368.59	323.251	569.123	422.022	466.169	442.947	418.456
AKAP2	1793.12	900.416	1902.1	2565.29	2113.34	829.986	1008.76	960.337	752.509	771.448	775.003	1505.48	1133.44	1056.59	2075.8	1518.61	1438.59	1241.2	1075.15	1057.52	1192.56	1422.97	1140.25
AKAP3	21.4071	21.4208	18.9899	27.8894	26.0749	14.5151	10.9648	22.0442	19.5926	27.5569	36.3469	15.3905	25.2706	20.1376	18.5701	14.3171	9.84235	15.5821	18.512	20.9521	19.2507	17.6972	20.9392
AKAP4	23.296	33.3212	7.53567	12.5021	12.6795	45.3983	10.8633	36.7728	16.9295	78.4014	21.3513	19.5222	21.674	30.6809	7.1583	10.0324	30.1906	32.4025	17.252	8.75333	14.1693	7.24446	53.0523
AKAP5	10.4337	43.8332	39.6879	47.3371	30.7786	8.64729	27.1074	25.5557	6.65769	3.00797	127.909	16.7333	42.1177	43.9654	18.9851	12.3315	46.3365	9.7001	65.2281	22.8145	12.6058	35.9118	27.8877
AKAP6	80.007	48.9901	73.6487	79.8213	78.9915	47.5086	35.8386	39.504	35.6662	51.9603	43.0502	58.67	65.59	37.165	43.7279	31.7171	17.5282	35.8594	46.0861	69.887	58.8758	41.6039	49.7659
AKAP7	124.305	103.633	143.178	114.87	136.305	224.933	120.613	108.66	134.866	181.546	167.335	170.949	104.111	100.899	119.616	105.968	149.958	63.5666	106.129	113.235	176.285	155.756	153.335
AKAP8	492.23	424.845	490.974	661.438	606.062	682.055	379.452	493.215	489.958	562.879	461.933	443.847	467.506	495.217	484.171	501.622	558.194	470.455	512.278	508.206	543.172	507.837	474.138
AKAP8L	148.591	51.9652	131.02	65.0752	195.306	54.4574	87.1091	164.844	170.532	102.077	138.833	90.484	87.264	158.676	112.147	139.305	142.991	124.45	111.557	116.308	155.276	94.9025	159.157
AKAP9	85.4487	121.384	324.436	144.576	311.978	104.488	51.2705	360.706	357.042	277.413	67.7283	89.9676	122.851	44.1762	66.9146	44.8324	185.235	55.9303	212.161	229.17	402.407	215.368	250.895
AKIP1	188.347	423.853	209.793	176.846	140.804	303.891	314.831	366.07	397.749	369.593	373.995	376.604	268.512	337.068	364.451	353.016	385.4	321.754	319.162	339.238	398.303	324.862	310.145
AKIRIN1	433.27	236.025	245.864	411.502	338.36	501.646	250.363	260.044	355.52	385.312	213.612	188.818	198	298.901	241.515	255.932	364.167	529.894	286.209	263.997	175.113	327.243	296.53
AKR1A1	1795.77	3454	2038.95	1599.2	1706.01	2513.58	4157.58	3311.02	3463.71	3919.2	3172.51	2338.02	2573.91	3062.08	2155.06	3242.46	4207.11	4621.48	3014.06	3205.3	2562.78	3723.03	3787.66
AKR1B1	1998.69	3777.39	2387.6	1602.94	1521.24	7266.4	3887.62	4121.97	3640.04	5171.1	2699.6	3022.85	2525.45	2304.97	2580	3239.85	4386.26	3416.5	2655.55	2117.19	2446.3	3220.99	2130.26
AKR1B10	32.4705	146.474	347.545	65.7164	72.2939	1640.41	158.786	163.576	155.219	150.011	87.4907	30.9877	47.4179	43.1219	106.648	45.6685	30.4118	68.4166	11.9213	57.8279	65.0809	18.8356	41.5029
AKR1C1	2117.15	6658.98	6674.1	3382.63	9410.17	15721.8	5062.48	5885.8	4627.57	6475.1	7647.05	4542.59	1415.72	4625.43	8596.81	4603.11	3315.88	2354.85	2515.98	2685.97	6663.76	5101.45	4535.36
AKR1C2	1910.27	4434.39	5684.81	2862.78	10410.2	12697.4	3855.19	4277.89	3408.88	3712.18	5600.4	3715.37	1624.75	3167.83	5513.81	4357.16	2050.8	1514.71	2422.5	2095.12	5211.02	3742.08	3023.7
AKR1C3	848.371	1140.75	1883.11	314.263	1760.11	2372.65	1956.3	1537.44	1323.17	1356.21	1127.94	1654.85	926.021	595.694	1996.86	1419.8	646.499	923.573	1386.36	788.638	1667.97	1255.26	1275.79
AKR1C4	66.3802	37.0896	44.7117	36.8653	62.7842	5.35309	10.1526	8.09588	25.2992	31.8263	19.2658	39.0445	28.7725	4.63903	23.2386	9.3009	38.3741	39.0068	38.0901	27.005	40.0648	10.1423	40.2822
AKR1D1	19.8781	24.5942	34.8651	36.331	22.5982	8.75024	24.6708	29.1647	41.9434	19.5033	36.9427	38.8379	28.2046	25.6201	38.6963	0.836036	27.3153	32.5056	40.1255	19.9278	48.5664	25.1486	15.2115
AKR7A2	897.211	821.278	892.776	320.674	429.826	582.2	905.254	780.082	847.618	738.555	500.465	865.744	560.26	587.312	751.259	849.726	804.861	791.125	751.626	659.899	1116.93	610.346	682.732
AKR7A3	260.933	283.329	325.792	192.554	245.155	200.329	198.889	264.091	244.718	266.06	176.123	278.683	201.502	210.338	194.675	218.885	199.612	208.758	237.797	226.609	332.44	196.428	266.013
AKT1	789.996	566.658	741.41	656.202	883.785	979.615	1183.38	1077.73	874.059	761.017	1394.79	1194.37	919.964	1210.58	1213.49	842.097	909.146	855.156	726.717	1098.92	802.372	896.037	685.267
AKT2	72.0468	61.5847	69.4287	95.636	75.3615	56.1045	89.3427	94.6145	49.362	42.4998	28.9981	50.5099	12.588	23.5115	22.7198	10.764	49.8753	55.9303	8.43216	7.07716	30.4884	15.1099	109.579
AKT3	613.612	649.664	774.265	345.144	311.671	404.467	946.118	608.069	559.341	550.459	394.254	1109.57	703.412	547.195	1438.4	502.562	636.988	433.615	623.108	549.598	1223.54	561.653	760.198
AKTIP	400.08	430.399	512.828	136.669	221.79	591.207	468.034	627.284	456.717	350.186	312.424	926.118	455.912	647.039	1111.61	828.616	628.141	546.404	519.208	240.437	647.975	486.725	303.478
ALAD	209.124	282.734	220.795	70.9523	192.852	251.235	287.775	265.262	312.769	321.853	157.503	182.776	147.128	185.667	287.629	181.838	202.819	186.985	150.858	194.296	249.037	171.59	228.031
ALAS1	410.604	403.523	422.802	399.641	341.939	400.555	352.497	269.31	209.242	199.303	639.844	401.084	425.53	559.109	533.034	531.405	640.195	747.63	452.429	500.802	342.701	537.229	474.466
ALAS2	23.9256	10.3137	5.92806	8.44161	13.9066	5.45603	4.67018	4.97458	5.13593	11.3527	7.44813	14.0477	7.66636	4.95533	5.18718	6.06126	5.52941	4.33409	6.39681	8.56709	4.88596	6.8305	7.69963
ALB	36.5181	32.032	26.9275	13.1433	16.463	31.8097	6.39612	35.1147	32.8129	10.5764	14.3997	33.6733	10.3165	38.7992	9.02569	8.88288	34.0612	21.8768	22.3888	10.2433	15.6351	10.4527	20.3759
ALCAM	210.114	227.695	258.021	395.1	329.055	619.517	631.186	512.967	685.742	802.935	1009.87	920.851	626.702	1134.14	1308.72	631.625	764.386	676.633	1175.85	522.406	439.003	1128.48	690.572
ALDH18A1	702.029	490.991	569.496	1067.6	946.365	662.033	990.993	760.818	779.9	817.393	715.418	736.68	759.822	623.422	591.131	841.366	1057.56	1114.89	663.718	763.775	656.575	775.158	943.111
ALDH1A1	420.228	2613.83	1163.41	710.485	1030.21	2113.85	1881.17	1602.4	1349.99	1754.23	320.865	1115.97	518.379	797.808	774.964	1384.37	1538.5	1688.54	604.208	362.984	1000.25	2268.86	1077.38
ALDH1A2	263.677	728.107	318.558	754.295	608.669	484.351	312.902	744.577	634.715	1011.02	655.584	911.709	317.965	197.581	808.525	974.139	518.769	187.398	273.27	165.289	227.246	239.74	187.937
ALDH1A3	1073.51	2547.28	447.318	7950.18	6103.77	1502.88	1175.97	1504.57	1963.26	2315.36	3149.67	1389.07	1700.89	2931.23	960.458	1915.67	1700.63	2228.86	1764.94	882.038	455.078	1107.26	1257.39
ALDH1B1	62.4675	92.7737	116.351	248.707	157.523	98.3115	104.064	91.3957	59.0632	121.289	126.072	121.42	101.603	138.644	148.405	147.456	87.3094	99.5292	69.0565	112.117	74.0711	99.3009	104.227
ALDH1L1	84.1445	101.401	664.898	157.986	153.075	175.005	61.9815	91.103	69.0973	96.1096	85.2563	69.1025	100.089	98.1577	156.757	45.1982	82.9964	57.3234	84.9032	95.7279	115.015	146.39	97.7478
ALDH2	1207.79	4850.02	6352.27	2666.16	6204.39	6598.19	5879.76	4519.16	4605.98	3568.82	6663.69	4235.5	3244.48	6220.94	6742.19	5324.82	4733.18	6267.81	3398.36	4279.91	3589.61	8454.7	4808.8
ALDH3A1	15.8305	74.9726	24.717	27.0345	16.9742	13.3827	37.1584	21.8491	22.3508	34.058	6.85228	18.6959	19.9704	10.965	38.9038	12.227	31.7388	19.0906	15.4105	20.6728	12.4103	15.1099	23.005
ALDH3A2	427.873	950.943	1251.22	368.973	568.432	1234.92	1027.85	1261.1	1281.41	915.686	1296.07	1098.31	688.837	925.065	1433.94	962.173	889.682	614.305	546.249	637.41	795.238	864.782	612.59
ALDH3B1	250.185	558.774	258.624	183.845	257.834	437.666	447.475	544.472	453.341	674.659	395.843	330.897	321.893	348.613	276.165	438.031	352.058	344.766	303.219	149.691	224.51	189.546	394.465
ALDH3B2	33.1901	7.6361	41.6472	53.1608	40.5439	19.302	23.4524	34.1393	19.5926	56.3267	52.5838	45.8101	43.8213	46.6539	24.7428	21.0054	27.3153	33.0216	19.5297	17.6463	32.5405	33.9455	34.8361
ALDH4A1	139.057	144.689	250.536	88.4766	193.925	143.349	51.4228	172.55	130.11	161.266	42.4047	50.9747	84.472	80.3396	141.714	127.443	45.4518	85.2886	113.495	141.543	106.856	162.431	98.1703
ALDH5A1	56.4861	52.4114	180.555	10.8459	43.2025	45.5527	67.6162	64.5232	76.2305	22.4143	63.905	78.089	66.915	74.6989	111.369	78.6919	182.139	124.915	88.4408	101.175	50.081	88.8482	20.9392
ALDH6A1	271.997	455.588	1759.43	109.314	411.983	460.057	221.834	360.413	346.39	276.054	222.054	398.295	367.323	182.398	489.877	303.899	211.223	236.62	324.299	227.866	298.239	324.035	180.847
ALDH7A1	246.272	320.419	418.381	127.479	235.287	210.006	371.483	295.061	303.781	360.763	183.025	315.145	240.023	176.599	430.639	274.742	199.28	275.318	158.176	253.567	384.329	172.004	219.346
ALDH8A1	66.3802	32.3295	26.0232	69.1357	45.9122	18.7358	15.838	52.2818	16.454	33.864	76.8647	24.1704	34.8299	50.8185	13.9016	57.6865	52.3082	46.5398	100.992	73.0065	32.4427	67.1665	50.3293
ALDH9A1	1732.9	2299.76	3550.31	745.533	1471.85	2378.01	2020.06	2142.29	2066.07	1607.33	2135.13	1971.02	2319.41	2437.6	2270.32	1654.93	2639.74	2356.5	1841.31	1582.68	1890.47	1964.91	1542.27
ALDOA	5124.67	7911.8	6335.64	8527.95	6492.23	8465.08	7271.93	7868.32	7497.84	8571.76	7228.06	5523.45	5441.6	7810.12	6972.4	7552.38	8403.71	8346.47	7098.28	6053.81	5296.86	7719.18	9018.33
ALDOAP2	7.64541	6.24772	24.4156	7.37305	6.9533	5.97075	11.98	11.6073	61.8214	10.1883	15.5914	22.2078	9.18071	12.7573	10.7893	3.65766	4.42353	3.81812	4.84607	5.21475	7.81753	6.31303	19.7186
ALDOB	51.1793	16.3631	10.6504	12.9296	13.2931	17.0887	18.4777	33.554	17.8806	14.6517	16.2866	10.1226	7.19313	18.2398	7.46954	22.4685	11.0588	9.80329	40.1255	13.875	15.5373	21.6299	50.5171
ALDOC	285.848	415.622	442.595	270.025	182.524	242.33	181.122	253.898	244.527	404.427	500.912	321.032	316.876	346.662	281.249	341.939	477.299	345.076	260.234	407.309	259.542	418.109	430.71
ALG11	579.792	664.44	877.152	1033.51	1043.92	921.76	732.305	694.88	694.301	810.698	780.366	1300.45	783.862	908.723	1100.3	798.414	920.426	838.646	729.624	798.974	949.243	785.714	620.759
ALG12	35.3488	67.9316	121.174	34.6213	102.05	173.769	262.343	197.52	107.379	156.221	219.174	156.281	99.4734	189.04	118.89	216.742	119.656	155.924	186.671	95.9142	127.621	150.685	131.363
ALG13	298.531	215.398	300.221	403.595	319.647	261.889	176.147	239.755	195.546	276.734	147.97	245.319	208.317	251.351	308.326	263.874	321.701	334.344	335.445	240.344	274.982	361.809	239.534
ALG3	433.09	588.872	426.921	931.356	760.159	708.152	570.372	457.563	503.511	499.227	669.537	503.653	538.917	374.075	453.774	589.405	602.263	504.715	422.577	672.331	607.227	608.639	651.839
ALG5	1125.13	1665.96	1615.35	1505.92	1904.39	1769.71	1296.69	1127.67	1216.83	1088.01	1388.73	1520.57	1570.75	1796.78	1393.38	1922.67	2129.71	1709.28	1403.81	1345.59	1363.77	2220.12	1217.95
ALG6	701.129	576.575	608.882	471.662	558.718	484.763	436.561	502.237	576.746	590.533	713.134	913.723	1014.42	1162.92	815.736	730.904	1009.12	863.825	790.394	997.228	1010.02	978.106	593.717
ALG8	597.241	591.352	948.591	802.274	1009.56	732.035	604.992	672.446	681.367	831.947	771.328	852.161	773.072	799.916	1035.78	758.807	933.254	689.429	526.865	798.043	892.469	827.214	645.454
ALG9	222.706	233.347	348.349	253.676	246.024	218.55	308.638	257.703	290.56	303.902	244.497	285.397	222.703	241.23	369.638	332.638	391.703	305.037	343.877	357.397	300.291	456.815	259.346
ALK	114.321	128.376	124.489	109.26	109.361	76.5903	145.03	92.7125	68.2888	80.0024	57.2016	102.982	45.4303	43.4909	35.8953	42.4811	107.602	29.2035	131.91	90.5132	37.6707	60.9052	66.1511
ALKBH1	529.962	719.38	563.367	783.574	449.715	1036.34	544.889	555.299	534.327	605.088	755.141	593.724	562.2	461.478	693.941	731.95	862.588	701.09	636.483	559.096	674.751	728.483	646.112
ALKBH4	35.9784	266.569	208.587	192.02	118.615	223.388	308.435	218.881	162.067	175.821	136.053	220.219	192.7	123.356	229.584	143.694	162.565	184.405	106.614	157.094	152.637	128.848	179.345
ALLC	18.7987	88.7573	174.928	79.5008	105.936	123.224	90.9671	39.9917	92.732	96.9344	144.196	102.673	28.2046	76.7549	142.959	70.9586	98.6447	75.021	61.642	52.9856	34.0063	18.0077	25.3524
ALMS1	258.325	131.4	252.797	207.941	176.798	169.549	173.203	138.8	165.871	165.827	234.864	239.328	246.838	275.073	215.89	161.877	183.355	189.049	152.36	170.038	262.669	149.857	158.969
ALOX12	87.9672	80.427	25.3199	28.8511	91.5177	44.5747	67.7177	9.94915	14.0762	12.1289	11.917	11.0523	15.7113	13.9171	33.1979	67.0919	23.3341	8.46179	63.4835	30.916	29.8043	29.8058	18.8735
ALOX12B	14.2115	12.793	48.5297	13.7844	16.463	10.2944	11.777	9.36391	12.6496	5.82189	13.9032	8.36667	7.9503	6.95855	7.78077	7.21081	8.29412	7.12028	12.5998	10.057	7.52437	8.27939	20.6575
ALOX12P2	29.8621	18.049	39.286	38.6818	71.7826	21.1035	23.554	52.4769	24.8237	14.9428	46.5756	36.1523	50.068	113.867	26.9733	41.1748	79.6235	13.8278	25.1996	42.8355	30.6838	124.605	32.207
ALOX15	10.4337	20.1315	51.544	6.83877	7.15781	20.0741	15.0258	4.58441	5.99192	12.7111	11.4205	9.2963	3.02869	7.59114	26.3509	6.68829	5.52941	7.22348	4.0707	11.6401	10.3582	5.58859	16.7138
ALOX15B	93.8137	98.8727	135.14	154.407	100.618	219.477	109.445	83.2998	124.309	88.3956	66.6359	75.7132	149.825	23.0897	134.867	90.0829	50.76	97.6201	124.447	94.1449	107.589	95.8339	284.886
ALOX5	144.498	199.977	102.636	416.31	219.336	250.72	224.626	337.979	299.976	400.497	253.435	124.261	199.515	308.285	158.416	295.277	407.241	538.717	424.08	218.088	161.383	371.279	883.533
ALOX5AP	1468.73	6064.45	1654.23	6222	2940.02	3422.37	2342	3955.37	3293.37	5832.36	2342.98	1406.22	1110.77	3719.98	1905.87	1525.77	3443.05	4574.32	1569.06	1547.66	3347.27	1265.19	5059.13
ALOXE3	125.07	125.252	129.664	115.885	122.552	74.5829	25.3307	104.759	100.911	121.823	97.5209	133.35	60.905	123.04	81.4387	77.9604	88.8023	71.5124	90.1854	70.8182	74.9017	111.461	95.3064
ALPG	20.7775	97.7818	66.113	78.4322	40.2882	54.9721	13.2999	24.1901	33.0982	35.1254	13.7046	41.6268	21.4847	40.8024	10.8931	12.7495	16.4776	8.46179	8.62601	16.6686	23.2571	17.8007	30.7046
ALPI	3.82271	7.23942	4.72236	5.18251	5.2661	4.42659	4.41637	5.90121	5.27859	5.8704	4.27026	4.49321	3.69121	4.27002	2.69733	5.06847	4.20235	2.7346	3.29533	4.79571	3.32245	3.72572	7.08929
ALPK1	217.22	253.776	234.008	145.751	142.747	122.195	164.573	411.524	401.268	323.309	104.572	93.996	96.2555	180.5	126.048	140.141	53.4141	87.5073	202.081	180.84	181.758	150.167	321.976
ALPK3	117.02	63.2706	176.033	50.436	36.3003	28.8243	32.4882	38.3335	28.9134	97.1285	25.2243	51.4396	25.6492	16.6583	55.0878	17.9748	12.0541	21.5672	22.9704	25.2357	87.654	28.5639	36.4324
ALPL	402.958	84.7905	150.713	837.857	104.504	119.209	207.62	120.463	70.5715	254.319	329.505	79.535	213.996	391.471	107.582	324.277	284.986	275.627	100.023	112.769	52.5729	269.08	200.472
ALPP	3.50789	6.14855	5.62664	6.51821	6.74879	5.86781	9.03579	4.58441	8.84521	5.33673	6.95159	3.61523	4.25909	4.63903	4.46097	4.49369	5.08706	3.50855	3.87686	5.58723	4.00648	5.3816	5.63388
ALS2CL	293.134	361.178	350.057	343.542	289.482	368.539	318.892	358.56	378.157	307.687	350.36	379.393	335.238	340.547	330.008	318.634	288.967	264.276	392.919	453.032	432.798	378.472	329.112
ALX1	11.693	11.4046	15.8752	22.3329	17.9968	14.8239	60.0017	15.2164	21.685	16.8835	15.2935	16.2169	27.4475	14.0225	11.723	20.6919	17.2518	15.1693	14.3444	26.8187	18.8598	23.0788	19.8125
ALX3	66.1103	26.1809	102.184	25.4317	32.1079	41.3835	65.7887	78.2277	80.9384	103.047	92.5554	55.2614	64.0757	61.9943	26.6621	45.355	17.6941	52.6282	88.9739	58.2004	85.3088	40.155	73.2404
ALX4	18.0791	22.6108	22.808	26.8208	12.1683	64.34	39.6966	19.5081	58.873	20.2796	14.9956	19.6255	8.61283	21.8245	13.3829	37.0991	13.9341	5.26282	4.65223	10.7089	22.7686	7.96891	70.3296
AMACR	101.639	230.868	83.0934	59.6256	60.3301	98.5174	170.563	218.686	202.489	94.0234	284.419	250.794	156.261	164.686	152.296	115.477	202.598	109.384	132.007	138.843	280.356	125.743	83.2875
AMBN	24.1955	52.8577	36.5731	12.5021	38.3454	18.427	29.2394	21.7516	29.5791	24.84	12.5129	22.4144	31.044	22.1408	23.1348	22.991	51.3129	9.28733	13.569	30.5435	24.6252	58.5767	32.6765
AMBP	68.6738	44.2795	55.3621	73.9977	79.3494	56.053	60.3571	34.9683	56.5428	40.6562	53.13	42.9179	58.4915	63.6812	57.5258	38.6144	34.6694	48.1393	49.5753	78.1282	59.5598	61.9919	52.8176
AMBRA1	159.834	153.317	225.869	132.181	48.9799	119.312	124.572	123.682	105.857	109.451	111.523	237.572	218.065	177.021	141.195	165.117	119.988	138.381	132.007	97.7766	163.093	93.8676	115.119
AMD1	658.81	352.947	546.035	2251.77	1529.27	631.15	397.067	378.117	366.173	387.495	413.024	498.592	482.697	559.952	466.068	564.377	517.719	587.011	569.268	473.239	542.683	734.02	466.062
AMDHD2	129.342	224.323	15.1718	15.0667	54.1948	275.993	284.577	138.703	135.912	194.257	179.649	111.452	196.959	184.296	58.2001	291.672	312.743	263.554	186.961	144.989	75.83	147.787	160.753
AMELX	36.698	35.6021	34.8651	53.4279	50.6159	39.8393	34.9249	46.3318	24.7285	46.5751	18.3721	36.772	45.6196	14.5497	20.9562	45.355	50.3176	29.6163	38.0901	37.9001	33.9085	45.1227	52.2073
AMELY	93.274	50.3784	95.2509	118.183	74.339	45.8101	41.9301	52.1843	117.556	73.1617	92.1582	48.4441	73.351	58.7259	64.321	95.6216	42.1341	75.021	80.2509	65.1844	65.4718	36.1188	80.8461
AMFR	288.142	458.612	448.473	406.213	275.473	526.301	299.501	305.644	355.996	254.125	415.904	477.21	398.698	355.518	521	411.852	344.925	336.769	486.642	445.163	342.359	466.026	275.45
AMH	11.0634	16.5614	14.0666	13.0364	6.44203	7.20608	7.30985	51.9892	13.6958	18.7271	11.3212	10.949	12.7773	6.85311	11.2043	7.31532	7.63059	6.29474	9.30446	11.6401	9.38104	9.4178	4.88269
AMHR2	13.2221	30.5444	35.066	18.5929	20.3486	29.339	21.625	13.3631	8.55988	18.3389	20.8548	15.0807	17.6042	12.1247	10.0631	14.3171	5.86117	14.447	6.39681	31.1023	26.8728	11.7981	15.2115
AMIGO2	256.256	242.273	264.653	176.205	279.257	212.476	271.683	203.763	154.649	198.138	320.766	444.157	348.299	426.369	697.675	268.263	468.009	222.07	453.495	355.069	317.489	422.145	115.213
AMMECR1	291.515	128.822	164.177	103.543	150.314	168.622	187.721	139.288	197.448	161.848	117.283	180.555	278.639	299.956	138.913	259.276	265.412	183.889	273.221	203.375	233.744	191.978	236.811
AMN	260.394	163.631	190.301	226.428	174.344	203.726	235.641	402.746	332.123	361.733	161.178	112.382	100.136	123.567	130.821	160.31	239.755	157.781	278.746	126.644	180.096	177.593	363.291
AMOT	58.285	65.9482	92.6385	12.609	56.0354	83.4876	16.3456	50.4286	40.0412	66.4665	122.646	66.3136	96.634	29.0994	61.0012	87.4703	67.4588	54.692	59.9944	71.4235	68.2079	70.9958	77.7475
AMOTL2	428.773	670.192	1399.93	375.705	1034.51	988.262	871.7	626.699	559.436	525.231	952.864	699.702	463.484	496.903	1158.3	328.98	376.11	382.431	445.838	408.147	650.028	778.159	500.664
AMPD1	65.031	50.676	47.0226	81.3173	85.2802	46.5307	26.7013	21.7516	76.2781	54.6287	111.424	66.9334	160.899	94.9947	39.5263	156.652	110.146	90.8094	236.294	203.655	42.1169	151.72	59.0618
AMPD2	985.628	541.271	481.379	1615.77	890.227	1070.31	824.389	867.722	1334.11	1029.7	1043.83	835.634	1121.47	1263.5	602.646	650.227	851.308	822.96	978.615	908.205	891.785	733.036	788.461
AMPD3	216.095	319.328	138.506	309.722	112.02	140.055	239.398	224.344	164.064	328.257	227.565	135.416	441.1	466.275	132.169	384.42	568.534	488.307	535.345	323.501	209.95	265.303	513.387
AMPH	434.259	365.64	422.4	167.657	372.615	868.332	191.275	82.4219	107.474	170.387	254.13	227.243	113.197	122.407	385.096	248.198	110.809	126.101	178.335	157.839	396.153	117.981	254.276
AMT	531.401	415.126	538.148	301.654	273.019	176.755	319.095	722.191	758.786	469.147	250.158	317.83	371.109	305.122	292.764	206.814	243.515	283.883	573.096	650.82	604.686	422.145	451.367
AMY1A	124.845	167.895	311.073	39.2161	99.289	62.7958	63.3521	67.4982	112.134	63.1675	3.47579	64.8675	75.9065	101.321	104.055	42.2198	65.8	67.9007	153.427	112.397	202.474	155.963	72.4892
AMZ2	1035.28	700.538	1236.05	533.852	781.53	969.629	889.569	878.647	949.006	735.595	1207.49	1084.47	1164.62	1034.5	1141.91	1158.54	1534.41	1197.76	1065.17	1178.81	1051.16	1325.74	759.353
ANAPC1	357.805	395.292	486.604	539.943	467.098	358.039	351.685	313.593	298.169	384.633	377.67	410.897	444.933	365.956	514.983	297.629	349.569	435.576	285.627	343.987	415.111	373.4	370.803
ANAPC10	177.553	220.059	333.378	147.675	427.321	198.373	126.806	98.4186	111.849	137.591	144.99	245.216	183.425	234.482	156.03	125.928	164.887	143.231	185.508	140.146	199.347	232.754	76.8085
ANAPC13	1021.52	1256.34	1596.16	1202.13	1222.35	1471.33	1130.39	980.235	940.779	945.038	1296.97	1275.4	1272.71	1414.69	1045.22	1217.37	1307.21	989.358	1213.65	1143.19	1163.88	1800.04	767.616
ANAPC15	428.413	499.917	448.021	294.067	452.169	373.172	398.895	394.357	286.09	369.399	522.064	433.621	575.167	467.804	420.784	570.49	576.496	437.536	378.284	506.11	313.19	487.552	399.724
ANAPC2	279.192	321.807	211.099	290.327	320.772	391.29	542.452	529.061	602.14	494.084	366.547	335.287	394.676	453.36	406.26	443.517	661.096	420.613	551.289	440.181	419.313	463.335	340.474
ANAPC5	1608.28	1264.47	1196.41	1606.31	1393.17	1404.98	1217.85	1440.43	1693.86	1125.52	1043.23	1277.57	1126.77	1379.11	1318.89	1211.36	1496.98	1240.89	1406.67	1432.29	1910.75	1393.37	1220.25
ANG	117.559	308.32	886.195	104.398	252.977	733.476	329.857	359.438	306.063	339.319	353.637	484.337	157.208	229.21	945.207	310.274	273.595	204.528	344.653	219.765	277.718	406.621	286.389
ANGEL1	392.389	343.377	353.925	255.599	353.8	302.141	411.535	385.432	381.2	408.842	381.493	280.335	252.659	370.543	360.561	293.658	340.999	282.49	330.599	308.276	285.535	361.137	356.765
ANGEL2	139.506	123.963	191.908	128.013	185.592	155.96	129.039	150.115	206.959	164.371	217.585	178.902	150.772	224.571	168.998	175.15	135.581	178.626	229.995	169.2	272.245	177.8	180.19
ANGPT1	354.927	248.768	691.272	134.211	334.934	720.608	456.663	343.733	241.436	287.262	331.343	263.55	427.234	221.461	529.092	270.876	331.931	424.689	279.57	259.527	234.575	262.767	173.289
ANGPT2	307.885	80.3278	64.6561	138.325	133.34	106.444	230.87	89.1522	94.5391	112.799	132.924	277.185	203.253	137.431	164.33	256.82	178.711	229.397	151.73	165.196	137.442	142.457	186.998
ANGPT4	10.8835	6.44606	6.83234	8.65532	14.0089	23.0595	15.635	12.8754	5.51637	6.21001	96.6271	5.26791	11.1683	4.74446	10.6856	5.01622	7.52	5.4692	5.81528	8.47397	14.1693	5.58859	6.00947
ANGPTL2	2069.3	4928.76	1428.26	1509.34	2173.62	713.711	4350.68	2732.8	2414.65	2526.99	4417.44	4173.21	1475.82	2134.8	2329.67	4912.86	1114.29	1664.08	1127.1	2109.74	3410.01	2215.56	5291.24
ANGPTL3	3.41795	13.2888	5.02378	57.4884	32.3124	48.0748	5.17781	13.6557	31.7667	16.9805	10.0301	5.57778	6.34131	22.4571	4.87595	25.7081	39.2588	18.3683	21.4196	3.81794	5.96087	16.0413	18.404
ANGPTL4	987.967	658.589	939.146	10994.6	7476.02	626.62	951.398	487.996	382.341	2876.11	719.589	255.648	420.798	506.709	730.355	881.495	334.308	440.219	358.028	377.604	206.48	682.739	737.568
ANGPTL7	60.4437	318.237	903.477	11.4336	42.6401	833.949	140.207	212.151	150.178	163.498	300.805	31.814	7.19313	84.8732	1767.89	14.8396	4.42353	13.6214	15.7982	16.203	148.24	14.1785	5.16439
ANGPTL8	5.30681	6.6444	6.43044	16.3489	11.5547	1363.39	7.41138	10.1442	22.3508	19.9885	12.5129	10.5358	10.0325	25.3038	57.1627	33.6504	37.9318	9.80329	3.00456	43.1148	11.6286	16.1448	17.1833
ANK1	47.9862	63.9152	66.2135	45.5206	53.9392	64.8032	70.865	57.3052	73.8052	65.0111	140.025	139.341	67.0097	99.0011	97.5189	81.5658	147.193	60.4192	61.2059	86.7884	71.8236	36.4811	42.4419
ANK2	287.827	240.984	135.341	362.882	353.902	388.099	824.186	303.254	370.072	396.276	383.132	433.414	164.496	173.542	322.954	466.822	182.249	256.64	167.48	258.503	381.495	244.138	421.79
ANK3	315.171	314.964	216.123	663.254	385.192	399.526	540.828	979.992	1318.41	952.849	580.259	364.312	559.834	640.503	383.644	432.335	254.906	572.925	220.012	240.996	300.389	134.023	113.804
ANKEF1	40.6556	5.35519	54.3573	6.51821	6.33977	10.9121	26.2952	54.2326	10.8425	10.0913	18.1734	12.9115	44.4838	37.0068	16.599	27.2757	64.5835	7.42986	26.7503	33.3372	11.14	31.6687	27.5121
ANKFY1	241.505	310.006	251.39	422.829	315.148	299.361	333.715	307.351	297.123	416.556	382.536	334.46	220.526	160.152	308.637	273.07	182.36	365.714	194.037	261.483	173.745	335.419	432.212
ANKH	160.913	503.09	294.896	561.634	696.762	128.165	595.753	555.494	489.435	205.027	244.299	564.389	263.78	279.818	336.752	428.782	371.908	172.228	383.518	271.446	559.735	319.067	172.491
ANKHD1-EIF4EBP3	421.172	601.269	505.041	615.81	532.848	600.627	426.967	507.943	520.06	557.348	303.338	388.689	418.29	455.943	401.124	416.816	431.847	482.941	501.229	295.006	372.212	348.2	553.857
ANKLE2	245.732	160.755	202.76	389.062	267.498	140.313	184.777	223.758	158.263	156.706	195.836	230.652	192.606	291.626	172.629	242.241	255.016	199.368	261.882	109.137	175.992	210.296	194.369
ANKMY1	59.5443	34.2137	8.03805	88.1561	29.3981	71.9064	57.5143	52.8671	65.7684	47.982	39.4751	22.9825	73.2564	73.1702	50.1081	44.5712	73.4859	45.1467	27.9618	74.124	56.7748	71.0992	71.9728
ANKMY2	547.681	907.903	1188.12	322.491	285.188	927.937	1194.45	1403.61	1425.13	1004.47	1079.48	1317.08	691.866	1062.23	1279.47	947.333	1568.36	1087.24	1244.76	1118.38	1340.71	1334.22	784.142
ANKRA2	517.19	520.743	604.763	154.407	466.178	311.303	182.239	193.131	165.206	207.744	331.194	301.097	364.578	311.764	442.881	309.856	363.393	310.713	560.593	411.965	626.966	508.251	217.092
ANKRD1	2.42854	6.6444	23.0089	21.3712	25.0523	25.8389	34.8233	3.60901	35.7613	8.6358	30.2891	4.85474	7.47707	40.0644	2.48985	13.3766	1.76941	28.9971	23.0673	27.9362	34.2017	25.5626	10.9861
ANKRD10	1518.65	1145.91	1055.4	1281.63	819.876	924.231	768.55	1027.69	1163.1	1055.9	702.11	1366.56	1056.73	1511.9	773.616	800.504	804.972	815.118	1448.39	1079.83	1792.07	1290.14	819.072
ANKRD10-IT1	554.787	376.847	713.578	717.537	877.65	373.172	300.313	364.412	416.771	543.182	237.645	238.708	392.783	351.512	168.376	147.56	220.292	220.419	303.849	431.8	339.281	255.833	548.082
ANKRD11	271.817	137.847	122.379	276.97	392.759	381.407	398.895	474.438	446.921	569.671	92.4561	80.7746	107.802	113.445	152.503	101.474	64.1412	156.233	124.253	71.796	45.0485	43.5703	480.945
ANKRD12	226.124	238.355	205.925	206.606	215.143	328.906	315.339	195.472	239.867	158.598	274.389	336.991	339.639	571.919	269.889	255.252	415.812	382.122	498.612	248.073	274.933	316.376	265.778
ANKRD17	578.713	427.324	426.72	732.817	681.935	661.106	510.776	687.077	654.45	631.772	573.01	630.909	522.354	557.738	680.35	605.813	655.346	873.009	639.391	617.855	662.926	608.018	502.166
ANKRD2	12.9522	23.9	13.1623	12.7158	16.3607	81.8405	16.4472	48.9654	24.0628	76.2667	14.2011	11.4654	10.3165	12.2302	17.3252	84.5441	15.1506	77.4976	31.2087	11.547	51.498	106.804	20.0942
ANKRD26	32.2007	75.9148	80.6317	112.947	47.4972	81.8405	66.5501	48.9654	32.908	64.914	103.082	89.0896	105.389	112.127	90.4644	56.3802	44.4012	75.5369	57.5713	81.1546	123.322	63.803	64.5548
ANKRD27	501.449	755.974	698.105	1219.97	543.38	754.682	538.493	527.695	554.68	483.799	578.769	984.479	595.232	976.305	626.3	576.447	736.628	662.806	775.371	469.98	941.231	739.763	630.431
ANKRD28	855.656	801.097	852.737	770.965	334.27	842.905	611.997	350.951	358.279	658.843	876.297	1194.37	531.156	727.168	766.561	594.944	358.416	351.577	583.855	547.27	1066.12	936.088	580.853
ANKRD34C	29.6822	45.1224	50.3383	49.4743	75.6683	17.2946	64.7734	22.3368	45.2723	33.4758	45.1853	16.8366	33.6941	57.2499	85.2772	56.6414	77.6329	49.4292	7.94756	45.3497	41.8238	39.7411	32.5826
ANKRD36	84.1895	81.022	67.5196	28.7442	76.8953	86.8847	50.9659	119.292	106.903	123.036	77.3613	57.1206	73.9189	136.008	66.4996	45.6685	73.6517	60.1612	122.799	66.395	142.181	61.5779	81.2217
ANKRD36B	549.66	324.683	242.749	77.5774	207.27	90.5907	108.125	563.103	704.668	456.727	73.9848	59.3931	103.07	134.426	47.5145	46.0865	43.5718	131.364	361.614	205.983	167.588	213.815	395.31
ANKRD36BP2	0.989406	1.78506	2.91379	1.60284	2.14734	3.70598	2.43662	1.36557	1.9022	0.582189	13.9032	11.2589	0.567879	11.4921	3.21605	4.49369	1.43765	1.23831	10.2737	1.86241	1.75894	2.58731	3.75592
ANKRD40	230.352	393.805	466.81	642.845	554.935	442.659	252.393	245.022	281.62	387.058	391.871	472.252	422.502	271.7	517.992	473.405	349.68	337.852	358.415	270.422	362.929	388.821	306.577
ANKRD40CL	2.60843	2.08257	3.3157	3.31253	2.76087	4.83837	1.92899	3.60901	4.8506	4.36641	2.58202	2.6856	5.11091	5.79879	4.25349	7.62883	3.31765	3.71493	1.74459	10.9882	2.73614	6.727	7.98132
ANKRD46	323.896	414.135	644.953	394.619	400.94	597.796	423.261	309.204	348.292	346.208	380.649	646.61	450.044	491.526	636.052	409.449	369.143	351.164	477.919	291.561	513.612	480.101	267.14
ANKRD49	475.904	512.214	742.816	604.804	429.469	1116.74	517.274	299.548	315.574	605.185	759.908	756.513	875.196	954.902	920.205	730.591	1318.54	702.019	661.876	663.112	630.581	999.012	559.726
ANKRD53	11.5131	10.8095	58.5773	9.72388	10.7367	31.3979	13.5029	10.6319	16.0736	21.638	21.6492	7.23046	6.15202	8.22374	3.21605	8.25586	35.6094	25.0758	17.5428	5.68035	5.96087	6.10605	20.1881
ANKRD55	63.5918	44.5274	106.002	138.806	94.8921	60.0163	50.3568	44.1859	40.8021	93.4413	67.2318	107.527	114.522	55.0358	64.8397	85.3802	111.141	37.6653	90.04	104.854	68.7943	55.6789	55.4937
ANKRD6	279.822	175.68	177.289	89.5986	111.406	194.101	167.568	123.048	113.371	165.39	85.0577	190.729	135.723	172.119	129.161	176.351	109.316	110.468	136.272	99.9184	147.458	178.473	123.57
ANKRD7	3.05816	17.5531	3.11475	2.56454	8.58937	4.94131	1.52289	13.0705	27.5818	3.3961	5.66058	13.6346	4.35374	1.05433	14.2129	1.67207	16.5882	4.43728	7.65679	26.9118	1.27035	27.115	24.1318
ANKS1A	643.744	646.391	591.5	195.867	399.917	336.421	398.59	360.023	349.814	386.767	474.297	684.931	562.579	364.797	578.059	419.586	281.005	627.204	539.755	362.053	575.37	358.704	350.239
ANKS1B	23.296	6.94191	48.5297	13.4638	75.3615	23.4712	22.9448	39.2114	35.2857	9.41205	10.5267	46.6881	44.5785	43.5436	15.1466	10.4505	10.3953	44.7856	4.84607	47.119	31.4656	7.24446	7.32404
ANKZF1	137.977	191.597	78.371	18.9135	16.872	141.445	177.264	225.612	251.851	43.6641	169.917	172.705	78.2726	219.721	211.222	89.8739	272.379	122.386	342.52	272.75	264.428	198.809	39.4371
ANO1	174.495	149.747	106.504	93.2852	153.075	40.457	325.289	128.071	187.937	83.5441	209.144	498.385	244.945	247.556	300.856	412.061	148.741	205.663	243.951	266.884	366.544	225.717	132.772
ANO10	389.556	340.253	501.373	111.771	265.964	367.407	410.57	338.466	386.146	416.168	354.432	367.72	439.727	302.38	391.321	313.095	343.266	302.56	312.184	265.021	438.075	328.381	361.977
ANO2	167.3	34.412	199.746	33.0185	82.3148	109.532	75.8397	67.4982	79.702	32.1174	28.8987	95.0289	81.9638	62.416	100.631	21.4234	32.1812	41.6898	98.7629	19.0897	87.654	46.6751	77.6536
ANO3	9.08455	42.3457	80.5815	54.1759	102.561	56.0015	29.544	5.7549	14.3616	43.179	35.3538	57.0173	49.5001	63.7867	56.7477	15.1532	52.5294	3.92132	9.98291	39.9487	52.866	54.8509	22.3477
ANOS1	287.917	89.8482	273.193	243.952	234.163	417.232	1566.44	1495.01	1805.85	560.745	333.478	704.247	1456.33	650.308	516.124	560.562	1467.84	1493.3	499.339	570.736	408.564	751.147	467.987
ANP32A	561.173	618.623	677.206	440.78	498.183	374.304	368.234	390.26	392.233	281.391	448.08	393.957	521.975	371.333	452.322	354.584	554.489	472.209	534.618	320.242	350.714	359.843	278.689
ANP32A-IT1	52.8883	28.2635	48.0274	80.5693	10.4299	9.88262	5.38086	30.9204	48.506	27.3629	18.9679	3.92511	46.9446	53.2434	5.60215	1.88108	54.52	18.9874	55.8267	54.6618	71.4327	18.4216	24.2257
ANP32B	3070.31	4253.61	5349.27	4224.6	3173.98	5304.65	4050.32	3548.63	3635.48	3713.88	3561.05	3597.72	3172.08	4197.64	3955.33	3222.19	4739.15	3679.85	3184.55	3137.88	3270.32	3003.76	2562.38
ANP32C	8.18509	6.04938	6.43044	11.113	10.839	10.9121	15.9395	3.80409	8.65499	6.30704	5.36265	5.06132	5.11091	5.90422	5.29092	8.46486	6.41412	6.70751	3.77993	12.7575	6.84034	7.14097	14.742
ANP32D	7.64541	3.86764	14.368	22.226	10.7367	14.9269	22.8433	24.5803	23.4921	6.01595	10.4274	21.898	23.8509	6.22052	16.4952	3.65766	5.97176	5.4692	2.32611	7.07716	15.8305	24.1137	5.91557
ANP32E	584.559	807.989	837.113	548.224	711.946	622.399	389.148	361.144	439.455	390.163	555.581	574.718	766.068	1076.94	638.23	695.373	688.467	551.667	651.021	502.898	521.82	537.488	410.944
ANPEP	783.789	1386.7	611.595	3757.91	1155.47	975.394	590.068	1067	1289.31	1282.76	1097.16	689.992	1063.07	1067.4	774.964	741.041	943.428	676.427	1032.41	604.352	1130.02	983.281	1481.9
ANTXR1	93.4089	31.5857	12.6599	37.7201	34.1018	14.2063	150.106	84.6166	42.847	19.6974	24.4299	41.8334	29.861	58.6732	40.46	49.7441	52.3635	84.1019	42.0639	44.046	95.4716	45.1227	97.2783
ANXA1	6042.84	9848.59	8383.69	12284.8	8671.07	9450.67	10007.6	9186.87	8092.32	8428.25	8213.4	7542.92	5520.35	8309.56	7636.87	7248.01	7055.64	6374.41	6468.15	6952.66	9073.81	11179.2	8440.49
ANXA10	12.5025	22.71	13.7652	26.0728	21.4734	59.6046	10.4572	58.3293	16.9295	20.9588	25.6216	51.4396	26.7849	42.173	59.7563	23.409	17.4729	10.0097	23.455	61.8321	35.472	24.5277	17.5589
ANXA11	1380.18	2351.87	1865.93	855.862	750.036	1827.15	2604.8	1876.68	1874.38	1422.04	1974.1	2192.22	1578.37	2402.49	2589.34	1674.89	1634.16	1860.97	1517.64	1106.88	1959.17	1394.71	1397.72
ANXA13	11.0634	24.0984	33.3579	31.7362	58.3873	23.2653	21.3204	51.5015	20.0682	124.394	23.7347	46.1716	63.6024	17.9235	11.1006	21.6324	16.0353	15.9948	18.8997	21.9765	18.8598	22.8718	31.6436
ANXA2	11686.2	18567.7	12923.4	16332.9	13537.9	18575.7	20294.7	16351	17443.7	18311.6	13051.7	10507.1	10242.5	13592.1	11885.1	13178.9	16078.1	14828.5	12486.3	14305.8	13098.7	15251.3	16236.4
ANXA2P1	53.4279	124.954	52.7497	70.9523	145.099	111.282	128.938	107.88	142.76	168.932	145.09	80.568	124.271	151.19	77.2889	144.53	168.868	158.71	181.921	23.6526	82.0841	93.7641	150.706
ANXA2P2	1631.98	2943.77	2132.9	2927.74	2422.51	2340.74	2647.08	2232.12	2410.65	2682.24	1355.66	2135.15	1284.16	2470.18	2472.73	2045.99	2297.8	1660.47	1725.2	2412.66	3195.9	2620.94	2934.4
ANXA2P3	348.721	352.55	400.295	202.706	254.818	189.52	129.953	125.632	440.358	121.677	468.239	188.095	333.913	299.112	350.861	239.524	228.033	400.903	423.74	273.961	300.584	291.02	192.303
ANXA3	62.0627	74.4768	490.723	598.927	86.3027	99.4439	56.6514	43.5032	21.9704	51.5237	93.8465	232.614	77.4208	61.0454	205.205	81.827	38.4847	48.9133	71.9157	91.0719	79.5434	34.3595	47.7002
ANXA4	1594.56	4013.96	2327.62	1801.16	1951.32	2721.38	3355.02	3296.24	3015.65	3142.99	3090.13	5108.68	1798.57	2704.34	3713.09	3486.53	3313.28	3259.18	2782.95	2036.97	4296.07	3644.28	3221.12
ANXA5	5501.01	7146.2	6906.9	8296.72	7290.64	6281.54	8915.28	5604.59	5304.08	6775.61	7120.02	7820.57	5617.46	7176.69	6759.2	6029.7	5826.01	5605.93	5763.33	4778.95	7633.92	5926.28	6854.74
ANXA6	1923.32	1617.27	3117.56	552.124	1287.49	1821.49	2291.84	2490.6	1617.91	1521.84	2092.13	1510.13	2087.52	1827.36	2115.12	2315.61	2136.56	2235.98	1449.17	1907.2	1425.62	1348.92	2169.98
ANXA7	1296.8	2014.05	1676.29	1913.47	1989.56	2286.23	1832.29	2142.68	1820.45	1870.67	1723.05	2418.59	1331.25	1808.75	1769.19	1653.52	1993.24	1734.82	1972.79	1135.28	1790.36	1740.64	1872
ANXA9	48.5708	50.428	37.9798	66.4109	59.9722	29.339	39.0874	11.8512	25.4419	17.029	19.4644	24.0155	22.7152	25.462	24.3279	12.0703	10.7824	13.8794	17.1551	41.9508	33.1268	15.6273	20.235
AOAH	341.975	336.782	51.6445	196.615	58.7963	183.755	307.014	454.345	364.366	188.435	261.976	118.373	545.164	368.803	136.112	459.193	703.009	563.947	591.511	355.069	153.614	313.168	373.902
AOC1	39.4863	57.2212	55.0607	154.727	132.828	291.743	67.5146	42.9179	47.4598	51.8148	197.127	37.5984	81.0174	122.302	28.9444	144.948	458.278	237.24	84.9032	112.862	36.9378	75.5494	81.9729
AOC2	138.337	139.731	254.706	242.349	253.386	238.521	64.875	83.885	68.0986	118.281	180.841	149.671	84.1407	59.9911	257.491	102.519	20.68	62.9474	57.1836	93.3999	196.122	127.917	93.6162
AOC3	711.113	300.882	3447.72	380.086	3190.44	1090.28	873.528	346.562	356.472	447.218	692.875	512.226	428.938	315.981	2326.66	258.126	393.583	305.45	352.697	629.309	282.799	754.356	201.974
AOC4P	24.7352	35.8996	40.2907	102.261	70.76	33.2509	43.3515	56.281	46.0331	41.9176	23.1389	29.4383	28.2046	19.3996	24.7947	28.6342	24.3294	21.98	27.9134	43.3011	37.231	35.6014	61.597
AOPEP	627.643	800.006	403.611	485.019	426.708	303.788	699.715	457.173	460.712	642.154	304.678	889.656	354.072	367.432	687.716	392.205	200.165	439.497	381.483	467.931	737.095	360.464	491.931
AOX1	211.463	270.387	769.995	144.202	715.679	1788.45	217.57	458.832	221.511	518.002	1151.33	267.32	367.181	336.224	969.483	406.314	436.823	337.44	194.957	383.657	169.152	379.092	122.865
AP1AR	177.374	151.433	151.718	177.06	235.799	193.535	103.861	118.707	74.0905	166.603	175.577	156.591	181.627	167.743	151.154	184.45	77.08	162.941	157.013	123.571	128.305	194.462	133.335
AP1B1	510.444	910.184	200.348	236.258	253.591	686.122	1411.51	1083.87	942.063	915.977	424.246	413.789	487.713	752.156	375.967	609.261	978.042	786.533	527.446	383.284	588.269	637.409	639.914
AP1G1	362.572	249.71	279.322	488.438	330.282	177.167	204.777	222.978	243.196	309.045	251.25	290.148	336.941	359.947	148.561	263.874	277.798	256.537	331.374	192.108	332.734	214.85	377.939
AP1G2	120.708	103.187	92.3371	74.2114	56.7512	57.2369	63.9105	134.46	138.195	121.58	113.311	70.7552	119.349	172.277	80.92	116.261	295.049	161.754	263.287	308.136	152.637	240.982	107.466
AP1M2	68.8537	48.643	62.3954	86.4998	109.617	52.6044	28.6303	40.1868	24.3481	60.5961	72.942	63.4731	29.7663	52.4	38.1776	87.7838	96.8753	64.3405	48.1699	79.2456	23.0617	106.494	69.7192
AP1S1	107.126	166.705	177.34	72.9825	83.3373	86.2671	163.152	109.051	101.482	172.231	15.3928	55.7778	50.3519	37.6394	51.768	71.5856	104.064	77.6008	119.504	85.4847	56.2862	84.6567	161.223
AP1S2	1006.77	1652.67	862.784	1150.68	1110.43	1324.27	1880.82	1398.69	1284.27	1502.48	1578.95	1607.18	1563.65	2097.32	1386.27	1955.12	1609.06	2195.68	2611.69	1320.45	1468.62	1985.86	2067.96
AP2A2	1135.7	1608.39	915.836	759.051	1054.29	1396.64	1722.69	1553.87	1357.5	1678.35	1121.24	1083.02	1488.5	1326.97	974.048	1584.65	1718.87	1497.94	1455.13	1369.01	1337.24	1245.38	1366.26
AP2B1	814.956	850.83	1026.31	760.921	806.838	553.633	678.7	636.99	710.755	605.476	783.394	812.394	906.382	808.931	783.627	695.948	533.809	672.248	670.454	613.618	647.78	538.108	635.783
AP2M1	2336.17	2360.35	2150.98	1654.77	1684.74	2410.95	2961.81	3174.56	3466.28	3286.75	1989.35	2490.48	1903.25	1981.92	2680.32	2737.6	3236.92	3408.86	2486.42	2183.03	3015.42	2654.16	3100.79
AP2S1	1604.73	1652.27	1210.93	1060.01	1278.59	1497.42	1710.71	1548.26	1475.34	2127.41	1543.35	1001.32	1694.27	2190.15	1477.62	1971.37	2090.12	1831.46	1432.4	1376.14	1372.86	1603.3	2032.61
AP3B1	430.212	467.786	431.141	432.873	498.286	667.54	771.088	595.389	627.392	576.949	539.245	571.103	513.173	533.014	643.936	629.587	694.549	738.136	578.766	548.527	642.601	628.509	615.97
AP3B2	57.8353	83.4021	65.1082	83.027	60.3301	108.915	29.747	81.0563	70.0008	103.144	47.1715	25.6165	55.9361	58.7259	38.5926	64.6883	42.2447	40.9674	5.91221	37.2482	52.866	60.2325	45.4466
AP3D1	84.909	16.0656	22.607	65.0752	98.9823	405.599	332.395	301.108	335.262	320.107	18.7693	12.6017	18.5507	61.5726	17.3252	41.2793	24.8823	38.1812	15.6043	20.5796	11.3354	21.9404	229.205
AP3M2	607.855	497.338	572.51	412.677	306.763	598.516	520.624	392.406	382.246	401.904	443.71	703.524	477.302	484.99	572.768	376.53	491.233	348.791	473.849	418.949	582.699	429.597	392.306
AP3S1	3198.66	4540.51	5357.46	3133.76	4053.06	5377.48	4013.92	3442.5	3384.86	3474.5	4649.82	4271.96	3889.59	4883.53	4862.98	4471.23	4343.57	3560.45	3589.68	3649.58	4845.7	4465.59	3328.02
AP3S2	289.356	355.426	470.929	302.295	249.808	386.349	343.36	356.024	421.146	196.877	347.977	450.767	445.406	411.292	521.208	351.344	521.534	309.578	312.862	362.518	312.799	338.11	270.989
AP4E1	8.85968	37.1888	27.6308	39.4298	11.0435	11.3753	4.36561	23.7512	43.5127	17.029	25.4726	41.4202	29.5297	14.7606	5.03156	72.8919	7.40941	4.79845	12.3575	29.1933	23.4037	25.7178	26.8079
AP4M1	86.4381	152.722	125.394	37.7201	43.8671	129.709	144.674	134.801	150.844	82.6708	94.0451	148.431	26.4064	110.282	111.006	61.5532	128.172	133.428	88.2954	118.915	120.195	51.9532	153.523
AP4S1	74.8351	50.1801	48.8312	72.662	112.071	39.3246	56.3468	66.2301	63.1529	50.5534	32.9704	88.3149	40.1301	50.8185	57.5777	94.6811	80.3976	70.5837	49.0422	67.0468	63.9083	75.8599	57.935
AP5M1	652.198	645.895	680.421	510.878	638.783	595.737	613.825	440.591	519.965	471.282	820.089	829.127	1039.79	1121.59	782.745	830.811	837.706	801.496	773.045	758.001	954.129	922.945	580.008
AP5S1	459.984	367.921	348.55	490.148	455.339	435.144	327.624	302.084	340.969	385.7	517.496	443.33	430.547	446.928	234.772	410.18	369.365	313.912	536.072	256.827	330.486	288.226	375.592
AP5Z1	117.784	156.491	120.018	218.948	143.463	137.636	163.66	155.724	177.142	173.638	89.2783	80.4647	108.749	101.848	83.3061	131.885	202.045	113.976	188.27	131.905	152.002	128.175	188.218
APAF1	98.5808	52.3618	59.1802	162.421	114.729	66.5018	97.2617	103.588	157.882	83.8351	112.814	43.5893	73.9189	97.5251	126.878	84.1261	65.8	137.659	52.8222	104.574	123.224	81.8625	125.072
APBA1	28.8727	24.8917	27.8318	18.6998	60.0233	88.9436	43.7576	83.7875	23.5872	34.7372	135.556	98.0244	35.871	45.8631	60.69	69.809	46.1153	16.9236	19.3843	58.0141	51.2048	39.8446	99.1562
APBA2	58.7347	13.2392	15.423	11.861	12.7307	18.324	18.2239	14.3385	34.9053	12.8567	86.299	21.9496	77.3262	81.0776	68.5745	59.6198	243.792	68.5198	63.6774	144.244	37.1821	39.6376	29.437
APBA3	277.079	223.827	204.418	83.027	124.802	334.516	224.169	357.145	380.249	304.921	274.488	201.833	279.822	326.155	226.576	245.011	323.526	341.206	374.892	304.225	272.539	255.73	350.944
APBB1	369.408	395.788	235.113	253.996	323.124	327.053	330.669	431.91	329.841	464.392	308.055	261.02	217.498	192.625	261.641	211.099	366.379	212.267	213.324	163.24	274.102	190.115	439.442
APBB1IP	225.495	339.261	309.666	472.303	317.704	701.872	317.573	312.228	335.167	572.291	306.366	242.427	278.071	214.344	144.619	231.268	200.718	340.123	145.867	161.285	218.402	226.855	377
APBB2	168.559	123.963	230.793	150.026	157.779	181.078	140.816	137.435	151.7	157.385	128.009	132.937	100.231	92.2535	162.462	104.714	104.395	104.637	119.795	156.629	158.794	132.367	120.659
APBB3	378.403	583.22	565.678	379.979	414.642	435.865	357.472	575.88	652.929	466.43	391.672	286.016	395.906	360.474	327.311	272.234	353.108	262.728	412.304	455.732	558.758	489.829	562.449
APC	96.2422	99.071	117.808	92.0563	126.386	96.4585	68.073	129.875	134.343	98.1473	53.7259	71.4266	71.2688	61.0981	94.1991	105.079	81.3929	54.692	148.338	87.3471	98.2077	97.5933	122.819
APC2	7.78033	34.1145	37.2262	33.9802	40.1349	61.1487	74.2153	38.3335	46.1758	53.3673	47.3205	28.612	19.1186	14.2334	45.9584	50.0577	51.3682	35.4982	31.6933	29.0536	51.5957	37.4642	50.1884
APCS	96.602	72.9892	66.2135	158.254	124.75	62.2811	50.0522	87.2014	97.5826	62.2942	70.1117	27.0626	84.5193	57.8825	39.0076	56.2234	47.1106	43.0313	58.9282	96.4729	85.5042	78.3437	84.8837
APEH	403.408	426.134	273.796	301.334	212.382	431.644	424.378	245.803	237.965	308.075	582.444	459.444	473.138	454.73	452.841	481.766	596.955	549.603	465.417	608.264	312.799	557.513	340.568
APEX1	2359.28	2666.69	2146.96	3020.49	3063.54	3164.91	2038.64	2128.44	1902.77	2001.95	1546.13	1872.28	1791.09	1597.94	2065.12	2142.55	2833.82	2520.48	2204.09	1754.48	1847.48	1811.63	1794.01
APEX2	248.251	154.21	204.669	315.545	148.576	200.947	439.81	314.179	275.153	242.967	272.502	189.025	278.166	191.465	212.778	240.987	327.231	470.867	265.177	340.169	287.978	178.628	316.999
APH1A	1355.67	1795.58	1564.41	1677.53	1493.32	2530.98	2317.02	1782.46	1597.46	1472.74	1745.94	1538.74	1424.52	1780.23	1437.06	1693.7	1843.17	1617.23	1656.97	1498.4	1333.87	1424.99	1289.59
APH1B	337.028	684.175	353.574	348.136	343.473	691.681	618.292	539.79	468.606	745.589	448.675	414.099	393.351	486.571	348.786	650.123	548.96	461.477	534.909	332.254	582.699	607.604	644.797
API5	238.987	224.125	216.726	458.679	321.283	302.192	239.144	212.297	199.493	295.509	271.857	273.983	237.563	203.643	219.573	309.124	234.226	286.359	214.681	258.829	235.454	297.075	311.929
APIP	677.293	522.131	1048.36	478.928	723.041	677.371	374.427	620.359	513.117	610.231	676.092	694.227	759.254	796.332	1003.1	731.323	913.68	902.419	617.874	508.252	611.624	872.648	690.244
APLNR	1519.1	228.191	165.785	88.2629	115.752	39.7364	2039.04	715.364	801.966	407.144	462.38	1096.65	2467.34	492.475	730.562	832.587	816.252	442.18	736.312	835.478	1480.74	409.105	395.029
APLP1	10.5237	9.22283	15.5737	12.7158	11.4525	9.67673	14.0106	12.2901	14.9322	14.7488	10.3281	14.5642	11.6415	12.1247	10.4781	7.62883	23.9976	11.4544	19.772	9.9639	12.4103	9.62479	10.8922
APLP2	1987.63	4881.35	2734.75	5914.36	2988.79	8323.33	6103.53	8230.88	7926.83	5841.49	3445.21	4574.92	2861.16	2926.28	4556.73	3982.98	4297.9	3464.9	2972	2437.8	3481.34	3392.48	3695.73
APMAP	1800.81	1911.9	4330.1	2074.39	2567.61	2407.96	2135.39	1755.64	1887.26	2224.35	2929.7	1554.76	2234.04	2309.18	2396.27	2331.81	2198.94	2755.34	2738.32	1846.21	1771.84	2203.87	1599.93
APOA1	50.5497	26.3793	25.9227	80.3556	37.374	13.1768	9.69571	62.5236	54.8308	73.4043	50.0018	47.0496	48.3643	27.9923	30.345	106.333	48.7141	15.8401	41.1431	17.2273	42.8987	17.9559	49.1086
APOA2	81.5361	62.9235	31.047	46.0014	43.5092	29.6479	10.3556	15.5577	24.2054	34.4947	71.8	19.9354	36.3442	46.812	13.4867	25.2901	2.54353	39.5227	26.0719	28.588	18.2735	41.9144	14.8359
APOA4	56.8459	67.5349	30.6451	41.4601	10.4299	51.6779	9.34037	37.163	103.67	41.6265	116.886	11.8786	10.0325	16.8692	18.3626	13.6901	50.4282	74.0922	26.4595	25.1426	58.1429	51.4357	80.8461
APOA5	150.839	101.451	104.394	496.987	290.3	281.552	114.521	69.2539	97.868	134.971	141.415	197.185	150.393	165.107	303.346	166.162	154.16	161.29	117.081	135.77	72.4099	231.719	108.64
APOB	83.1101	429.308	430.136	160.284	139.986	460.571	49.7476	117.829	185.94	130.022	138.635	151.22	110.547	281.189	327.726	73.8847	134.696	32.8152	40.2224	58.1072	77.1004	54.1265	8.9203
APOBEC1	72.1367	64.4606	77.7682	44.1315	102.459	51.1632	6.90375	20.2885	69.8106	29.9827	93.1513	59.4963	105.531	36.7959	55.6065	62.0757	11.9435	50.0484	86.5508	79.525	89.9016	30.3233	66.9492
APOBEC2	87.7873	147.664	131.322	163.062	151.132	130.842	163.863	91.8834	125.64	159.132	128.604	83.1503	155.504	87.4036	105.507	139.827	110.367	92.3573	99.0537	107.461	93.224	102.871	116.809
APOBEC3A	232.51	88.0631	151.618	1403.02	264.225	10.3973	5.38086	68.4736	46.6989	18.7271	198.915	39.6642	114.617	147.5	50.0044	191.452	65.9106	113.512	158.176	280.852	45.7325	88.6929	182.819
APOBEC3B	89.0465	152.425	50.9412	89.6521	97.4484	23.4712	108.328	46.9171	23.8726	97.3225	149.757	58.2568	148.406	196.948	57.8889	145.47	104.395	150.455	182.6	180.281	66.1558	97.6968	108.358
APOBEC3C	263.137	277.627	197.937	142.172	198.271	134.599	396.813	255.508	260.22	253.883	499.919	304.454	415.735	494.742	224.449	438.762	454.241	642.322	261.93	308.183	269.265	292.987	436.485
APOBEC3F	68.269	40.7589	54.8597	70.5249	11.5547	28.3096	19.696	57.4515	41.3728	66.8547	54.2224	26.0297	18.2668	52.2945	48.2407	65.5243	144.207	95.5563	132.879	12.1057	52.6706	97.8003	122.631
APOBEC3G	109.824	221.744	165.584	73.3565	147.349	86.4215	101.78	163.381	148.561	191.443	266.941	176.268	290.565	287.04	124.389	301.286	367.098	322.58	196.266	264.602	102.752	264.785	160.002
APOBR	101.729	67.5349	14.8704	314.477	110.333	117.253	189.65	94.712	140.382	206.483	204.476	65.6939	158.817	132.845	128.849	120.389	151.616	93.802	87.1323	89.582	134.071	63.7513	137.654
APOC1	431.381	671.977	819.128	187.799	124.035	453.417	790.175	808.954	798.304	658.261	276.773	706.829	438.402	498.959	209.562	317.955	460.821	245.443	658.92	641.414	43.827	511.149	116.95
APOC2	143.374	176.424	184.976	134.638	143.156	103.15	115.739	62.7187	77.2292	96.8374	124.235	94.3058	96.1608	90.0394	100.113	68.8685	57.0635	86.9913	91.1061	78.6869	115.406	75.5494	93.9918
APOC3	7.8253	8.82614	11.7557	20.73	8.0781	14.4122	11.0663	23.5073	5.23104	14.2636	15.9887	9.50289	13.1559	17.7127	11.8268	5.22523	6.5247	9.49371	3.68301	11.6401	8.40384	5.48509	11.7372
APOC4	36.4281	15.8672	21.5018	27.2482	28.0177	28.7214	733.422	94.3219	125.83	77.0429	20.1596	34.3963	19.5918	34.5819	94.8216	33.0234	34.0612	164.798	451.363	345.291	25.3093	152.858	23.4745
APOD	526.454	2566.72	22609.9	1341.79	2380.79	13811.8	1014.04	1580.45	1677.93	4531.37	2651.34	1083.12	284.697	158.676	11731.1	203.575	709.313	333.105	901.272	270.888	592.471	2639.05	210.519
APOE	2389.96	5416.87	3792.35	1161.52	739.811	3891.18	9482.91	8181.13	6874.35	6787.06	1176.8	4989.84	3741.85	1726.56	1808.25	1797.27	4247.14	2552.05	2719.23	4024.48	479.41	2583.48	596.064
APOF	27.4335	4.56183	3.01427	23.1877	33.1304	14.8239	2.03052	14.2409	22.4459	21.3469	1.48963	13.7379	38.2372	6.00965	15.354	41.0703	30.3012	43.3409	3.29533	3.81794	19.3484	10.8667	4.31931
APOH	22.5764	15.5697	20.3966	18.1655	20.4509	14.1033	8.62969	9.75407	12.1741	16.1072	10.5267	18.9025	10.1272	15.2877	65.7734	68.3459	7.40941	34.5695	57.1836	16.2961	13.9738	76.2739	61.7848
APOL1	393.154	398.168	167.794	483.202	2162.37	78.1345	491.385	472.877	440.549	631.092	2262.84	1034.27	830.712	1367.04	336.025	1614.07	948.515	1597.01	643.17	928.412	274.591	735.727	867.335
APOL2	250.365	286.701	224.463	201.263	437.035	135.989	215.184	249.851	224.744	166.409	458.656	212.111	206.235	418.831	149.079	371.2	429.138	240.8	269.248	235.828	166.367	242.431	213.148
APOL3	668.389	756.272	860.072	524.235	1792.21	959.541	1082.26	1246.77	967.267	1073.36	2970.22	998.32	1014.04	1236.3	1475.65	1939.6	1489.51	1784.1	1311.25	695.145	386.577	645.585	1324.99
APOL5	10.7935	16.8589	15.7747	25.3248	16.0539	7.41197	14.7212	12.6803	18.4513	12.1289	15.4921	21.7947	14.3863	18.9779	15.2503	19.9604	80.7294	20.7417	19.675	16.9479	11.5309	21.1124	10.0471
APOL6	150.839	140.028	383.013	191.593	575.181	236.051	352.193	218.199	296.077	266.545	630.509	315.868	444.933	500.594	362.169	557.218	493.002	477.265	388.946	456.384	197.979	564.344	362.446
APOLD1	1660.99	1056.16	1731.3	1704.46	1597.57	2224.77	969.216	1382.25	1314.37	2601.36	980.671	1966.53	1077.36	1146.53	1413.19	1305.42	1265.24	1106.89	1431.77	1125.55	1486.41	903.333	926.021
APOM	143.554	187.184	222.001	198.111	195.51	177.27	148.278	138.898	191.266	177.325	183.721	151.272	151.103	161.839	151.517	123.002	121.813	119.807	120.279	178.047	150.634	206.002	150.471
APOO	273.976	262.503	307.154	379.659	346.029	229.462	273.003	224.929	278.577	272.464	319.574	250.587	370.825	186.299	252.616	278.295	374.452	387.075	223.016	398.463	200.715	353.426	251.74
APOOL	183.4	257.049	180.253	249.829	296.129	219.888	153.608	120.268	188.603	208.521	252.045	270.213	216.456	153.404	275.75	178.703	197.511	258.704	194.327	212.129	277.62	251.072	167.983
APP	1929.25	1813.23	1834.79	1610.96	2090.8	1493.82	1784.21	2017.63	1615.25	1128.09	1415.24	2035.99	1739.22	2064.37	1327.19	1805	1166.15	1184.03	1195.43	1227.33	1989.37	1057.59	813.72
APPBP2	344.853	309.758	483.238	210.399	282.376	296.118	257.977	300.962	275.438	228.897	258.947	408.624	301.591	286.302	316.573	285.454	303.399	237.601	322.361	197.416	350.714	257.851	225.731
APPL1	336.038	523.023	423.103	373.995	384.17	254.58	163.964	186.498	197.923	279.062	359.099	463.576	374.8	435.436	412.588	334.101	385.068	522.361	415.211	278.431	542.243	244.759	229.58
APPL2	397.112	356.913	344.129	301.12	241.32	227.609	328.436	330.078	244.718	398.023	441.625	607.359	327.855	242.389	377.627	400.043	366.158	338.162	280.2	345.57	613.969	403.931	409.958
APRT	592.294	647.581	672.232	610.467	612.862	1149.47	782.053	631.235	567.663	767.13	623.21	629.205	561.679	659.744	844.887	798.571	1465.85	1049.06	712.13	679.501	602.047	654.33	593.717
APTX	439.566	463.72	567.989	745.854	598.495	488.778	395.341	390.163	387.668	405.785	499.521	630.496	573.463	638.499	491.848	515.939	397.896	384.805	444.191	477.243	586.217	504.422	384.982
AQP1	4352.08	4262.53	3082.49	2506.25	4862.71	1761.83	6547.95	3101.01	2359.15	3476.44	5200.53	5884.56	2561.61	3171.09	6722.27	4526.87	3134.79	2878.4	2764.83	2649.65	4941.46	2880.5	3423.38
AQP2	273.796	252.388	353.373	312.66	448.386	180.049	159.294	227.075	156.646	153.213	243.703	238.399	217.498	199.689	202.507	131.467	136.908	190.803	148.774	238.854	171.595	194.359	270.896
AQP3	202.019	167.598	41.396	86.9807	361.06	123.842	197.772	223.953	114.988	363.868	107.154	120.335	169.039	179.868	135.8	160.205	270.499	111.242	97.9875	163.054	165.243	208.33	208.36
AQP4	7.51049	8.08237	11.8059	16.5092	9.7653	3.70598	8.02053	10.2905	3.80439	6.11298	6.65366	15.4422	6.19934	5.32434	4.56472	11.8613	5.36353	9.02935	9.15907	17.7395	13.583	5.27811	4.74185
AQP5	6.74595	12.793	13.1623	19.6615	19.1216	15.0298	6.19307	26.4335	24.0628	18.7271	5.06473	8.98643	10.0325	6.85311	17.1177	24.245	5.30823	20.8449	13.4721	28.8674	7.81753	25.9766	12.0189
AQP6	77.5335	75.6668	54.1564	104.665	58.2339	39.8908	48.2755	57.7441	45.4149	107.171	79.695	77.934	79.503	75.1207	55.9696	116.418	82.9964	63.4634	66.8758	62.8098	64.8855	74.2558	47.0429
AQP7	28.6928	19.1398	2056.64	127.372	588.679	182.108	49.3415	65.4498	42.9896	70.4448	244.994	34.4996	25.8385	61.7835	733.259	58.7315	71.44	82.0381	105.935	121.15	17.8826	313.789	61.5031
AQP8	123.496	91.4349	28.4346	148.53	85.0757	54.5603	28.9348	119.097	152.271	50.6504	63.3588	87.4886	111.399	84.2406	19.6075	20.1694	58.6117	91.0158	89.4585	65.8362	33.6154	80.2066	60.8459
AQP9	323.896	17.9498	123.786	4533.15	96.8349	7.00019	26.5997	52.4769	173.956	453.04	317.29	135.519	213.522	346.24	261.849	142.126	404.421	436.917	702.486	563.659	36.5469	892.518	396.062
AQR	372.961	373.078	441.239	523.38	489.747	426.497	395.849	399.478	439.502	388.32	391.225	475.454	435.942	496.113	499.577	433.432	529.939	488.875	480.1	421.138	505.354	521.343	398.456
AR	76.2742	107.996	182.313	94.0332	139.219	206.248	166.147	153.919	172.719	110.228	64.3519	74.3704	73.6349	45.3887	142.181	64.1135	63.4223	45.6627	66.3912	72.9134	79.7388	69.2364	74.1794
ARAF	1000.29	979.107	723.525	1288.25	1022.24	942.967	590.778	1082.21	1011.87	1089.08	1386.15	867.448	622.111	703.762	744.879	1068.35	1149.34	1333.56	915.52	1101.34	735.727	1432.44	1115.41
ARAP1	429.987	518.263	334.232	470.647	403.445	447.086	694.741	688.93	778.711	583.256	499.919	516.616	576.728	631.33	438.939	526.076	601.766	612.757	719.545	413.176	453.27	532.727	623.295
ARAP2	194.913	139.334	201.856	349.419	228.743	149.578	110.257	162.405	171.673	225.307	352.346	248.211	381.52	611.825	184.871	396.804	452.527	417.62	358.318	275.916	170.618	408.691	335.685
ARAP3	459.714	323.196	386.63	487.583	290.096	168.21	447.424	443.225	352.572	362.509	274.786	590.005	425.814	324.521	625.885	318.007	272.379	300.703	521.437	506.483	617.78	315.445	320.849
ARC	15.4707	16.3631	16.3775	1132.57	147.042	61.3546	14.9243	102.905	31.4813	21.638	20.3582	11.9819	6.34131	10.5433	8.61071	15.1532	13.6023	18.0587	31.4995	9.87078	26.9705	130.918	30.0473
ARCN1	464.661	644.904	606.873	503.825	537.551	806.875	1026.32	986.137	845.431	618.575	634.879	575.028	462.253	568.281	677.134	618.458	581.915	527.83	641.426	610.498	518.889	500.386	907.993
AREG	143.059	17.5531	44.3098	133.303	215.91	33.3539	9.49266	18.7766	13.3154	50.1167	37.4393	23.7572	22.6205	10.4905	18.7257	43.2649	29.6376	16.4592	47.2976	61.6924	20.3744	48.3827	16.4321
AREL1	569.538	494.264	360.909	807.617	453.498	372.04	532.706	411.329	459.475	454.301	972.627	555.196	761.431	1018.27	541.956	621.697	592.421	962.786	698.028	484.32	535.598	618.367	562.167
ARF1	3228.3	3659.28	3020	5073.36	4233.38	4006.58	4021.49	3591.01	3412.54	3483.67	4071.5	3497.06	3374.24	3681.49	4289.02	4192.62	4027.84	3807.18	3405.09	3355.27	3258.49	3583.42	3626.01
ARF3	1526.29	2116.29	1065.75	1466.17	1295.97	1780.93	2296	2138.68	1760.77	1880.47	2660.17	1361.29	1555.8	2553.26	1246.37	1313.31	1388.32	1913.09	1278.01	894.889	1097.19	1172.98	1818.05
ARF4	3350.85	2828.43	2826.68	5256.77	5101.78	2335.59	2595.1	2275.04	2187.38	2493.95	3327.92	3384.16	3012.03	3542.69	2960.01	3560.47	3363.21	2707.31	2603.07	2877.43	3382.84	3411.37	3030.88
ARF5	1029.7	1148.59	914.228	607.262	596.45	1096.04	1435.57	1364.2	1355.5	1162.82	1183.36	1070.73	1303.28	1242.52	963.57	1258.13	1160.84	1216.85	868.125	1007.47	1240.25	1026.02	1062.83
ARF6	606.956	820.435	526.794	1019.73	793.494	625.591	277.774	478.34	505.128	552.982	437.454	419.986	441.431	423.312	305.836	386.771	557.033	420.406	557.492	439.529	431.039	472.753	562.261
ARFGAP1	800.34	610.095	351.263	623.718	523.849	523.779	731.493	863.821	914.956	880.075	681.554	444.777	633.185	637.867	541.853	580	603.148	610.59	732.435	585.542	677.78	681.187	871.279
ARFGAP2	825.165	1170.31	1096.59	997.286	987.164	1211.75	1047.24	952.778	1286.93	941.884	1368.67	1307.99	1020.67	1466.67	1429.38	1371.73	1537.4	1415.59	1232.84	1119.87	1094.16	1289.2	876.631
ARFGAP3	1074.23	958.182	882.98	1160.56	1844.06	998.968	634.942	617.823	571.515	727.445	646.796	965.163	871.883	1158.81	713.341	1244.96	1002.81	800.258	1037.25	645.791	1011.78	1009.46	841.419
ARFGEF1	543.993	440.514	426.017	627.564	476.199	528.103	491.486	484.29	513.212	560.065	527.03	585.151	475.788	371.017	604.306	556.904	583.463	651.867	506.414	543.452	622.178	623.231	539.913
ARFGEF2	57.9252	24.6934	41.9988	55.8856	70.5555	99.4439	83.2511	75.1064	90.4494	110.81	14.5983	71.8914	26.7849	107.752	26.7658	56.0144	58.3906	67.7975	122.799	13.2231	47.1006	88.1755	124.79
ARFIP1	237.008	309.014	393.211	312.179	371.235	547.302	434.175	340.807	352.001	333.109	365.405	526.171	403.241	482.67	426.178	413.054	392.643	379.748	369.174	272.471	450.827	383.025	354.277
ARFIP2	687.727	564.377	542.267	776.949	755.047	974.159	864.086	810.954	832.116	895.794	751.467	603.95	544.028	810.354	585.01	762.987	722.694	526.591	405.325	676.428	693.122	665.456	789.588
ARFRP1	265.611	256.999	276.76	507.832	239.735	419.085	427.626	457.417	335.214	409.23	546.991	264.377	272.676	330.162	308.585	336.818	356.813	311.641	241.044	234.431	301.463	241.862	327.985
ARG1	87.5175	38.1805	42.4007	350.273	66.8744	37.3687	25.3814	87.2989	53.9273	57.4426	67.0332	63.5247	58.4915	54.7195	56.8515	74.9297	33.84	15.6853	24.0365	79.3387	62.4425	52.1601	62.7238
ARG2	122.506	86.8731	111.829	132.341	130.374	128.268	125.537	106.124	87.2157	193.578	97.8684	146.985	129.382	104.8	104.003	115.373	112.358	104.224	66.9242	87.9058	195.976	112.134	115.541
ARGLU1	1666.34	736.537	1825.64	1603.05	1398.43	1041.9	841.445	1230.09	1321.36	916.753	533.683	1001.01	899.804	1263.82	1019.18	618.144	993.082	923.986	1787.72	1394.2	1935.72	1628.04	787.71
ARHGAP1	646.982	441.902	405.721	530.967	504.83	513.588	685.299	887.23	822.034	796.046	325.136	256.785	279.396	162.682	171.073	161.564	137.461	219.284	199.464	234.571	265.796	220.232	795.503
ARHGAP10	264.171	371.392	440.485	227.069	458.509	424.335	375.239	415.133	401.458	511.744	378.663	268.25	283.372	312.924	350.549	272.13	222.172	205.559	188.415	231.405	317.001	264.733	358.69
ARHGAP11A	22.7563	29.2552	1.60761	7.69362	9.91868	20.8976	43.1484	68.7662	5.8017	28.1391	42.1068	21.3815	30.2869	53.4543	13.7979	10.2414	73.6517	44.6824	41.6762	37.6207	25.5047	20.9055	11.8311
ARHGAP12	278.113	524.709	522.473	100.658	244.286	486.307	336.456	352.024	419.434	231.517	283.228	532.988	283.182	383.669	588.952	367.02	305.223	328.771	327.304	220.696	503.84	272.702	231.928
ARHGAP15	570.168	289.478	313.986	433.087	218.415	265.698	904.188	517.161	471.745	351.545	654.939	312.666	800.047	870.767	628.167	633.297	1536.95	893.338	502.634	559.375	328.629	397.618	276.06
ARHGAP17	969.168	1063.4	797.877	1217.73	1079.81	1428.86	1726.75	1332.41	1553.33	1730.94	1080.67	1351.89	1189.9	1769.68	1677.53	1202.43	2351.88	2150.12	1423.29	1419.44	1183.38	1211.27	1212.22
ARHGAP19	75.5546	125.5	173.12	71.8606	29.6027	103.047	74.8752	129.241	87.2157	142.636	56.5065	158.709	101.177	120.298	149.858	79.0054	189.88	136.73	199.367	95.3555	114.136	108.15	35.4934
ARHGAP22	238.537	328.352	174.727	421.546	99.1868	95.9438	534.432	546.326	568.947	272.658	263.664	270.316	321.419	434.487	179.891	315.395	355.43	295.027	407.555	104.668	400.746	252.211	266.764
ARHGAP24	195.633	167.895	228.683	122.564	114.627	240.168	192.797	178.304	247.19	144.286	253.832	313.389	192.227	166.267	175.327	306.616	229.913	149.113	168.546	153.649	324.427	190.426	150.894
ARHGAP25	289.086	451.423	227.628	610.788	104.402	198.064	533.162	508.431	363.224	549.101	719.688	437.753	790.014	923.325	305.784	687.64	1377.82	1283.1	728.316	645.372	307.18	566.31	549.256
ARHGAP26	19.6082	76.8569	48.4293	20.9437	56.0354	79.4728	15.635	79.5932	71.6177	72.6765	88.7817	28.7153	42.2123	79.6015	44.4022	63.6432	64.8047	52.8346	98.8598	33.6165	56.1885	28.8744	82.818
ARHGAP28	27.7034	63.7168	43.8074	79.5542	74.2878	10.14	54.6716	91.737	109.091	100.525	56.2582	61.8204	40.4614	66.3171	29.2557	40.9658	27.4812	76.6204	40.9493	54.3824	82.4749	39.6893	87.7476
ARHGAP29	1292.34	1948.99	2781.87	593.477	544.607	1729.36	1488.06	1067.68	969.264	1239.29	892.783	2453.91	1325.24	1142.89	2225.71	1158.22	731.541	904.482	1591.45	1104.69	2099.89	1121.86	631.182
ARHGAP32	238.762	134.871	207.683	332.642	128.483	126.003	119.191	109.88	133.154	105.328	117.432	112.434	116.557	76.3859	159.454	111.297	111.915	131.932	187.058	125.852	201.448	105.51	167.749
ARHGAP33	140.361	153.367	92.739	39.0024	94.841	65.9871	87.3121	362.851	261.314	226.326	97.1733	62.1303	87.406	79.707	92.3836	87.3135	124.633	94.8339	179.062	144.802	171.399	136.351	198.125
ARHGAP35	126.734	143.4	168.9	118.396	146.837	154.004	184.066	123.194	116.7	139.531	92.9527	105.978	161.751	86.2438	72.5167	91.1279	109.261	90.8094	53.5975	117.984	95.3739	130.607	146.011
ARHGAP4	198.601	278.668	31.4489	113.16	95.5056	148.136	218.077	243.169	184.228	211.626	179.351	151.84	269.932	312.502	102.395	233.463	355.652	270.364	361.42	273.123	155.96	245.173	241.787
ARHGAP44	102.763	196.853	199.444	995.042	291.118	116.121	105.942	183.767	209.86	231.905	161.922	170.845	178.503	166.109	111.213	102.78	119.656	69.3454	141.554	125.527	170.764	174.281	215.261
ARHGAP45	357.4	412.548	184.021	298.716	304.872	253.191	361.178	323.055	343.013	234.234	555.333	267.527	610.422	673.872	202.611	500.42	1043.79	714.505	541.064	573.902	288.809	327.605	359.77
ARHGAP5	457.735	407.49	614.71	550.094	866.504	427.115	337.269	250.68	381.485	356.688	636.567	683.278	534.753	763.437	539.259	323.964	322.365	250.655	442.059	362.611	669.865	571.692	365.169
ARHGAP6	249.016	297.758	443.098	142.973	243.57	846.045	324.679	220.54	210.858	170.096	275.333	326.662	253.227	284.193	351.95	123.786	257.836	157.936	251.56	127.482	433.287	267.89	214.745
ARHGAP8	12.9522	21.4208	22.3056	10.6856	8.0781	34.4862	3.9595	5.36474	2.9484	11.7408	26.5153	8.98643	10.979	7.38028	12.9679	15.8847	11.3906	5.88197	14.9259	2.88674	17.1986	6.00256	9.0142
ARHGDIA	783.61	747.743	450.684	1817.35	1157.32	1567.32	1839.6	1576.6	1224.73	1780.28	1406.36	923.433	941.448	1387.91	1383.84	1475.03	1036.49	1381.95	858.869	996.669	872.974	1407.5	1935.19
ARHGDIB	4280.98	4545.46	2709.93	4874.76	2264.22	2445.33	4875.67	3763.12	3106.57	3823.52	4250.7	2733.84	5204.42	6313.93	3400.82	5790.18	7490.8	6076.08	5660.21	4670.83	3377.27	5142.43	4187
ARHGDIG	48.6608	58.8079	51.544	89.0109	76.4863	98.5174	65.3826	66.2301	47.0793	94.9938	110.034	95.3388	67.4829	52.0837	45.5434	80.782	47.1106	28.0684	53.5975	32.2197	15.2442	50.6078	30.1412
ARHGEF1	626.474	398.962	376.482	590.165	454.725	447.086	580.423	593.048	655.306	506.407	422.061	342.62	445.028	364.691	255.313	351.971	524.299	473.447	334.282	441.485	395.372	582.558	583.857
ARHGEF10	381.506	342.187	397.582	218.841	295.464	448.887	480.724	546.228	447.159	461.773	376.528	631.012	313.8	323.941	775.742	431.186	332.428	276.401	313.25	343.01	714.18	332.676	420.381
ARHGEF10L	458.005	1361.51	674.995	696.273	660.359	1211.86	1016.07	1151.76	1121.82	1084.62	1453.58	1219.06	933.403	1801	899.975	968.861	938.341	1068.56	1057.12	600.721	925.205	1115.65	1283.68
ARHGEF11	329.922	338.319	258.172	319.82	245.513	515.698	550.473	631.186	578.363	632.402	420.124	331.362	336.941	333.009	334.832	419.168	395.187	431.448	398.686	418.856	413.254	475.237	704
ARHGEF12	109.914	67.3365	94.4973	152.483	88.1944	128.526	122.643	153.334	134.58	108.869	130.342	181.536	169.37	149.767	123.662	123.159	133.259	95.9174	112.187	146.106	188.158	131.642	108.922
ARHGEF15	371.567	237.513	357.342	334.352	248.734	243.411	418.895	374.654	328.129	397.586	301.898	391.839	347.069	242.126	384.474	282.058	257.173	223.773	277.777	289.139	332.44	246.726	225.918
ARHGEF16	190.416	209.943	132.527	164.879	191.318	156.269	190.868	264.335	164.92	183.389	173.69	141.201	123.324	145.181	134.763	144.112	159.579	159.845	211.192	225.352	242.832	182.354	293.525
ARHGEF17	709.854	359.095	356.789	103.971	271.179	444.924	758.397	591.389	585.02	610.522	361.781	465.332	460.644	334.116	690.828	261.679	202.045	193.383	205.861	377.231	442.961	271.046	350.239
ARHGEF18	619.278	946.877	602.954	810.822	541.028	535.103	900.33	692.149	770.96	633.615	1226.46	890.276	1450.55	1317.59	859.204	1253.74	1635.82	1277.83	1055.38	1166.71	526.804	970.241	590.806
ARHGEF2	824.22	1078.97	881.423	1021.81	798.556	1440.13	1226.74	1393.66	1493.51	1371.44	1158.13	1043.41	1107.51	1384.33	1523.84	978.998	1348.4	1016.7	1173.43	1263.69	1239.42	1362.79	1109.03
ARHGEF26	19.4283	19.7349	43.6064	21.2643	79.3494	34.1774	49.0369	46.5269	71.7128	7.76251	48.4625	28.9218	37.7639	32.7895	27.3883	19.2288	12.3859	5.88197	4.55531	7.54277	7.32893	5.79557	69.2028
ARHGEF28	135.818	112.955	170.507	43.9178	49.9002	33.9715	22.1326	24.7753	50.4082	17.9508	32.4739	161.549	108.843	60.0965	127.708	15.7802	29.9694	33.744	130.262	36.6895	108.859	13.661	56.8083
ARHGEF3	1013.33	1001.62	849.924	381.796	491.128	665.945	1006.02	544.765	678.228	706.098	1411.37	1232.17	1468.16	1742.06	679.831	1335.57	1600.21	1235.42	1228.48	624.653	1159.14	1060.38	869.589
ARHGEF38	111.713	187.432	261.84	131.54	101.948	131.459	165.081	126.803	211.714	138.755	101.692	175.184	102.691	145.602	89.012	77.8559	53.6353	72.8539	71.0434	19.9278	119.022	18.8356	121.504
ARHGEF4	23.386	78.7411	95.1504	90.2932	77.5088	64.0312	50.9659	12.3877	39.6608	24.84	80.0426	78.812	39.9408	53.4543	59.3413	49.7441	30.4118	67.5911	43.4208	79.1525	71.5304	69.5469	72.5831
ARHGEF40	698.116	933.885	551.662	648.294	426.452	720.196	783.017	958.533	991.187	616.683	512.58	1029.62	516.391	509.924	590.508	628.908	525.902	561.935	557.347	609.009	891.443	523.154	626.769
ARHGEF5	119.988	35.3046	22.4061	70.9523	31.8011	203.108	140.004	160.552	200.682	249.371	141.614	148.328	103.827	99.95	172.007	117.254	165.44	156.44	53.9852	171.249	174.038	103.182	112.865
ARHGEF6	790.356	918.613	1073.08	334.245	896.976	975.6	817.79	1293.58	1207.99	1059.39	878.284	652.291	901.697	1056.64	967.616	879.719	1514.17	1035.43	1123.71	886.88	729.375	1021.37	849.495
ARHGEF7	828.538	515.437	703.631	495.01	462.19	537.471	592.25	481.754	531.902	489.087	442.767	809.966	623.673	586.785	936.389	418.697	692.835	501	553.615	760.469	957.403	571.071	461.18
ARHGEF9	203.863	160.457	148.603	48.9934	76.5885	141.805	260.566	208.932	221.035	201.583	104.125	168.625	140.976	149.398	207.798	172.903	204.643	140.29	187.155	120.638	183.712	102.561	168.969
ARID1A	571.742	653.482	649.073	684.412	759.75	629.451	735.859	904.349	1013.97	734.867	967.959	925.189	969.653	1001.29	1044.44	877.524	1208.45	938.33	920.123	941.03	922.81	822.919	840.574
ARID3A	111.353	130.607	139.762	80.9967	173.832	89.4583	8.93427	120.073	88.4521	84.2233	68.0263	108.354	124.555	116.187	82.0611	103.041	138.788	133.531	128.518	178.047	128.794	169.003	197.937
ARID3B	35.4387	23.2058	93.0405	37.9338	22.8027	22.9565	41.2195	19.5081	39.4706	51.0385	20.3582	33.6733	33.0316	138.749	34.7541	49.5351	144.318	32.5056	35.0856	101.595	36.3515	74.9285	27.3243
ARID4A	259.944	251.297	320.015	106.749	199.703	250.669	208.432	190.692	283.047	223.075	254.428	422.672	282.804	182.82	256.454	231.582	362.398	314.634	295.126	272.378	229.054	198.188	232.116
ARID4B	406.781	431.043	411.649	543.95	525.946	444.924	407.474	310.326	312.531	285.612	424.692	438.217	418.716	515.565	480.955	410.598	501.407	389.707	474.866	368.338	410.371	470.683	329.629
ARID5A	428.413	372.781	178.545	483.309	334.065	134.96	347.523	437.373	340.208	582.965	46.1784	97.198	226.962	226.469	143.685	249.348	460.489	341.567	239.88	218.833	197.783	276.946	390.428
ARID5B	3826.21	3076.56	4387.87	1985.27	3765.11	5579.15	3657.87	2910.32	2460.21	5526.23	3324.15	3317.33	2885.77	2381.62	3876.07	4196.69	4147.39	2893.31	3100.23	3031.63	3128.09	2527.7	2325.38
ARIH1	467.404	400.003	535.485	484.591	585.049	571.854	425.19	466.732	442.879	543.376	458.706	609.424	547.861	503.757	635.014	541.96	331.488	542.483	525.459	530.229	553.921	617.901	400.897
ARIH2	229.048	219.067	237.123	492.018	334.27	277.743	229.905	189.814	204.962	145.013	163.809	132.627	172.02	271.647	205.412	189.937	176.831	183.579	281.072	241.601	182.1	194.876	208.078
ARL1	390.366	767.478	645.054	492.819	722.632	753.653	723.879	534.816	628.39	380.169	581.848	1207.18	637.255	629.432	860.553	762.569	958.247	652.074	689.111	496.146	492.895	460.024	615.595
ARL14	2.87827	1.68589	2.91379	16.5627	21.7802	8.85318	9.54342	3.80409	6.7528	4.46345	46.5756	18.2827	2.08222	0.948893	9.33692	15.1532	22.6706	2.88939	13.3752	3.35234	6.74262	2.6908	4.31931
ARL15	117.38	59.5021	67.9215	33.7664	47.9573	94.1937	91.9823	49.5507	2.75818	33.864	82.0288	132.111	117.74	121.353	81.2312	131.571	7.18823	73.989	70.6557	97.7766	126.155	89.1069	61.7848
ARL2	798.001	1710.19	1386.97	969.503	893.601	2045.29	1608.07	1308.02	1254.02	1413.75	1401.84	1817.94	998.899	1299.56	1753.27	1076.81	1297.75	1072.89	750.947	927.202	1383.31	938.158	849.776
ARL2BP	484.629	496	487.257	409.472	421.39	584.773	676.263	617.043	586.923	617.023	535.223	716.177	423.401	383.88	743.737	736.13	731.762	626.482	466.047	546.525	654.376	555.029	626.722
ARL3	352.274	518.858	398.135	242.349	243.519	522.801	352.7	478.242	521.392	442.318	408.058	542.698	365.667	468.279	490.448	425.856	534.362	494.911	518.626	370.946	357.701	345.768	401.367
ARL4A	563.242	462.827	605.366	420.905	515.669	906.01	648.953	651.279	675.945	540.368	562.88	1640.18	553.966	858.115	1374.6	1222.81	657.005	753.099	931.415	504.807	905.856	472.96	568.646
ARL4C	1958.62	726.372	485.549	654.385	919.881	364.473	782.053	914.688	859.602	907.777	713.332	1094.12	812.682	773.769	340.59	1644.74	1169.64	1386.96	1151.18	1202.23	957.354	890.655	1675.14
ARL4D	106.991	315.014	238.981	208.422	312.234	920.782	368.538	454.979	449.917	151.563	739.699	719.534	392.404	484.41	502.637	411.904	351.118	335.685	200.288	183.494	493.628	433.012	327.093
ARL5A	1592.22	1864.3	1687.89	1805.76	2002.24	1442.97	1322.98	951.9	1286.36	1108.97	1884.68	1939.42	2708.4	2452.99	1415.79	1446.55	1460.32	1531.17	1663.66	1533.51	1740.67	1933.34	1091.38
ARL6IP1	1402.26	1557.37	2363.29	1539.15	2092.64	1441.63	1313.03	1250.28	1100.23	1184.66	1382.17	1435.56	1818.63	2215.98	1721.62	1631.73	1893.49	1757.16	2078.48	1195.48	1335.72	1482.84	1174.38
ARL6IP4	992.464	855.491	952.559	723.2	742.878	1218.96	1104.35	926.978	960.038	638.903	895.216	1120.36	1165.62	1003.19	1126.91	927.686	1218.9	1060.66	817.435	706.32	751.069	751.096	648.6
ARL6IP5	2875.48	5670.1	5242.02	2501.98	2891.55	5698.57	6013.47	4730.19	4956.12	4862.54	5587.74	6264.68	4551.5	6071.33	6046.33	5774.5	5985.09	6198.16	3980.66	4615.47	5691.16	5239.04	4880.16
ARL8B	2618.51	2864.83	2519.33	3331.23	3180.01	3144.53	2395.8	2026.9	1961.83	2241.33	2759.88	2806.45	2554.03	3279.69	2935.73	2660.27	2821.33	2554.12	2858.79	1925.27	2948.38	3117.09	2575.62
ARMC1	378.763	340.749	433.05	415.135	544.607	617.973	651.694	365.68	402.98	437.612	401.107	692.471	485.726	649.991	916.263	565.683	607.019	516.066	584.727	433.849	645.239	683.153	500.946
ARMC4	128.353	110.079	154.029	142.439	149.598	78.7521	37.26	34.0417	83.3162	104.697	33.9635	87.0754	130.801	80.1287	64.0098	18.3928	159.358	110.932	120.57	131.393	77.1981	92.4187	70.2357
ARMC6	129.342	231.066	122.379	398.359	253.489	235.948	252.799	211.371	263.264	312.829	168.626	192.227	237.563	180.5	132.066	224.58	256.675	211.545	173.78	172.832	222.409	204.19	310.896
ARMC7	194.823	256.851	167.292	270.88	146.428	455.733	396.357	353.78	465.277	255.775	361.979	268.147	292.742	325.365	173.459	366.497	231.351	280.064	346.591	206.262	290.128	255.626	262.163
ARMC8	327.493	284.321	434.356	457.343	499.206	473.131	189.65	198.788	196.021	210.752	382.139	384.66	388.618	397.586	338.308	211.413	246.501	280.271	342.811	294.82	453.124	363.672	209.299
ARMC9	111.443	61.188	47.1231	15.0667	22.5982	15.3387	50.5598	80.9588	89.213	104.988	13.1087	57.947	68.2401	39.4318	57.059	71.8991	39.5906	19.9162	15.992	43.9529	81.3023	39.948	50.611
ARMCX1	678.733	1021.06	1794.19	318.324	549.208	947.188	604.687	517.844	507.125	480.791	592.176	1083.95	608.104	518.306	928.92	425.856	269.393	433.305	596.067	645.977	988.136	446.88	302.539
ARMCX2	665.51	677.927	991.192	308.279	572.727	907.863	1009.17	1333.58	1310.99	885.121	931.712	1345.07	1083.23	855.374	1087.44	946.497	830.296	942.457	678.353	732.766	1025.37	693.192	730.432
ARMCX3	943.803	756.371	980.843	521.457	900.861	933.29	833.12	547.398	718.269	655.738	470.225	942.335	774.113	721.58	740.936	740.31	424.99	802.115	952.737	493.167	766.802	681.29	710.901
ARMCX4	17.1797	17.7515	49.8359	17.0969	9.91868	11.015	17.8685	19.0204	17.8806	45.7988	9.4343	17.663	9.93788	19.0833	15.2503	21.2144	17.3623	8.46179	13.569	14.6199	20.2279	57.4383	22.1599
ARMCX5	292.684	327.956	233.706	274.726	219.642	462.321	354.934	328.712	304.161	214.342	433.283	517.081	431.777	451.251	451.388	455.64	699.913	500.071	455.337	303.666	402.7	332.831	222.914
ARMCX6	1028.31	1199.26	946.028	474.6	601.409	1181.08	1717.76	1427.12	1419.47	1330.2	1743.41	1602.32	1692.47	1643.48	1340	1496.19	1783.07	1619.71	1568.04	1197.81	1288.23	1257.12	971.092
ARMH3	245.238	243.314	288.466	126.891	316.426	325.509	125.232	270.432	302.449	253.883	461.983	481.394	393.777	377.448	348.63	460.342	446.113	414.989	380.126	429.938	412.57	395.03	340.286
ARMT1	263.182	488.016	509.311	279.001	312.694	224.727	187.417	195.277	219.133	298.566	310.14	483.511	473.232	446.085	319.115	403.492	274.591	377.581	475.496	212.687	448.335	340.179	244.135
ARNT	100.02	218.968	222.453	39.8572	39.0612	301.935	226.402	270.578	259.46	238.212	43.1992	188.922	30.8547	116.187	191.303	182.151	145.202	193.176	92.3661	54.1031	175.797	165.691	205.073
ARNT2	77.1737	126.442	17.0809	14.105	21.1667	14.0004	78.987	94.2243	61.0605	24.1608	54.1231	115.481	50.8251	17.3964	76.2515	97.7117	17.9153	95.969	62.4174	20.859	70.6509	18.3181	91.2688
ARNTL	131.231	166.655	495.847	465.998	441.79	446.674	44.1129	151.92	115.939	187.853	98.6133	30.3679	101.461	124.621	355.737	88.045	223.775	190.855	192.68	164.544	71.1884	107.063	82.0668
ARNTL2	170.987	243.066	149.307	220.657	158.699	254.478	284.475	270.48	297.313	260.432	444.902	538.359	180.68	688.896	373.892	561.085	277.798	642.064	274.288	334.768	423.612	368.019	639.727
ARPC1A	1149.42	1125.09	1460.82	1145.07	944.524	1194.66	1774.47	1461.45	1260.2	1475.75	1393.69	1662.7	1349.28	894.173	2645.36	1495.46	1952.88	1352.54	1091.53	1287.21	923.446	1253.19	1033.91
ARPC1B	2759.27	4831.17	1969.42	2700.89	2419.34	3397.87	4803.49	4366.31	4517.24	4388.73	5065.52	3040.92	4237.13	5317.07	2886.87	4764.15	4924.71	4864.7	3683.69	3767.47	3443.04	4385.18	4472.08
ARPC2	2778.88	3246.43	2396.65	3832.49	3008.63	3408.37	3517.06	3056.63	3523.25	2570.17	3564.28	3203.71	3586.25	4327.58	3285.56	2882.76	3288.23	3819.88	3100.42	2945.87	3774.6	3588.29	3339.01
ARPC3	1732.54	3111.17	1791.48	2304.13	1949.38	2053.63	2519.06	1594.3	1691.34	1651.28	2258.37	2125.96	2486.17	3238.25	1946.75	2604.04	3141.7	3039.95	2511.14	2121.57	2346.63	2873.47	1860.31
ARPC4	643.159	809.774	576.429	863.983	710.157	1216.95	915.305	1112.74	838.536	1344.95	839.305	558.14	1001.79	847.625	857.077	807.35	951.501	919.187	865.847	664.834	896.671	831.251	1172.97
ARPC5	4045.32	4408.61	2811.51	3669.86	2645.32	3521.3	4011.28	3895.97	3828.55	4133.15	4154.47	3746.41	3345.28	4679.2	3871.92	5271	6155.23	6028.92	4990.68	3837.13	4466.84	5275.94	4819.88
ARPC5L	1082.5	1163.96	790.241	2973.91	1388.82	1563.1	1408.26	1086.02	1005.41	1226.19	1297.96	831.193	1483.58	1996.47	927.26	1932.71	3463.84	2008.13	1557.62	1648.7	1093.18	2402.89	1335.89
ARPIN	148.681	210.34	131.623	158.147	193.159	487.234	351.178	382.652	497.329	372.116	258.003	204.932	568.825	226.68	240.478	166.058	226.485	327.12	275.16	209.335	189.868	179.559	378.315
ARPP19	401.879	438.63	533.827	619.23	750.752	427.32	243.865	232.147	214.282	263.634	312.226	662.723	432.913	464.114	351.587	378.62	463.586	417.93	482.378	363.543	449.606	552.442	284.323
ARPP21	7.01579	10.8095	8.94233	22.5466	19.4283	6.07369	2.7412	5.46228	9.03543	11.6438	34.8573	8.98643	30.9494	2.31952	14.9391	9.50991	52.087	8.04902	4.74915	33.6165	6.25402	6.41653	6.10337
ARR3	183.13	168.986	100.878	267.033	238.355	53.0162	104.673	75.8867	109.662	64.1378	181.238	80.3614	107.897	93.6241	82.1649	61.0306	26.8729	17.3363	62.9989	127.296	95.4716	84.0358	91.3627
ARRB1	535.539	660.275	531.617	334.352	185.387	219.116	729.463	741.7	877.673	647.588	368.484	416.474	667.873	342.076	383.644	323.912	733.863	659.503	582.595	518.076	403.042	397.462	451.696
ARRB2	654.627	677.332	529.406	1513.93	765.476	715.358	1367.45	1649.9	1331.73	1293.62	584.728	528.753	702.75	948.893	554.302	807.506	897.092	932.654	833.233	774.949	659.897	1505.19	2027.07
ARSA	143.824	391.226	223.458	192.447	117.797	152.563	473.719	380.799	263.454	392.977	239.929	314.215	321.041	373.337	176.053	402.551	445.228	224.444	544.601	510.766	239.803	195.911	255.966
ARSB	158.035	183.564	132.025	138.165	181.604	245.213	269.043	221.027	235.302	286.728	183.621	133.35	145.945	217.824	152.814	125.405	244.068	181.619	179.692	255.057	143.159	264.423	235.684
ARSD	31.3462	15.9664	35.7191	17.7915	23.9787	66.09	98.5815	22.8733	25.9174	55.0168	12.5625	24.8934	10.9317	25.6728	37.607	45.8252	38.9823	39.3163	15.0228	11.6401	8.55042	12.3673	83.5222
ARSE	110.813	94.1125	138.857	165.947	166.368	110.562	97.3632	69.8392	110.232	93.8294	138.932	96.475	97.3912	106.065	92.3318	103.041	95.4376	73.5763	71.528	96.1935	102.703	92.4187	94.2735
ARSF	24.8251	35.7013	86.7105	62.4038	32.9259	72.8843	76.6519	113.245	91.4956	71.124	86.0011	42.04	72.1206	67.7931	96.1703	71.6901	41.36	9.80329	72.3034	105.319	44.7554	72.4446	17.0894
ARSJ	89.6762	89.6498	77.6677	63.3655	159.108	53.7368	32.0821	53.7449	33.4786	7.18033	73.8855	24.1704	84.33	64.5247	62.4536	69.7045	60.7129	25.4886	47.8792	77.6626	142.181	55.6789	30.9863
ART1	165.051	126.64	153.728	248.654	191.42	115.091	116.755	117.829	143.806	143.509	151.942	166.507	214.185	54.8249	81.8537	183.614	91.0141	137.452	105.45	111.186	160.748	106.183	144.603
ART3	50.4597	69.6175	71.9406	83.5613	78.4291	37.7804	56.5498	22.727	14.6469	57.8307	90.5693	51.4396	65.3061	67.2659	46.9958	68.555	51.2023	62.5347	36.8301	96.2867	74.8528	91.2803	69.8601
ART4	92.2846	75.3693	68.223	87.1944	109.923	44.5747	43.5545	22.6294	60.1094	74.7142	52.1369	45.5519	66.0632	28.8885	51.8718	83.0811	58.8329	41.1738	33.5348	48.8883	59.9018	72.0307	60.3764
ARTN	33.9996	22.1149	44.7117	27.0345	64.8293	20.0741	15.635	26.336	29.1036	46.284	27.3098	29.4383	19.8758	20.8756	28.4257	7.73333	13.8235	9.80329	24.4242	26.5394	21.8891	19.4566	25.2585
ARVCF	213.172	276.387	164.529	153.552	161.102	310.736	512.705	411.524	392.899	354.31	203.284	140.839	178.929	225.731	197.891	142.074	368.535	122.025	212.549	168.734	209.363	241.913	317.798
ASAH1	1180.32	1790.17	1693.22	1403.5	1548.03	1172.69	1370.85	1263.2	1213.6	1243.17	788.41	1363.25	1073.57	1136.67	1072.29	1511.4	1116	1368.44	1385.39	910.114	1301.96	1742.66	1055.51
ASAP1	795.303	344.715	484.996	1004.55	546.959	443.174	722.153	586.22	652.358	700.082	587.111	785.951	693.569	711.353	806.087	819.524	837.816	1069.49	941.01	445.768	768.365	834.976	1344.9
ASAP1-IT1	165.591	311.295	148.403	525.197	291.936	89.973	89.9518	266.676	355.52	315.934	108.147	54.5383	109.979	123.989	70.3381	87.0523	17.6941	73.5763	264.789	133.442	94.6898	158.24	180.284
ASAP2	819.498	1614.69	1382.04	1259.4	588.781	805.125	1426.44	1317.58	1480.29	713.181	1035.89	2350.93	750.546	1906.54	1646.72	1103.67	854.183	516.375	1067.2	756.046	2130.08	1097.43	659.445
ASAP3	461.873	470.315	496.852	61.0147	362.032	911.415	711.746	726.727	625.727	397.732	649.676	758.062	381.425	311.448	786.428	466.769	306.938	452.551	414.387	397.765	711.737	270.322	585.735
ASB1	229.003	217.232	251.239	310.79	189.324	172.483	235.184	253.313	234.731	237.145	268.729	232.304	284.413	216.242	310.401	180.166	305.555	228.778	238.524	313.956	199.445	276.066	233.524
ASB13	451.169	567.353	489.718	458.518	427.73	1112.52	469.049	630.406	591.868	346.208	666.955	636.9	690.825	695.117	599.845	461.283	585.343	540.213	302.686	438.691	518.498	615.573	441.226
ASB4	5.93644	7.93361	36.4727	8.2279	8.99839	4.42659	8.52816	11.8024	6.46747	5.72485	27.0119	36.049	14.4809	44.3871	4.46097	7.10631	28.6423	6.81071	7.36603	15.9236	5.96087	9.31431	24.2257
ASB6	240.336	170.374	100.375	276.864	222.506	197.55	158.076	146.799	165.301	266.739	282.632	178.592	172.446	283.719	215.89	293.867	362.84	182.96	256.842	184.565	176.676	226.131	290.896
ASB7	50.9994	65.0556	62.3954	92.2166	99.289	39.2217	66.8039	69.5465	92.3516	83.447	93.8465	52.5758	35.0192	67.8985	31.6418	48.5946	35.3882	67.6943	79.5725	86.2296	74.462	66.7526	91.2688
ASB8	167.479	279.858	283.743	285.305	129.454	235.948	174.015	221.417	239.486	212.402	346.09	371.542	299.367	405.915	390.387	278.504	269.503	230.223	199.367	173.949	288.858	180.284	124.415
ASB9	132.58	150.838	130.015	91.3618	87.4275	117.562	134.826	84.1776	100.531	56.6664	97.2229	123.847	107.424	106.698	140.987	120.285	63.367	89.3647	122.509	102.34	125.178	122.328	88.6397
ASCC1	206.516	424.746	590.897	156.758	106.856	484.969	192.087	263.555	451.201	346.693	358.702	450.354	463.578	354.78	392.877	376.321	432.51	447.03	288.438	419.881	604.197	143.44	227.89
ASCC2	344.583	329.047	338	315.011	319.443	410.746	561.133	447.419	397.274	458.376	229.105	272.072	289.524	265.901	380.531	315.604	395.021	358.697	301.232	317.727	267.75	335.833	332.399
ASCC3	471.857	222.24	315.494	875.363	965.282	533.044	589.357	448.98	459.856	537.845	774.606	946.054	853.427	1062.13	725.997	904.8	1059.1	848.965	767.811	687.416	648.366	759.22	703.296
ASCL1	9.62422	16.0656	24.6165	62.7244	27.8132	48.0748	22.6402	42.6253	18.9268	7.95658	36.5455	28.7153	35.871	17.7127	6.4321	29.7838	13.3812	13.415	22.0981	27.0981	39.674	21.4229	27.1365
ASCL2	0.44973	2.18174	1.40666	1.17541	1.1248	1.13238	1.01526	1.26803	0.380439	1.5525	2.48271	0.826338	0.567879	0.948893	0.414974	1.98559	11.0588	2.47662	0.581528	1.30369	0.390876	0.724446	1.69016
ASCL3	43.0841	101.947	57.5725	121.816	90.3929	9.3679	49.7476	45.9417	75.0416	27.654	45.5826	98.8507	104.206	146.235	75.3178	53.6108	86.8117	83.6891	82.4801	86.4159	86.8723	97.0758	53.6157
ASF1A	245.957	312.931	350.66	162.474	236.566	264.566	350.416	302.23	299.643	212.353	313.318	470.238	410.718	406.706	495.739	454.177	606.134	549.345	438.763	292.678	409.003	280.309	232.914
ASF1B	148.411	182.374	129.915	170.221	198.783	84.8258	154.116	127.583	115.844	195.809	245.49	154.525	258.101	229.737	186.635	216.22	191.318	247.456	180.177	307.67	153.81	152.755	100.94
ASGR1	25.7246	30.6436	7.4352	12.9296	53.7858	31.6038	9.13732	16.2893	73.5199	15.2339	103.579	33.8799	90.5767	88.247	23.3423	47.8631	38.3741	65.7336	16.2828	15.3649	29.6089	63.7513	85.4471
ASGR2	38.8567	45.9158	18.6885	61.7627	20.4509	32.8391	27.412	37.7483	39.2803	133.127	19.1665	9.3996	31.6119	72.4321	9.64815	15.5712	10.3953	102.367	85.8724	58.3866	20.9119	28.0464	32.4887
ASH1L	270.288	285.213	297.609	341.618	349.506	316.141	195.234	256.727	292.082	277.316	249.761	267.94	175.191	132.845	176.883	242.032	149.626	194.312	176.3	225.724	180.194	265.251	270.896
ASH2L	600.3	858.913	880.167	1220.51	1180.63	929.481	791.292	891.912	900.595	956.633	1506.01	1293.22	1560.72	1456.55	1310.9	1263.35	1479.12	1204.15	1280.23	1257.13	1031.23	1092.15	817.757
ASIC1	62.5125	47.205	59.3309	113.267	60.5857	98.26	184.523	108.758	56.5903	107.705	62.9615	69.2058	45.6196	27.9923	99.5938	91.964	77.4117	69.6034	72.3034	50.4713	54.967	46.8303	48.6391
ASIC2	18.7987	39.9656	16.9804	27.2482	21.4734	12.3533	19.4929	39.9917	16.0736	16.3013	34.9566	9.08972	14.7648	8.7509	17.3252	51.5207	16.0353	14.2406	14.7321	27.005	11.2377	26.2871	15.2115
ASIC3	85.8984	101.848	81.3853	30.6676	92.7447	80.7081	23.4524	63.5965	76.6585	10.3824	105.267	66.4169	56.8825	65.7899	47.6183	54.3423	24.1082	21.3609	49.0422	87.254	70.1623	96.5584	108.17
ASIC4	29.952	36.2963	34.6641	55.6719	33.8462	45.5012	37.26	52.4769	55.5441	46.6721	132.279	34.0864	22.8098	64.6301	27.907	37.4126	30.8541	36.427	36.9271	39.6694	29.5112	19.4566	47.7941
ASIP	68.359	41.8498	41.6974	79.0733	34.6642	11.015	11.3709	29.2622	53.2615	61.5179	40.8158	54.8482	52.7181	13.2845	10.5818	54.7604	78.407	16.098	44.2931	127.296	9.96735	108.977	14.8359
ASL	398.641	387.359	458.571	394.298	325.169	287.317	334.933	380.506	325.085	490.397	474.694	442.607	342.999	358.26	405.015	437.456	338.621	552.08	351.728	369.037	401.137	456.919	374.841
ASMT	10.1639	20.1811	14.7699	14.6393	13.2419	58.5751	8.68045	16.0454	4.18483	38.0363	10.1295	13.8412	8.04495	14.3915	7.00269	20.3784	21.3988	7.58465	14.8774	10.057	25.9933	5.89906	28.5919
ASMTL	596.252	580.046	770.146	481.279	438.16	713.711	730.985	849.287	610.795	678.638	733.988	885.008	594.474	667.81	1025.61	800.086	986.226	750.416	537.72	695.89	769.733	541.679	462.447
ASMTL-AS1	3.77773	5.05768	4.5214	6.3045	5.41948	3.29421	6.2946	18.2401	4.27994	5.43376	3.97234	4.23498	3.69121	5.48249	2.69733	2.61261	2.87529	4.74686	3.10149	3.91106	3.51789	3.62223	4.88269
ASNS	267.859	223.827	239.032	895.666	477.528	390.467	215.235	314.471	298.74	211.043	262.472	218.566	345.554	365.324	377.108	211.935	473.981	211.029	520.953	349.388	292.864	407.139	121.41
ASNSD1	677.473	904.234	930.706	1215.49	1241.37	1216.28	629.764	519.697	532.805	648.364	794.368	1148.09	835.255	1031.76	1339.43	743.236	775.002	760.529	582.304	606.029	897.941	902.35	538.88
ASPA	178.273	51.1718	286.054	24.7906	178.843	197.961	133.709	151.578	67.2426	189.211	179.351	106.701	70.7956	82.0265	200.744	57.164	110.588	98.5489	132.395	149.272	108.761	220.439	48.2635
ASPH	461.783	480.38	777.43	615.864	738.737	666.099	250.058	245.364	300.595	361.199	351.999	320.413	299.935	335.697	265.687	294.546	155.266	230.635	215.505	211.43	242.148	368.64	283.525
ASPHD1	5.84649	7.6361	15.0713	13.8913	7.97584	10.3973	10.2541	10.0467	8.36966	9.02392	10.8246	9.60618	10.4111	12.7573	6.74333	10.4505	6.5247	12.0735	9.59522	9.68454	9.57647	6.20954	10.3288
ASPM	106.226	133.186	6.12901	3.95367	16.872	6.38253	102.135	65.9375	94.6342	90.2392	185.409	9.3996	289.524	452.305	109.553	225.103	106.939	240.542	206.443	289.232	160.455	172.522	84.7898
ASPN	3864.8	5004.23	833.044	1007.86	3933.32	2241.3	7481.53	3191.53	1898.01	794.978	4856.18	6919.45	1054.46	2622.21	6165.79	8057.51	1701.51	4600.01	5105.24	2040.83	8852.77	4835.99	8174.94
ASPSCR1	184.749	218.274	131.221	124.06	102.357	292.979	216.656	168.258	197.448	198.526	201.894	144.609	149.731	161.312	158.831	163.654	232.678	175.118	168.062	213.991	143.745	180.387	135.307
ASRGL1	272.806	241.281	439.28	310.844	414.13	408.276	541.843	472.877	270.682	305.552	43.1992	326.713	298.61	116.608	410.928	323.023	353.108	370.358	368.108	268.28	219.575	338.42	54.8364
ASS1	549.75	2021.58	5213.98	1704.78	1696.2	5470.03	2035.79	1716.23	1572.74	2758.7	5600.9	2037.85	1366.03	3994.52	3421.77	2094.79	2192.3	1226.96	924.243	1601.21	1547.48	2193.52	1066.87
ASTE1	184.659	160.358	174.124	100.979	93.0515	156.681	273.612	221.515	194.5	165.245	224.04	239.845	208.79	306.809	228.236	294.807	236.769	235.073	278.746	169.014	226.122	266.182	194.744
ASTN1	7.91525	47.8992	29.5398	12.609	33.744	24.6036	52.2858	33.2614	29.3889	8.53877	7.84536	11.4654	15.2381	26.569	40.2525	14.5261	3.09647	12.5895	8.91677	12.1057	13.6807	11.1772	17.0894
ASTN2	49.2005	50.5272	48.7307	37.2393	108.594	33.4568	42.9962	40.6257	66.244	29.5946	59.4361	30.7811	69.7071	57.039	63.6467	53.1928	88.5259	56.6527	47.6853	60.8077	24.8207	54.9027	26.714
ASXL1	563.062	554.857	424.811	639.746	535.2	485.381	526.919	434.934	532.234	534.352	392.467	395.919	414.457	436.28	583.557	430.454	593.748	405.547	588.022	412.617	480.973	545.508	452.588
ASXL2	906.386	1073.12	871.727	999.423	903.111	696.004	974.444	858.846	751.558	955.76	660.699	1154.29	1093.07	826.591	1239.63	1022.89	1433	1025.63	1279.65	1319.24	1085.37	1049.41	836.349
ASXL3	8.09514	7.93361	13.2628	10.8993	32.7214	6.89725	8.62969	41.4548	51.4544	37.2601	55.9106	7.85021	8.61283	10.5433	61.0012	38.5622	30.5223	24.2502	19.0935	9.12582	54.625	7.55494	13.5213
ATAD2	98.4909	63.3697	74.6534	19.7683	82.008	89.3554	85.2816	50.331	82.4602	134.389	114.999	100.194	95.7822	133.688	64.5285	117.777	128.946	156.853	97.406	140.891	151.562	64.4757	102.537
ATAD2B	250.14	219.166	223.056	258.164	298.174	291.331	199.6	180.158	227.217	167.67	121.156	346.959	352.463	433.644	216.72	204.933	334.529	280.787	471.91	261.296	385.991	314.824	171.364
ATAD3A	330.821	249.413	180.354	319.82	563.524	363.907	294.932	254.581	229.5	200.37	282.433	162.169	241.348	288.358	201.781	250.706	158.473	243.431	312.281	336.817	220.454	255.523	284.886
ATAD5	79.8721	20.7266	45.3145	69.0289	126.898	49.1043	94.0128	29.4573	172.434	89.657	77.0633	64.1445	96.4447	94.9947	53.6354	84.4396	73.32	42.5153	67.5542	107.834	89.8039	52.4706	122.819
ATAT1	459.264	283.528	309.365	363.31	356.357	209.285	219.905	289.989	205.152	256.745	260.685	235.92	253.085	251.667	187.568	210.995	195.631	183.167	207.509	430.962	249.672	308.304	282.633
ATF1	635.828	392.218	543.875	979.013	852.29	482.704	232.595	406.452	359.42	275.375	316.695	625.848	416.444	409.078	431.158	425.438	565.216	454.769	516.882	257.758	466.12	393.167	360.099
ATF2	270.827	213.117	337.598	241.387	340.252	294.059	214.524	203.714	194.167	160.927	237.993	333.376	284.365	274.704	187.309	291.254	157.146	186.52	219.624	173.018	301.219	260.283	284.135
ATF3	1354.59	649.565	493.235	1265.17	2447.05	660.283	233.611	3290.83	3596.48	5820.82	706.083	557.882	454.682	421.308	945.519	591.077	337.073	441.251	622.429	1263.09	1033.97	780.229	2179.84
ATF4	4585.45	5479.45	4309.4	10996.5	5496.17	9075.64	5972.86	6102.83	5650.19	5413.97	6469.55	5491.64	5051	4943.73	6030.3	4462.76	4945.73	4558.12	4579.15	4929.43	4824.3	4782.17	3899.21
ATF5	86.9778	81.022	81.0838	144.897	125.671	189.932	110.663	125.242	114.322	135.65	88.0866	48.9605	164.306	178.497	84.7585	142.44	103.621	200.916	292.8	110.441	71.9213	160.517	568.834
ATF6	242.989	378.929	229.989	588.615	419.805	367.613	492.603	286.526	248.141	367.749	298.72	254.254	308.405	367.485	299.352	414.674	251.92	612.757	473.558	104.202	230.275	370.917	277.844
ATF6B	315.081	356.219	328.053	381.903	404.007	213.918	235.641	396.601	402.124	383.468	213.215	246.559	261.697	254.303	174.704	61.1351	195.299	257.878	275.063	85.8572	251.138	242.069	241.412
ATF7	94.1735	103.633	96.1552	136.348	92.3357	101.812	87.5152	56.9638	122.977	157.288	124.235	100.297	61.5202	120.298	53.6354	72.4216	44.6776	72.6475	84.4185	135.863	72.703	118.188	173.711
ATF7IP	247.352	223.728	168.598	173.748	186.717	209.697	221.834	346.708	369.454	351.448	274.141	241.291	255.735	260.524	214.697	277.094	350.675	328.41	356.332	291.281	312.848	255.367	306.765
ATF7IP2	203.368	78.4436	129.513	79.7145	279.052	154.725	120.714	176.939	252.802	160.975	67.2318	130.665	225.732	339.598	90.9831	146.829	300.358	262.728	324.59	284.297	207.849	231.616	242.632
ATG10	121.247	79.7328	64.9073	147.141	99.289	59.2957	111.78	56.3785	55.3539	100.33	122.944	76.6429	108.086	74.5408	69.1969	107.535	98.5341	108.971	82.4801	131.952	96.7419	67.27	117.748
ATG101	508.015	457.869	456.36	935.202	532.336	739.858	520.929	545.155	466.704	723.175	602.206	498.902	527.843	666.861	423.17	591.809	532.814	555.898	432.851	474.077	450.778	541.162	432.588
ATG12	142.834	138.64	247.974	173.427	312.08	416.305	222.138	146.409	159.689	212.499	216.194	271.762	287.252	241.757	209.769	191.139	214.762	275.008	239.396	170.876	222.018	236.997	117.56
ATG13	420.677	451.026	492.331	435.972	410.142	551.883	535.447	565.053	527.669	522.902	420.373	524.002	463.389	434.698	593.413	573.207	514.346	534.847	337.577	435.152	335.958	454.642	558.693
ATG14	387.307	609.5	602.251	317.469	300.832	573.089	650.78	487.021	538.607	528.045	416.698	544.867	449.003	522.313	713.963	426.692	406.19	409.777	427.326	359.725	742.079	555.65	457.001
ATG16L1	75.1949	94.9058	65.1082	79.1802	28.529	20.4859	49.8491	73.5457	80.2727	76.9459	25.423	36.049	33.5048	43.4382	56.3327	41.5928	61.5976	27.0364	110.297	55.7792	12.4103	8.38288	114.368
ATG2A	319.668	468.678	352.87	740.725	421.186	596.046	408.134	369.387	416.676	411.122	454.237	384.557	367.228	422.574	395.574	395.863	445.118	519.058	408.621	522.593	336.251	306.337	394.277
ATG2B	179.172	93.7158	165.182	106.215	140.804	57.8545	78.6825	75.3014	54.3077	129.149	168.824	160.516	198.19	164.791	122.729	118.508	194.082	96.3818	134.818	160.633	234.33	135.678	93.1468
ATG3	566.165	593.434	508.407	913.831	926.834	676.085	382.955	550.666	485.536	479.335	488.151	651.361	668.725	756.215	533.968	614.016	651.033	807.327	693.037	565.568	628.334	759.168	626.534
ATG4A	652.468	458.166	382.209	318.537	307.684	467.469	474.734	440.104	466.418	503.981	589.098	514.292	712.309	616.253	637.297	615.114	729.219	542.38	727.201	676.428	754.489	816.451	524.232
ATG4B	431.381	507.751	312.781	603.308	406.666	299.464	354.426	350.561	408.116	491.27	314.51	284.673	386.82	302.17	266.932	428.259	417.47	433.718	439.926	511.698	468.368	516.737	512.964
ATG5	255.896	262.603	347.043	456.916	467.405	562.795	305.389	288.038	362.844	308.948	286.803	477.623	305.046	336.33	433.129	405.582	445.118	467.565	354.054	330.485	342.31	405.69	327.234
ATG7	335.049	472.05	242.749	367.37	289.687	353.407	447.932	375.532	453.103	451.681	342.415	273.311	328.991	472.549	302.724	373.186	438.372	507.914	450.878	330.392	309.574	510.528	554.373
ATG9A	393.424	463.918	407.027	289.152	379.262	441.424	538.086	374.947	461.283	411.413	519.482	413.995	417.959	469.702	390.491	480.512	328.889	430.106	326.237	342.87	464.068	356.531	439.067
ATIC	647.162	941.621	878.157	1441.59	1279.41	1292.77	1195.47	919.516	1055.91	955.662	1843.86	1102.85	1370.86	1582.54	1207.78	1150.18	1923.35	1444.49	880.822	1363.75	1008.36	1284.75	874.659
ATM	464.481	342.137	427.022	181.655	286.006	254.786	299.907	258.776	328.795	323.018	395.943	483.408	598.26	777.354	413.314	448.429	654.682	593.254	787.68	472.866	541.755	634.098	330.239
ATMIN	583.48	595.566	635.659	526.639	518.788	610.252	602.302	487.85	505.318	464.053	582.642	593.104	668.583	611.245	572.976	700.494	665.63	593.099	552.113	428.494	505.696	576.97	426.015
ATN1	300.6	178.11	225.869	352.517	238.048	644.326	676.771	485.85	522.058	788.38	222.252	160	96.0662	119.244	392.047	263.247	318.936	192.867	310.827	319.217	212.637	231.202	503.95
ATOH1	8.27503	11.4046	5.32521	25.5385	12.8841	8.02963	10.7617	6.63277	5.89681	22.6083	8.93776	11.2589	14.2916	14.3388	30.9156	8.67387	26.0988	3.71493	6.00913	10.1501	12.508	8.90034	9.2959
ATOX1	1464.59	1092.95	1138.29	636.113	727.131	962.835	1642.79	1074.41	875.866	1397.93	1731.64	1009.79	1395.75	1780.02	1140.87	1264.82	1884.31	1302.39	1113.63	1351.83	1041.29	1286.2	1231.57
ATP10A	125.205	108.74	108.966	79.1268	129.403	139.18	166.451	86.9575	61.6311	121.386	52.7328	109.748	121.337	97.3669	109.242	113.962	130.162	96.6914	111.896	140.426	139.787	87.1406	168.077
ATP10B	101.414	113.649	138.003	129.776	164.016	102.995	91.6778	88.9571	65.2453	96.6918	143.898	113.518	148.974	126.255	66.7071	97.2937	103.732	73.6795	115.288	130.369	116.725	169.365	84.1326
ATP10D	641.675	594.029	701.621	347.388	517.714	631.458	460.419	557.153	563.621	472.931	367.739	715.712	574.031	538.866	863.458	557.845	642.296	606.669	867.35	521.941	859.928	732.105	430.992
ATP11A	63.1421	49.7834	69.6296	97.5594	59.4098	75.0462	38.2752	52.8671	68.9546	91.9858	70.3104	85.6293	63.2238	74.3299	69.9232	70.7495	56.0682	74.7114	24.5211	56.1517	46.8075	46.2611	75.0245
ATP11B	438.487	330.137	519.861	582.471	353.596	287.934	443.566	187.863	188.603	273.532	353.935	393.957	370.162	429.11	362.687	400.775	729.882	244.876	339.516	276.661	485.078	370.399	459.724
ATP12A	56.7559	68.2291	41.195	107.924	75.0547	32.3244	57.362	58.8171	51.5495	93.1502	88.9803	85.9392	87.1694	75.1734	42.1199	78.0649	45.3412	60.6772	62.3205	35.1996	56.9702	68.098	61.9726
ATP13A1	452.968	409.969	365.129	634.51	584.179	444.409	550.574	480.29	374.733	455.757	466.75	363.072	433.386	305.965	366.007	449.578	489.463	445.688	489.841	496.891	371.821	462.611	444.607
ATP13A2	135.279	135.863	76.8639	13.2501	76.384	202.903	271.581	277.991	235.207	281.682	173.194	114.654	189.104	186.088	155.097	171.387	239.755	403.07	237.651	151.507	171.79	156.48	290.239
ATP13A3	393.064	233.447	341.165	1475.2	545.374	225.756	175.69	92.7125	98.1533	245.829	272.85	273.001	276.084	329.424	194.727	216.795	255.514	176.459	388.17	185.822	242.001	407.449	333.854
ATP1A1	1982.95	2196.12	1567.42	3712.92	3080.62	3858.75	2419.87	1814.55	1742.6	2205.82	2612.8	2558.14	2395.69	2680.09	2177.78	2716.8	2842.12	2139.59	2742	2080.59	2087.28	1897.53	2185.29
ATP1A2	56.3512	64.2623	1463.88	57.6487	206.912	390.724	154.776	105.539	89.6885	53.9495	96.6271	93.7377	51.7243	54.4032	363.569	81.827	17.7494	43.3925	38.5747	84.5535	93.6638	119.896	60.0008
ATP1B1	733.645	1057.4	779.741	344.022	308.195	782.323	1056.98	656.108	806.864	598.005	304.678	577.352	602.283	430.797	523.127	601.632	502.07	533.196	809.197	444.511	431.723	487.656	436.813
ATP1B2	178.003	180.986	131.221	139.34	98.3687	116.944	346.812	269.31	250.519	316.808	68.6221	165.887	101.84	128.101	142.232	97.7117	67.5694	145.501	105.354	159.236	116.579	84.0358	147.608
ATP1B3	6886.63	5642.68	3935.43	9300.63	8130.04	4288.13	5939.66	3771.7	3728.87	6411.25	4775.84	5213.88	5208.49	6821.69	3860.19	5113.93	4046.31	3928.44	4954.14	3545.38	4354.07	4751.44	3899.86
ATP1B4	26.8939	13.6855	19.2913	48.8331	8.69162	5.76486	21.2189	5.55982	18.9268	59.0921	41.1137	14.6675	34.4513	22.1408	6.53584	26.3351	26.9835	31.5769	19.3843	18.9966	5.37455	11.6946	9.85928
ATP2A1	85.3588	90.4432	67.1177	92.7509	102.561	58.3692	56.2453	39.8942	33.4786	65.4962	89.9734	48.8572	79.2191	63.2595	44.921	60.0901	14.8188	36.1174	48.5576	54.1962	65.5695	84.7602	105.26
ATP2A2	1556.25	1250.54	1276.44	1693.56	2304.81	1046.73	1545.32	1252.33	970.405	1019.41	1303.22	1742.33	1173.05	1227.66	1662.8	1504.55	1250.64	1287.64	1347.79	1402.4	1645.69	1777.69	1417.2
ATP2A3	101.369	70.51	51.6947	148.743	55.2174	47.5086	135.537	190.107	100.388	39.5403	168.278	208.547	152.901	217.455	138.913	275.16	595.462	227.23	213.566	255.43	116.53	184.475	139.204
ATP2B1	492.634	320.022	296.906	1059.48	621.093	419.085	300.618	313.691	522.343	230.45	321.064	497.146	410.671	759.43	259.67	580	345.92	275.008	331.762	205.238	468.661	712.131	397.752
ATP2B2	10.5237	54.8411	31.047	57.809	17.281	32.7362	25.2799	46.2343	37.6635	11.0616	23.0396	37.0819	32.0852	14.9714	51.8718	33.2324	60.16	13.2086	26.1688	27.1912	30.5861	5.27811	72.3014
ATP2B3	5.39676	16.6606	12.8609	12.9296	10.9412	9.67673	6.39612	22.4344	14.742	9.50908	5.26335	12.9115	6.90919	18.5561	19.9188	9.71892	9.28941	8.04902	20.2566	24.1182	9.86963	8.58987	11.5494
ATP2B4	1021.79	1348.91	1392.19	1012.89	1096.58	771.359	1099.83	1142.49	1103.65	1032.8	1242.65	1561.68	1049.72	1378.21	1514.24	1007.21	882.383	1024.29	921.432	1072.1	1527.15	1403.67	1290.53
ATP2C1	214.926	231.215	268.772	227.389	250.472	158.534	178.127	169.721	194.642	117.796	224.834	268.973	242.2	296.476	214.905	214.182	201.215	239.665	255.582	188.523	239.265	220.49	212.022
ATP2C2	27.6134	74.4272	32.1522	47.5509	41.1574	22.905	30.3054	64.8158	83.4588	24.7915	43.0999	35.3776	42.307	46.1267	27.0252	32.9189	33.6741	21.5672	27.7195	43.4873	24.9672	39.6376	35.6812
ATP4A	15.9204	70.7083	58.0749	113.908	59.7166	39.2217	19.3914	81.4465	53.4517	51.8148	83.8163	68.8959	33.0316	58.8313	11.308	60.1946	96.7647	53.8665	50.4961	116.121	42.5078	23.6997	41.0334
ATP4B	51.0893	37.883	46.7212	18.5929	49.1844	31.9126	24.5692	42.7228	22.541	38.4244	31.1828	45.9651	48.2697	50.713	26.0396	70.1225	55.2941	48.2941	21.5166	29.4261	22.0845	48.6414	32.7704
ATP5F1A	5021.96	5122.14	6332.08	4481.11	5026.83	5462.93	5818.44	5103.14	5282.4	5546.51	4977.93	4816.73	5372.32	5988.25	5158.03	6066.07	7572.2	5948.84	5064.73	5779.71	5261.59	6472.62	4866.45
ATP5F1B	3818.21	4588.7	5512.3	5065.18	4950.44	5409.81	4384.29	4101.39	3856.13	4699.72	4618.74	3939.26	3540.91	4123.36	5274.53	4607.19	5717.74	5208.33	4057.03	5769.66	4751.89	5648.41	4019.68
ATP5F1C	3567.39	3679.86	3720.21	3752.78	3792.05	4122.8	4174.64	2962.75	2968.9	3587.79	3514.33	3604.13	3564.29	4184.83	3719.1	4169.42	4495.08	4540.42	3816.91	3990.36	3878.18	4235.22	3214.41
ATP5F1D	589.821	644.507	585.522	444.627	581.316	709.593	715.604	621.773	500.658	637.302	492.669	546.468	555.101	524.896	489.877	561.241	642.13	510.855	624.998	624.28	511.266	494.538	507.237
ATP5F1E	5873.56	6516.07	6108.42	5556.61	5131.33	3317.88	4096.97	3289.85	3577.17	3643.82	4971.58	5041.9	5971.72	6873.67	3568.26	4699.04	5478.1	4152.16	4414.29	4294.91	4658.86	5253.69	3806.34
ATP5IF1	737.557	1088.1	837.665	526.906	466.996	553.942	856.268	837.29	660.252	797.307	636.865	632.149	828.63	845.042	603.787	761.629	1234.83	903.554	932.287	685.554	629.897	682.222	482.635
ATP5MC1	491.645	928.332	918.146	519.64	836.543	914.451	775.657	764.134	976.682	853.682	895.961	756.513	831.658	942.883	1037.23	743.132	1042.63	648.875	682.036	947.595	693.806	869.543	524.044
ATP5MC2	1562	1633.13	1957.62	936.218	1218.16	1396.18	1675.99	1471.3	1290.07	1333.55	1164.54	1373.89	1685.46	1511.64	1350.95	1525.61	2224.92	1757.68	1672.38	1465.16	1373.39	1133.97	1239.08
ATP5MC3	2427.01	2784.65	2951.22	2106.61	2899.37	2801.93	2484.74	2135.36	1904.34	2333.75	1921.17	1729.53	2317.13	2545.14	2248.69	2391.48	2740.71	2514.08	2122.43	2405.63	2017.9	2659.13	2367.5
ATP5ME	1551.03	2140.59	3111.83	1260.15	1637.55	1310.94	1328.87	1167.76	1229.82	999.133	1434.51	1280.57	1354.25	1336.67	1191.24	1081.41	1580.97	1076.76	1320.07	1158.56	1283.2	1209.93	945.317
ATP5MF	2702.97	3072.29	3021.3	2559.3	2870.38	2751.8	2381.29	2840.39	2926.15	2727.07	2969.62	2546.57	3065.79	3424.03	2530.2	2632.26	3347.73	3343.13	2715.93	3725.1	2974.77	3815.25	2906.7
ATP5MG	4707.23	5599.69	7166.88	3717.78	4718.22	5702.94	6035.55	4107.83	3846.48	4538.31	4222.44	3934.35	4628.54	4823.06	4330.15	4786.1	7050.77	5379.37	4424.27	5371.85	4213.6	5355.94	3098.16
ATP5MPL	2145.53	2129.93	2702.04	1975.66	1799.01	2691.73	2995.01	2112.78	2035.92	2243.8	3223.05	2326.5	2543.34	3155.02	2716.63	2688.33	2998.6	3015.44	2293.16	2410.75	2236.55	2956.83	2155.24
ATP5PB	4194.27	3745.66	4439.52	5476.47	5586.36	4355.66	3648.73	3023.47	2918.16	4090.17	4479.5	4497.86	4923.41	5518.97	4360.65	5339.03	6158.55	5322.88	4085.82	5089.88	4350.16	5385.64	3330.56
ATP5PD	3150.99	5434.13	5611.57	2835.95	3685.56	4519.03	5310	3849.44	3454.29	4840.32	5420.65	5103.05	4727.12	6022.62	5831.01	5024.26	6722.44	5492.42	4204.74	5165.49	4904.72	5398.06	4553.11
ATP5PF	2190.1	2817.23	4099.81	2059.75	2592.05	2227.6	2251.64	1543.87	1514.53	1957.8	1967.4	2190	1699.57	2232.96	2138.57	1831.75	1727.72	1866.86	1594.45	1539.1	2151.48	2094.27	1337.67
ATP5PO	1703.89	2415.88	2742.94	1426.69	1876.57	2565.88	2176.2	1598.74	1436.54	1629.93	2204.2	2338.02	2225.71	2314.24	2510.54	2110.36	3242.56	2786.04	2207.72	2340.26	1992	2307.41	1564.1
ATP6AP1	1712.57	2357.47	1251.52	1359.31	1480.75	2462.42	4489.06	3124.52	2836.36	3409.88	3653.16	2614.64	3038.44	3161.39	2687.48	3743.77	4160.88	3333.22	3096.45	2778.9	2412.78	3587.56	3424.18
ATP6AP2	1656.09	2927.01	1800.62	1999.91	2063.8	2502.05	2141.28	2514.01	2480.94	2255.98	2529.78	2866.67	1992.5	2057.94	2714.45	3437.68	2856.6	2951.51	2342.11	2450.56	2759.2	3361.74	2978.54
ATP6V0A1	407.68	645.994	451.939	549.506	423.333	665.842	778.195	965.799	861.172	990.157	796.851	641.497	652.729	703.235	662.662	708.802	656.949	595.627	684.265	726.713	584.653	997.511	810.574
ATP6V0A2	116.39	139.532	75.1558	162.314	157.676	63.2076	61.22	64.3769	97.5826	92.762	110.034	62.4918	81.8692	9.27806	64.321	123.315	82.2776	110.726	125.998	102.712	104.657	58.0592	109.954
ATP6V0A4	70.4277	57.8162	32.7551	50.436	41.9243	11.9415	6.49765	14.3385	50.3131	29.7886	43.2985	44.9321	55.0842	54.7195	43.8835	56.7459	11.0588	42.3089	18.512	72.5409	63.8106	45.7436	72.3014
ATP6V0B	1545.54	2201.97	1349.69	2959.37	2044.88	1935.35	1773.15	1770.85	1512.82	2134.3	2257.58	1649.27	2252.96	2788.16	1466.1	2709.07	3083.97	2698.48	2496.11	2455.59	2036.47	2913.72	1774.2
ATP6V0C	2138.2	2315.72	1423.09	3038.55	2437.28	2667.74	3247.25	2520.89	2288.58	2894.45	2690.71	2025.77	2299.81	2402.28	2342.01	2934.38	3152.48	2892.59	2549.03	2598.95	1972.36	3222.49	2640.27
ATP6V0D1	2460.74	3131.1	1636.95	3274.7	2546.75	3286.9	2868	3546	3450.49	3716.69	3280.16	2624.55	2751.94	3405.36	2975.36	3931.98	4367.13	4233.58	3403.98	2698.17	2770.04	3519.26	3428.4
ATP6V0E1	1653.88	1989.8	2079.14	2132.63	2069.48	1724.88	1633.09	1401.66	1472.78	1596.51	1684.02	1682.99	1698.43	2042.86	1198.5	2024.72	2079.78	1831.98	1723.75	1479.97	1735.1	1925.11	1712.09
ATP6V0E2	309.954	496.843	293.288	213.498	346.847	323.45	903.782	487.606	574.939	495.637	686.718	466.674	558.225	811.936	518.303	532.346	906.049	575.608	376.152	328.716	364.883	482.274	380.662
ATP6V1A	1358.18	1386.89	1239.87	1818.85	1094.79	1124.97	1626.75	802.955	840.295	1385.17	1626.08	1457.3	1459.31	1615.44	989.973	1424.61	1347.85	1607.69	1355.69	1244	1066.02	1508.09	1387.48
ATP6V1B1	39.0366	15.5697	23.9132	17.0969	60.7391	11.015	17.8685	6.14507	38.8048	12.323	16.1873	13.5313	10.2218	11.2813	12.4492	13.0631	11.28	13.8278	15.4105	16.7617	23.9412	33.5315	15.7749
ATP6V1B2	3772.16	3748.83	2362.48	5361.07	2000.1	3876.87	3722.34	3133.79	2862.04	4842.84	3853.56	3052.29	3072.98	3754.14	3185.55	3831.76	4256.1	4652.43	3940.15	2542.1	2841.38	4260.78	4423.53
ATP6V1C1	366.35	223.232	423.404	476.684	482.027	291.949	190.259	163.283	197.733	386.476	203.284	473.802	380.384	320.726	287.266	230.432	255.791	320.929	483.444	292.212	398.694	406.414	310.52
ATP6V1D	845.223	917.423	649.475	1113.65	760.466	1064.65	1073.84	817.196	890.513	1159.91	1137.58	1054.82	807.524	1212.16	1273.45	1220.09	1020.84	1170.1	1148.62	1026.37	1118	1360.51	1157.48
ATP6V1E1	923.116	2012.96	1405.15	1574.73	1144.23	2607.16	2389.31	1826.84	1493.22	1999.91	2599.99	1703.81	1486.9	3193.87	3140.73	2614.7	3933.95	2910.65	2460.64	1782.7	1528.42	2215.15	1588.94
ATP6V1F	3065.36	3697.36	2593.98	3039.62	2376.29	5154.82	4330.89	3572.23	3023.45	3472.27	2859.29	2612.78	2819.99	3333.35	2717.67	3309.97	3911.84	3888.81	2979.17	2971.94	2963.72	3437.08	3181.92
ATP6V1G1	2235.97	1728.44	1608.21	3424.52	2933.58	3165.94	2438.34	2285.18	1999.21	2384.84	2275.75	2620.01	2261.48	2913.73	2177.27	3454.92	4207.44	2977.93	2213.98	2784.12	2015.75	3223.27	2219.28
ATP6V1G2	2310.22	1981.72	2098.48	2722.85	2289.73	2010.29	2217.98	2582.44	2477.04	2056.24	1503.98	1215.13	1466.03	1831.31	1788.12	1111.25	1463.8	1396.66	1308.58	1626.02	2162.13	1529.2	2048.76
ATP6V1H	912.682	1399.29	801.896	797.893	674.368	1020.59	1047.75	792.811	718.84	968.859	1310.97	1065.25	955.361	1204.14	1143.46	1114.23	1272.76	1214.58	1167.52	783.61	934.488	1176.4	804.893
ATP7A	178.858	204.439	213.461	132.715	143.667	243.463	246.149	179.475	278.386	271.397	186.998	213.557	198.758	228.261	154.889	174.993	170.195	168.359	259.313	134.001	173.451	155.808	236.012
ATP7B	128.533	136.161	247.672	143.721	138.555	101.812	156.147	77.0572	60.2045	135.941	145.09	196.565	175.191	157.2	176.779	104.714	114.459	103.605	118.632	173.856	168.859	116.636	133.898
ATP8A1	80.8165	114.938	155.134	119.358	127.102	32.17	70.3573	65.9375	64.1516	68.6012	136.748	104.015	126.495	177.021	113.495	153.465	237.875	162.425	166.511	144.29	131.725	115.963	41.0803
ATP8A2	32.6954	69.5183	47.6255	52.7334	42.8957	52.8103	35.331	40.9671	56.5428	54.8228	57.3506	31.1426	39.8462	56.2482	30.2412	68.7117	49.5435	20.1741	41.1916	78.1747	41.7261	42.7941	39.2024
ATP8B1	1331.11	855.045	687.655	948.773	1752.74	116.43	155.639	474.048	448.062	382.304	205.072	319.07	357.29	355.518	128.538	195.423	215.315	164.592	460.183	238.109	426.837	200.879	279.534
ATP8B2	270.917	311.097	169.502	255.492	212.894	336.318	409.047	458.441	493.049	230.644	127.313	266.391	118.403	179.341	222.219	247.676	190.875	144.882	210.319	156.815	177.067	190.115	458.691
ATP8B3	26.624	96.2942	7.63615	43.704	54.8084	6.07369	14.9243	42.8204	44.5114	13.8755	11.8177	9.50289	15.0488	6.53682	5.91338	35.845	11.9435	9.49371	62.0297	10.057	4.98367	5.48509	32.3948
ATP8B4	155.517	249.115	311.173	73.6237	264.532	107.474	141.933	151.383	117.08	201.049	148.863	215.364	228.571	205.804	424.104	210.054	221.287	425.05	311.602	224.514	210.878	426.492	282.914
ATP9A	153.088	300.238	595.318	93.8194	450.737	249.021	297.978	425.814	368.978	232.73	258.202	472.924	184.419	150.347	814.076	204.777	318.826	246.321	199.222	146.665	291.936	263.492	176.246
ATP9B	117.425	105.666	129.212	188.013	174.906	81.8405	68.3776	70.5219	72.6163	71.0755	111.176	139.651	151.103	112.075	99.4382	69.0775	86.6459	108.404	194.327	82.4117	145.357	134.488	103.663
ATPAF2	88.1471	132.739	99.923	93.8194	94.5853	51.6779	115.282	128.169	130.633	92.4224	107.899	85.8359	89.5356	95.9963	112.406	96.8234	89.7976	105.618	82.0924	52.1941	94.2501	84.191	111.316
ATR	279.282	213.464	271.586	463.754	460.452	175.622	161.934	199.666	200.682	200.37	279.851	237.314	362.78	576.663	232.541	226.775	331.433	278.826	406.731	383.098	318.76	288.381	143.664
ATRAID	2143.95	4074.6	3832.04	1661.72	2168.82	4321.9	3889.15	3845.35	3622.64	3494.1	3426.64	3733.4	3146.52	2830.23	3393.87	3620.98	4399.75	4193.43	3085.4	2980.42	3065.25	3453.23	3053
ATRN	306.491	564.08	344.33	462.526	311.007	462.527	438.693	405.233	407.641	415.489	341.373	447.927	339.26	299.956	395.834	488.768	475.916	442.18	447.777	284.902	372.066	424.37	423.902
ATRNL1	25.4547	46.7091	15.3225	82.3324	35.8913	24.8095	9.94952	29.7499	44.1309	14.8458	27.5581	25.1	40.7926	11.4921	18.207	21.9982	35.9965	5.05643	37.1694	46.7465	43.5339	18.5251	26.8548
ATRX	242.584	235.975	382.059	213.284	303.9	425.416	393.158	309.887	381.628	265.429	392.169	376.707	329.796	406.653	441.066	363.414	443.293	322.219	405.519	261.622	414.818	336.919	272.82
ATXN1	589.551	804.716	375.478	567.298	230.686	296.376	610.627	481.12	517.54	709.154	784.884	761.367	849.452	857.114	513.582	1059.73	627.533	889.004	815.739	636.386	863.3	715.287	947.289
ATXN10	1480.11	1443.57	2174.19	2460.3	2134.2	1800.23	1517.51	1307	1316.94	1402.06	1919.23	2149	1904.71	2069.96	2111.96	1535.17	2056.28	1455.48	1413.21	2072.54	1969.04	1810.86	1154.1
ATXN2	432.37	432.779	393.965	419.302	379.466	572.266	564.077	593.535	782.373	790.515	315.006	652.497	137.805	272.754	648.916	432.753	620.953	446.308	618.843	258.782	434.557	413.659	479.631
ATXN2L	92.9142	115.533	75.3567	161.673	91.6199	114.885	182.848	216.833	197.115	149.817	121.007	17.9212	25.9805	36.2161	33.0942	63.6955	107.989	78.5295	83.5463	81.3408	72.5076	35.8601	203.852
ATXN3	81.3562	84.2946	59.0797	103.276	88.2456	68.6636	56.7529	65.5474	68.2413	57.9278	93.9458	81.2394	75.1493	86.2438	60.4306	73.2577	49.2118	48.8617	123.526	77.3366	119.755	88.6412	92.2547
ATXN3L	42.7244	49.8826	70.132	36.6516	72.0894	75.9727	72.0833	42.2351	59.3485	11.4497	58.8899	9.91606	74.8654	59.2531	73.7617	70.018	47	30.545	30.2395	88.1852	58.6315	77.8262	14.0847
ATXN7	417.844	198.44	295.047	356.418	353.851	120.342	106.297	236.975	192.312	206.677	156.014	167.437	193.978	207.649	173.355	167.312	227.701	188.842	310.052	264.556	265.161	240.723	273.806
ATXN7L1	5.30681	39.916	28.4848	19.3943	14.8269	11.4268	27.1581	13.2655	17.0722	16.2042	14.797	22.0013	14.0077	27.4125	28.1145	25.0288	43.2953	25.437	8.23832	30.8695	23.1594	15.2134	19.4369
ATXN7L3B	729.687	856.533	1023.9	791.695	660.512	1045.6	1065.82	1085.58	1039.98	815.452	969.2	968.778	900.987	896.071	1098.38	838.335	1016.69	757.227	710.822	793.946	844.928	752.234	867.382
ATXN8OS	129.162	22.3133	87.7152	104.719	90.3929	18.5299	14.2136	17.85	90.5445	18.2419	39.5247	121.059	116.699	129.049	86.5221	108.267	75.9741	151.177	99.8291	107.554	105.83	76.8948	22.3477
AUH	399.99	435.952	854.847	229.206	468.53	645.047	489.659	341.588	333.455	621.001	565.363	534.744	324.543	528.006	754.319	426.796	472.101	473.241	509.613	472.401	596.673	563.93	185.167
AUNIP	113.152	110.872	128.609	127.158	104.913	70.9284	16.2441	34.3343	52.4055	94.4116	102.089	109.49	171.783	98.8957	60.1713	82.1405	62.8141	46.8494	103.803	147.224	143.843	123.363	130.143
AUP1	586.898	768.569	621.341	1049.32	871.412	576.383	632.201	544.96	861.79	630.025	679.369	701.664	633.09	794.434	629.827	630.267	961.896	671.371	699.385	712.465	744.913	783.541	577.285
AURKA	88.327	75.766	25.4203	36.2241	62.3752	23.4712	159.294	26.6286	63.8187	82.7678	143.004	31.6074	212.197	194.207	112.873	82.6631	118.551	149.939	174.846	168.269	95.5693	97.1793	95.7759
AURKAIP1	1063.97	1112.09	1296.34	1282.91	1138.91	2066.5	2093.05	1019.01	1137.8	1198.53	2178.53	1490.4	1482.83	1792.04	1493.39	1474.14	1790.98	1311.58	946.922	1428.28	1060.15	1200.3	1076.35
AURKAP1	488.227	652.044	559.549	448.795	653.099	518.735	460.825	438.836	362.844	443.919	690.789	766.325	579.047	929.071	677.342	471.733	700.908	590.984	633.866	583.773	760.255	584.835	436.156
AURKB	65.1209	84.7905	15.5737	68.8152	82.1103	34.1774	57.6666	22.8245	67.528	112.653	174.286	62.905	205.194	151.823	61.4162	105.863	165.661	170.268	119.795	160.447	46.0257	133.402	88.5458
AURKC	132.221	178.506	155.637	168.832	179.456	128.371	107.719	127.681	140.667	167.864	232.68	135.416	198.379	144.443	143.581	146.829	128.172	146.327	101.767	189.78	148.631	188.667	150.706
AUTS2	520.338	1289.81	605.768	518.251	831.788	450.071	952.413	1428.19	1609.73	1001.46	1114.49	1078.06	559.455	862.174	1079.76	870.732	602.872	777.091	486.449	533.581	1240.01	573.555	581.275
AVEN	335.409	381.111	524.282	562.703	519.043	449.042	239.804	228.05	226.647	280.227	562.88	619.547	418.811	491.526	461.555	439.337	351.449	315.975	367.429	312.885	333.515	429.183	419.536
AVIL	98.221	41.6019	44.4605	71.3263	97.8575	28.8758	53.1995	105.198	81.0811	81.5549	62.614	52.7824	47.7491	63.2068	48.8113	33.6504	41.9682	34.4663	99.2475	92.8412	126.742	121.655	111.41
AVL9	57.2057	57.6179	89.6243	102.795	115.138	117.15	89.2411	92.6637	85.5988	105.376	73.3889	80.2581	94.1732	86.4547	68.0558	66.8829	130.052	86.9913	73.7572	80.3631	121.758	55.0579	161.035
AVP	28.243	61.9814	16.2771	22.5466	12.6795	74.4285	43.0469	27.604	114.417	70.6389	56.6058	16.5268	54.8949	14.9714	11.9305	48.1766	23.9976	11.6608	8.43216	10.8951	8.11069	13.247	21.127
AVPI1	539.766	958.678	1043.54	473.158	680.81	1074.84	812.409	627.284	552.873	1030.57	817.308	1073.1	621.354	565.329	1051.34	600.692	579.925	484.386	618.262	811.639	771.297	900.383	857.57
AVPR1A	52.0787	11.7021	50.2378	21.3712	33.3349	44.9865	20.1021	27.5065	16.8344	71.9973	16.2866	26.4428	37.2907	45.1251	9.02569	7.41982	17.6941	19.6066	18.512	23.5595	26.6773	12.3156	16.8077
AVPR1B	40.1159	47.4033	112.332	56.8473	60.7391	36.9569	135.232	42.7228	46.2234	34.6402	59.9823	114.861	45.1464	42.0676	61.2087	41.1748	12.4965	36.0142	14.4413	51.8682	56.1885	37.3607	76.9024
AVPR2	17.5395	23.0571	19.3918	7.85391	31.2387	31.6553	67.7177	19.8495	40.6594	24.646	16.1873	14.151	12.0674	8.85633	66.1884	23.9315	20.9012	7.99742	7.17218	17.8791	16.6611	12.6261	13.0518
AXIN1	380.382	382.599	225.266	461.083	449.919	576.28	483.567	425.863	424.76	375.123	226.92	331.155	245.892	357.205	387.275	459.715	650.922	540.832	413.37	528.925	327.457	420.075	373.338
AXL	572.416	1947.11	1340.65	1805.49	952.96	2621.78	1507	2158.33	2196.47	1750.5	1432.62	1923.2	562.484	1219.49	2714.92	870.679	794.079	602.18	577.07	656.64	1351.9	743.075	763.296
AZGP1	15.3808	11.8012	869.315	41.9944	104.913	58.0604	4.36561	21.3614	4.94571	27.2658	32.4739	21.4848	24.2295	2.31952	108.931	19.7514	3.76	11.0416	10.4675	81.3874	18.1758	39.948	27.1365
AZGP1P1	12.3226	61.5847	55.4626	19.0203	78.9404	67.0165	30.7623	17.9475	17.5002	30.3708	83.6177	31.1943	16.6578	41.7513	54.8803	70.645	43.3506	10.4224	11.049	24.1182	25.1138	29.2883	9.95318
AZI2	207.505	194.572	320.618	93.2852	302.673	208.05	41.2195	117.927	88.9277	127.208	279.553	299.754	211.913	160.257	162.877	166.371	95.9906	86.5785	213.809	129.438	163.875	162.069	97.0905
AZIN1	807.85	988.33	1083.33	1832.2	1402.16	1017.6	1287.04	803.101	800.301	961.921	1163.94	1444.13	1131.64	1123.59	1209.65	1317.02	1530.04	1254.82	1185.11	954.858	1388.3	1492.51	1029.45
AZU1	61.1633	26.1809	7.93758	29.4922	33.9485	70.2078	12.7922	49.1605	36.9026	6.01595	88.0866	26.6494	38.6158	27.8342	10.0631	59.7766	32.8447	30.3386	7.07526	62.7633	11.0423	36.6363	32.8643
B2M	16417.9	20032	17248.6	20129.6	17006.1	15035.9	16046.9	16364.6	16677.8	17740.7	13500.1	10704.9	11645.1	13616	9512.82	14301.4	16666	13791	13285.5	13466.5	12318.7	14187.1	16910
B3GALNT1	133.255	68.3778	63.9025	56.9007	68.2548	103.973	116.907	99.6378	108.378	107.268	130.144	192.743	114.759	72.9066	147.99	162.766	62.2059	126.566	90.9607	96.7057	147.849	115.704	86.6678
B3GALT1	7.10573	4.26432	5.52616	14.2118	19.3261	11.015	5.38086	8.09588	31.7667	4.75454	16.5845	2.6856	3.31263	8.85633	2.80108	34.6955	6.74588	6.08836	8.33524	7.72901	14.951	3.20826	13.3335
B3GALT2	5.98141	2.42967	3.41617	1.54941	5.41948	2.52213	2.43662	10.4369	16.5491	1.89211	29.9415	1.44609	7.47707	7.80201	5.96525	14.3694	16.6988	9.90648	16.7189	8.38085	6.69376	4.7089	6.57286
B3GALT4	117.964	283.627	67.5699	44.2918	76.9976	168.21	330.111	234.293	212.475	203.717	337.4	252.446	181.437	268.589	182.07	260.739	358.527	314.789	269.781	150.343	213.761	176.144	216.951
B3GALT5	52.0787	58.6096	52.6492	117.221	112.889	21.6182	23.4524	11.8024	10.2719	11.4497	119.865	71.4783	67.5776	50.1859	30.7081	14.0036	15.7035	27.862	62.9989	47.3052	50.5208	42.9493	95.2125
B3GAT1	7.55546	7.53693	7.93758	11.7541	11.1457	24.2948	6.49765	11.6073	8.46477	11.5467	9.33499	9.2963	11.0736	9.27806	9.85564	8.25586	11.3906	6.50113	7.07526	11.1745	7.62209	12.7296	24.3196
B3GAT3	135.639	121.632	68.4742	41.5135	104.76	190.498	212.544	210.005	167.251	149.428	154.574	129.477	165.205	209.653	171.229	232.157	271.494	135.389	234.065	160.493	163.582	126.312	192.491
B3GNT2	521.327	382.499	242.85	615.169	264.43	315.935	673.217	491.8	533.756	636.914	503.692	631.736	398.84	414.139	722.781	982.238	778.43	857.53	542.954	554.347	456.153	783.334	678.131
B3GNT3	103.348	133.582	41.4964	35.1556	55.4219	63.7223	48.3263	94.1268	114.607	27.5569	27.6077	46.8947	93.9839	60.0965	14.5241	19.9604	30.4118	108.249	85.2908	46.8396	36.6447	63.5443	62.4421
B3GNT4	130.512	190.109	116.552	140.729	167.084	58.1634	130.562	136.752	99.4848	140.113	189.282	110.729	146.607	128.522	85.5884	60.1946	106.386	77.0848	88.6831	92.2825	86.8723	99.4562	143.1
B3GNTL1	74.2504	88.4102	68.1225	125.395	85.6892	80.914	85.1801	84.2752	118.84	97.9532	89.5265	62.3885	73.1144	86.9818	62.0386	82.036	101.133	56.3947	63.1928	54.9411	77.7844	71.6167	103.71
B4GALNT1	46.5021	56.6262	124.992	75.2265	86.7117	29.1331	45.0774	18.1426	38.5195	72.1914	23.2382	65.7972	57.1665	18.767	43.4685	5.32973	21.3435	74.6082	19.1904	24.5838	110.325	12.0051	28.6389
B4GALT1	159.114	143.103	99.7723	248.066	168.924	131.048	117.415	88.9571	117.556	224.579	147.175	61.7688	98.9056	69.4273	54.8803	81.1477	84.2129	122.644	97.1637	74.543	135.976	73.4796	230.472
B4GALT2	429.762	570.823	407.63	560.886	488.572	640.723	468.744	504.578	525.196	679.511	455.528	345.306	384.454	335.17	334.365	418.332	314.513	373.866	426.067	416.808	367.815	280.154	472.964
B4GALT3	625.485	425.44	403.309	925.799	679.276	593.06	433.82	456.978	578.172	876.194	409.449	406.249	498.408	376.183	428.772	488.663	668.948	417.827	633.672	560.213	399.378	497.695	400.005
B4GALT4	154.887	187.184	139.008	153.178	178.127	147.982	161.883	155.382	158.31	100.282	172.151	177.818	163.076	171.064	180.306	231.948	151.008	105.256	172.617	148.807	151.025	175.42	148.359
B4GALT5	972.766	682.638	626.164	1601.72	1151.79	551.677	736.316	851.189	843.243	656.854	819.245	936.654	903.495	770.659	891.209	992.741	696.595	703.825	589.67	750.459	758.349	831.044	902.782
B4GALT6	41.5551	9.27241	47.8766	30.3471	20.8088	21.6697	26.2952	3.21884	37.711	19.3578	26.0188	26.4428	45.3357	32.4732	33.0942	22.4685	30.6329	36.4786	29.8033	26.0738	50.5208	21.2159	42.348
B4GALT7	289.806	322.898	303.788	270.719	304.974	394.173	363.97	255.313	338.068	333.691	469.729	261.02	386.489	341.918	284.361	305.467	382.469	324.282	325.559	364.893	265.161	351.771	366.061
B4GAT1	294.663	509.735	534.129	190.738	399.917	464.895	655.856	517.844	443.687	480.306	497.734	677.391	661.863	513.562	914.188	516.357	586.007	609.558	463.381	479.571	500.713	485.897	341.319
B9D1	17.9892	24.0984	17.3823	40.3915	20.3486	55.2809	10.6602	18.9229	27.0112	24.743	105.763	30.3679	81.0174	72.0104	56.644	24.1405	64.1412	17.2332	21.6135	41.2524	23.4526	22.4578	13.4274
B9D2	14.2115	49.8826	16.1766	17.4175	20.6554	52.5014	53.7071	57.0613	72.8541	51.8148	36.4462	12.1885	19.4972	87.1927	8.29948	36.7856	84.4894	35.0855	46.7161	17.6929	30.1952	18.4216	69.6723
BAALC	166.85	50.4776	184.272	54.8171	79.1449	27.2802	69.7482	29.0671	24.6334	42.7909	121.156	129.942	74.7707	33.8438	89.4269	138.677	44.6776	66.3528	105.935	78.035	137.198	24.0102	132.772
BAAT	10.5237	8.6278	12.258	15.1735	12.7818	19.8682	20.8128	18.1426	15.1225	12.7111	11.1225	10.0194	12.8719	16.1312	15.2503	11.9135	9.73176	7.84263	16.2828	11.1745	13.6807	16.6623	13.0518
BABAM1	463.222	498.033	654.197	429.881	421.902	867.818	911.092	837.485	753.555	745.589	506.672	610.87	482.508	600.544	816.15	735.816	819.127	560.232	548.091	530.88	593.741	600.049	886.397
BABAM2	1479.52	744.173	444.705	352.945	275.473	699.298	661.034	869.185	702.386	642.93	916.617	869.308	819.449	818.473	908.586	868.641	1110.97	731.016	839.242	582.655	657.161	736.348	719.352
BACE1	609.474	572.41	529.708	170.969	468.018	1223.59	1142.67	758.769	485.916	822.438	1013.14	853.091	719.881	843.776	828.807	954.126	846.11	814.499	699.288	684.157	805.401	414.694	522.166
BACE2	1076.29	491.487	507.201	405.625	657.598	462.321	1187.24	858.456	744.615	660.396	447.285	925.189	675.681	417.091	626.819	961.65	448.103	990.958	575.325	578.092	620.81	481.653	688.084
BACH1	251.669	465.306	238.68	779.033	345.62	262.198	200.412	184.303	197.495	413.257	320.965	721.29	245.087	276.971	325.703	457.207	528.114	481.599	318.726	194.994	356.04	749.906	468.316
BACH2	283.96	156.391	177.641	55.0308	108.492	64.1341	120.917	116.756	149.608	77.334	127.611	253.273	193.457	198.846	309.674	288.746	611.663	184.095	129.875	304.039	234.819	111.979	130.518
BAD	314.181	372.632	334.584	78.913	270.463	493.668	429.606	488.63	496.996	424.949	350.36	316.333	343.33	282.506	325.08	397.065	453.025	408.539	381.87	384.774	319.248	354.099	324.652
BAG1	761.528	1191.23	1049.57	2164.79	1452.17	1841.46	965.104	995.159	897.408	894.339	1127.15	1157.85	793.137	1006.99	1459.2	1098.03	1115.06	1074.75	756.229	718.891	845.808	1010.71	803.438
BAG2	339.276	735.248	386.429	624.893	488.776	536.338	251.276	367.338	358.754	428.297	579.564	831.916	300.408	334.221	720.291	459.297	378.543	393.576	242.885	331.137	658.334	331.486	300.38
BAG3	1219.31	1038.11	1135.48	2205.08	2958.73	1105.31	885.711	959.606	1034.13	1229	949.885	1384.12	1084.84	1067.61	1378.96	966.562	631.127	769.919	671.568	727.179	978.266	970.344	788.179
BAG4	66.8299	60.4938	121.174	88.2629	117.388	82.9729	65.3826	71.2047	78.2754	59.8684	118.773	80.568	81.7745	45.2305	79.0526	87.9928	70.9976	89.6743	72.4972	51.0301	111.498	89.6244	70.799
BAG5	484.854	818.6	839.424	848.061	689.655	846.508	720.934	681.956	573.274	581.073	971.435	959.275	889.345	969.136	1122.14	821.928	974.669	795.408	770.38	512.256	764.799	797.874	445.734
BAG6	1740.28	2297.38	1531.85	1984.53	1603.55	1803.58	2161.38	1963.88	2058.27	1573.66	1744.35	1811.54	1727.68	1842.85	1782.73	2288.75	2636.31	2379.83	1928.15	2053.03	1735	1834.51	1498.33
BAGE	20.7775	8.03278	1.40666	6.83877	14.3156	2.88243	20.3052	1.75573	22.1606	26.9747	49.257	24.1704	31.2333	13.7062	23.1348	19.3333	29.1953	9.39052	15.2167	21.7902	16.5145	26.8045	1.97186
BAHCC1	227.653	159.168	188.09	131.753	179.047	86.6788	240.819	312.423	277.055	271.3	225.43	269.799	325.205	284.246	318.389	169.088	328.005	203.702	140.245	176.743	253.972	139.922	168.735
BAHD1	298.171	315.064	246.366	284.771	262.998	335.597	298.08	404.696	359.135	307.396	334.57	304.092	211.156	243.444	293.802	309.542	539.781	336.408	236.197	234.943	284.754	254.695	292.116
BAIAP2	142.429	219.811	96.6073	163.596	131.755	244.595	185.843	268.286	267.639	153.746	94.5913	156.333	99.8993	155.724	118.994	135.856	72.2694	49.9452	111.799	107.973	167.491	95.9374	96.3862
BAIAP2L2	10.074	38.1805	14.7699	17.2038	59.7166	6.89725	5.78697	24.7753	8.55988	8.3447	26.714	21.4848	11.4522	16.5529	14.0054	45.0414	10.3953	36.3238	15.7013	26.5394	28.0454	36.6363	52.395
BAIAP3	84.909	23.3546	90.1267	23.9357	25.4613	17.1402	14.2644	21.4102	22.3032	13.924	24.0823	48.8056	18.3614	23.6169	12.0861	20.1694	45.6176	12.6411	25.1026	18.9035	18.4201	23.0788	13.1457
BAK1	416.63	532.048	164.077	420.798	335.088	316.965	247.215	283.941	278.386	294.781	379.855	172.188	413.984	256.834	235.394	357.823	304.892	431.448	353.957	407.496	254.167	435.392	371.648
BAMBI	219.558	348.583	121.274	1171.03	353.391	149.886	251.276	201.226	199.54	159.035	237.546	309.05	215.415	101.742	356.982	358.973	265.301	218.252	212.646	391.106	227.588	162.483	300.661
BANF1	1412.24	1465.93	1392.19	1549.09	1657.24	2374.92	3463.55	3066.78	2623.13	2615.19	2083.79	1744.19	1977.26	2250.35	2609.25	2215.39	3333.13	2992.27	2255.36	2165.43	2039.79	2303.02	1810.26
BANK1	180.342	159.763	246.969	86.5532	184.16	126.209	102.846	165.039	77.3243	104.6	319.574	137.069	242.106	514.932	100.631	341.312	1551.44	332.28	201.597	451.635	94.0058	285.949	205.167
BANP	752.668	554.361	616.92	661.224	438.569	697.857	579.204	605.143	675.85	594.414	461.586	560.051	329.37	632.068	596.94	344.133	571.409	497.594	670.212	361.68	640.94	587.319	538.786
BAP1	698.161	584.311	626.667	979.975	748.298	836.832	1038	760.135	751.938	947.221	735.875	693.091	676.438	934.554	855.158	653.049	775.223	640.826	630.183	781.002	615.24	485.483	596.534
BARD1	9.89406	56.3287	5.72711	6.83877	7.97584	36.0304	170.462	116.951	109.376	120.416	141.812	121.575	135.818	127.784	108.827	144.739	228.033	215.26	203.729	142.288	111.302	134.954	46.8551
BARX1	38.4069	36.7921	97.3609	43.0629	51.5362	85.0317	45.5851	104.369	82.8406	127.79	75.673	27.7856	76.6636	68.742	54.5691	82.8721	77.08	101.232	60.0913	87.254	144.917	46.2611	106.574
BARX2	23.0262	26.9743	8.64091	68.8152	16.872	40.457	14.2136	21.0688	152.841	110.325	26.8133	38.4247	27.2582	18.1344	63.4911	50.5802	66.1317	18.9874	82.9647	136.515	23.1594	74.618	26.2914
BASP1	7200	5656.27	1979.97	8229.93	2221.07	2072.06	5384.32	4924.54	4233.15	6496.06	6035.07	6282.55	6056.99	6195.74	3685.49	6832.92	6182.65	5092.65	4632.36	4899.26	4558.3	5732.03	6678.77
BATF	518.899	251.793	167.091	501.261	530.803	427.115	486.308	368.021	420.766	602.759	807.675	227.656	730.671	818.051	218.691	765.182	1052.69	994.879	678.45	651.378	226.513	658.418	705.174
BATF3	497.581	226.505	191.306	922.059	600.029	271.052	208.94	298.572	230.356	488.262	456.719	262.052	418.337	396.848	216.72	436.306	287.308	400.697	132.395	435.339	261.887	391.822	407.141
BAX	374.175	417.209	167.845	191.272	199.805	221.638	346.457	355.243	326.845	377.064	314.758	216.087	207.228	235.22	112.717	309.386	251.367	287.494	330.89	137.446	175.357	141.94	400.709
BAZ1A	677.203	353.542	365.581	1120.49	813.229	493.874	216.301	214.931	169.058	213.712	372.407	329.554	506.69	708.348	264.235	350.978	306.274	378.201	449.521	411.546	369.867	519.428	337.516
BAZ1B	17.7194	63.7664	10.8514	33.339	25.8704	77.6198	62.0322	152.554	69.2399	53.7554	19.961	66.7268	101.082	100.055	71.0643	24.5586	82.6094	65.6304	78.894	117.891	14.7556	34.256	94.743
BAZ2A	273.886	282.437	342.622	206.766	233.907	323.038	205.843	433.325	494.19	402.389	281.341	226.055	219.864	285.933	264.39	215.175	322.199	306.224	384.875	311.302	305.714	313.892	449.396
BAZ2B	613.971	534.825	748.142	488.866	278.746	439.159	657.582	609.239	600.048	568.119	521.568	919.301	736.349	989.695	655.348	585.748	502.623	706.456	1465.06	683.319	1259.99	1114.61	354.371
BBC3	262.552	170.474	316.197	339.588	234.469	518.014	553.925	415.328	280.098	444.404	321.362	107.837	163.17	268.747	312.372	142.022	63.2565	103.502	73.2726	313.071	164.461	207.502	341.507
BBIP1	385.733	482.314	685.797	368.973	345.876	453.417	291.785	344.075	300.88	331.314	358.702	527.927	379.722	484.99	528.625	462.589	617.801	353.744	445.402	399.767	444.866	584.784	283.9
BBOF1	383.8	545.634	402.204	393.016	256.761	343.833	313.918	263.067	323.088	271.009	465.856	313.699	341.39	277.498	375.759	420.422	213.988	257.259	269.345	233.36	503.644	293.09	413.902
BBOX1	36.4281	5.75187	27.0279	46.1617	53.1723	6.7943	5.38086	8.29096	3.80439	6.11298	51.5411	21.898	16.4685	20.5593	53.5317	3.76216	31.5176	19.5034	7.85063	27.2843	6.05859	48.2274	6.57286
BBS1	520.967	620.904	841.885	518.358	577.431	691.269	564.991	723.752	746.992	604.797	668.147	828.197	584.253	414.982	909.312	380.814	504.946	511.422	472.201	544.197	680.907	409.726	441.039
BBS10	118.549	165.912	261.84	86.767	140.395	177.784	96.1449	55.5982	103.004	20.5707	97.1236	231.065	144.052	135.375	184.767	140.454	112.579	96.1754	144.025	76.0795	175.015	95.8339	58.7801
BBS4	132.895	155.003	192.913	63.2587	126.591	122.555	156.959	184.254	182.325	119.203	119.269	170.742	143.91	125.412	187.465	145.888	127.121	192.712	175.331	119.52	230.861	124.967	113.382
BBS7	65.3008	64.0639	52.7497	30.4539	72.6006	58.0604	21.625	53.3548	29.5791	34.9313	56.2086	64.3511	48.9322	44.9143	87.5596	65.9423	51.0918	59.0261	47.7823	61.0871	72.8985	58.0592	59.0618
BBS9	99.8401	49.9322	58.4768	27.9428	19.7351	130.379	120.054	99.8817	107.522	62.8278	80.8867	169.606	130.707	63.6285	103.744	142.283	117.223	119.652	90.2338	40.9265	167.051	94.6438	85.6819
BBX	458.185	452.166	580.297	311.431	489.799	792.977	736.671	618.018	694.206	593.687	716.659	582.568	534.374	579.879	712.096	553.613	408.126	618.846	697.786	325.503	449.312	387.682	539.819
BCAM	329.292	293.345	370.102	189.829	245.206	424.078	793.83	627.577	415.582	420.243	435.716	471.684	269.742	311.553	840.167	308.915	282.608	295.389	306.514	327.924	345.681	254.384	244.933
BCAN	21.0474	42.7423	31.8508	44.5589	29.6538	96.9732	38.3767	183.279	49.1718	97.3225	27.1112	27.579	32.7477	133.478	37.9701	93.427	147.856	24.4566	61.3513	43.8598	37.5241	158.343	76.9024
BCAP29	232.331	286.602	257.72	212.75	316.171	201.667	223.763	125.632	163.399	158.549	302.593	342.001	198.19	268.115	276.477	348.104	170.748	235.073	223.501	174.135	207.751	248.175	222.82
BCAP31	1179.55	1934.91	2256.58	1154.9	1270.1	2621.26	2907.8	1959.01	1898.96	2079.29	2115.67	1882.6	1794.88	2209.23	2552.71	1600.38	2107.15	1979.65	1699.61	1470.09	1786.4	1903.43	1746.22
BCAR3	114.411	155.201	241.242	127.265	109.208	187.667	214.828	108.855	148.942	104.018	88.2852	165.371	117.267	106.487	162.047	152.786	193.198	136.317	157.497	87.0677	137.002	90.9698	117.56
BCAS1	19.7881	28.7593	57.1706	124.167	95.6079	42.31	129.953	112.855	69.6204	98.778	24.0326	33.2601	50.1626	40.2752	55.5028	17.3477	126.513	42.1025	96.243	52.3338	44.2668	60.543	84.9776
BCAS2	789.186	1083.14	754.07	1014.6	923.46	1031.19	753.423	761.695	811.952	736.177	604.987	730.07	713.729	687.842	618.623	1408.62	1154.43	1253.79	1148.91	583.307	549.963	947.472	692.403
BCAS3	262.372	325.576	351.363	206.659	206.656	271.36	264.068	297.304	272.49	280.712	352.942	339.935	276.557	272.016	335.507	280.49	417.692	308.546	264.886	291.654	310.454	266.596	238.689
BCAS4	7.19568	71.0058	21.7027	148.209	110.742	53.8397	23.9601	15.1188	139.716	42.4027	28.3029	20.142	19.8758	20.0322	39.8375	7.41982	122.532	72.5443	64.0651	63.5082	21.9868	42.1214	33.3338
BCAT1	63.9966	467.984	244.658	409.044	349.812	964.431	387.676	308.911	368.788	772.807	438.496	339.78	162.082	347.716	289.444	430.402	320.098	340.793	329.63	154.347	357.31	392.443	764.987
BCAT2	176.294	201.167	269.526	56.6336	153.995	239.396	187.62	207.567	179.425	177.373	172.35	230.238	169.559	124.938	211.377	160.467	216.863	173.312	182.745	208.45	213.272	200.465	103.194
BCCIP	167.39	303.262	284.848	795.008	439.796	355.363	309.552	365.68	240.913	248.983	142.408	208.754	120.864	276.76	296.914	281.535	539.781	224.96	265.468	157.56	156.839	217.851	308.079
BCHE	42.9942	24.8917	41.6974	44.5589	24.4388	12.3533	29.747	28.8721	4.37505	52.494	28.6008	20.3486	30.0029	19.0833	33.0942	52.2523	30.08	12.0735	36.3455	56.7104	38.7945	27.0115	42.8175
BCKDHA	322.996	404.218	649.575	479.355	363.105	950.791	587.834	661.424	605.849	612.947	500.812	425.771	453.83	408.129	754.838	553.351	647.936	527.211	497.595	477.429	346.707	399.998	622.731
BCKDHB	96.9618	104.476	214.917	10.2582	86.9674	114.937	84.8755	82.7633	117.556	66.7576	102.486	194.138	66.7258	81.6048	77.8595	181.524	177.771	74.1438	71.1888	65.8828	123.957	76.4808	65.2121
BCKDK	376.874	395.788	276.911	471.982	352.778	491.66	393.615	469.854	470.603	580.83	517.298	270.213	404.519	279.818	236.432	508.101	392.035	477.885	723.906	534.419	305.47	432.805	693.155
BCL10	972.766	968.992	797.375	1313.26	1000.05	460.674	390.773	372.801	332.979	494.084	747.296	836.048	1013	1012.36	450.766	703.524	323.249	461.477	763.159	557.047	833.446	841.91	665.549
BCL11A	176.024	102.939	33.7598	16.9901	94.2786	40.5599	59.4941	58.2318	54.2126	47.8365	150.651	62.1819	197.054	134.848	72.3093	152.89	615.866	203.908	92.9476	207.286	65.4718	83.4148	110.424
BCL11B	265.611	79.6336	47.8264	95.3154	148.371	27.2802	56.9559	83.1047	81.9846	99.2631	318.979	112.692	276.557	446.718	63.906	185.809	733.642	395.95	191.614	362.891	80.4228	104.631	131.739
BCL2	65.2558	58.4608	56.7185	90.1863	83.8997	74.6859	37.463	35.9438	53.8797	90.6273	62.7133	57.5338	48.6956	78.8635	36.9846	81.7748	75.8635	50.7191	56.166	60.7612	58.5826	36.0153	90.189
BCL2A1	238.717	29.751	60.0844	3105.87	603.199	59.3987	63.3521	232.049	102.623	360.375	341.025	56.5009	187.779	504.284	383.747	455.64	477.078	614.202	485.382	420.532	60.4881	1008.02	852.124
BCL2L1	173.956	214.406	121.174	370.149	249.194	319.332	264.475	206.689	239.011	258.88	164.455	120.749	86.0336	109.861	70.8568	157.175	71.3294	142.922	72.788	84.7397	41.6283	85.3812	348.925
BCL2L10	16.2802	6.94191	13.2628	22.974	21.4734	19.1476	25.2799	46.1368	23.2068	38.0363	42.3054	5.99095	14.6702	12.9682	3.94225	11.9135	16.8094	35.6014	4.16762	10.1501	19.837	14.5924	26.7609
BCL2L11	24.4653	11.1566	24.3653	56.3665	39.2657	20.5888	53.098	21.8979	52.881	50.9415	28.8491	22.0013	10.5531	21.8245	27.1289	38.8757	50.7047	16.5624	37.8963	25.6547	31.4167	31.5134	44.4137
BCL2L13	393.424	821.03	663.642	601.064	733.573	830.449	644.282	726.776	706.571	626.241	775.4	856.603	548.855	711.037	579.926	551.575	594.854	639.484	444.191	532.65	580.647	602.222	514.279
BCL2L14	170.088	147.565	193.617	213.177	233.549	143.504	78.5809	74.1309	117.27	143.412	285.412	82.2206	133.641	138.855	28.322	95.0991	131.379	151.177	65.325	212.036	147.165	97.9038	156.997
BCL2L2	671.312	778.486	781.5	985.532	915.842	776.301	745.351	785.69	798.637	674.271	476.333	654.253	566.838	621.683	872.587	483.177	485.759	531.648	713.826	713.629	832.225	819.866	725.549
BCL3	790.401	1029.58	238.328	1191.02	852.444	420.166	487.273	522.721	549.735	1433.88	578.074	223.731	769.381	523.578	326.222	510.348	514.622	543.051	566.748	565.288	374.753	615.003	798.273
BCL6	1422.54	1975.77	2570.17	2607.6	3018.75	2130.53	652.861	1010.03	1050.15	1729.97	1363.36	1309.54	1043.76	1103.61	1546.25	829.713	956.809	755.472	983.558	1115.31	1085.71	1487.34	1169.22
BCL7A	105.911	81.6666	98.8178	61.8161	84.9734	131.923	91.0178	95.1997	142.046	131.769	75.3254	110.264	63.5551	102.059	85.0178	96.1441	173.458	75.1758	28.8826	70.8182	76.8561	38.7061	76.8555
BCL7B	304.827	322.105	289.169	911.587	406.973	492.793	428.134	489.362	447.206	458.571	481.547	595.067	435.752	634.387	491.744	500.681	645.835	364.579	481.506	391.479	475.794	647.759	475.593
BCL7C	820.038	541.37	441.892	242.883	251.648	485.999	732.711	455.71	438.076	495.928	628.722	429.283	394.581	340.125	370.468	461.596	837.263	508.533	534.618	491.583	246.154	290.503	478.504
BCL9	120.168	259.032	212.807	104.291	83.6441	169.961	267.723	208.054	180.328	128.955	216.393	262.052	193.552	158.465	272.327	197.618	202.929	159.02	145.77	155.884	290.226	159.171	199.345
BCLAF1	149.041	73.1876	136.898	262.491	223.886	564.442	279.703	266.042	428.993	280.227	101.692	103.241	146.513	155.144	105.974	193.386	157.865	202.309	143.395	63.741	122.784	94.178	353.854
BCO1	39.3964	21.1232	46.9221	87.1944	40.0837	4.63248	32.9959	46.3318	54.3077	35.2224	43.8943	37.7017	48.8376	44.9143	60.0675	72.4216	69.2282	43.2377	26.0719	25.7944	39.4785	31.0477	73.3343
BCOR	46.3222	58.1137	88.4186	95.5291	113.605	29.5449	27.9196	35.0171	51.6446	67.3398	46.675	125.707	116.604	86.2438	88.0783	75.4523	129.278	96.485	113.786	76.9176	110.716	73.0656	77.6536
BCORL1	501.089	580.344	387.434	337.344	285.085	378.628	355.34	380.019	459.19	478.947	392.765	425.151	316.687	544.559	454.189	293.344	181.696	381.09	373.826	321.545	337.815	296.92	270.708
BCR	451.304	555.502	492.28	1339.01	932.56	343.473	347.32	422.156	367.409	432.275	584.281	660.451	399.124	492.95	649.123	459.82	429.912	463.592	296.095	475.334	395.714	374.953	295.074
BCS1L	519.978	599.384	676.201	653.958	619.559	474.675	373.31	543.692	526.242	421.893	551.658	498.695	459.225	386.094	476.494	376.53	449.099	386.043	564.761	714.607	508.139	464.37	556.157
BDH1	58.7347	59.1054	157.847	33.1253	36.6071	86.4729	48.8339	16.2893	53.737	64.72	95.9319	35.4292	22.8098	57.9879	56.0215	15.5712	134.918	48.7069	25.5873	96.4729	29.902	78.0332	55.7754
BDH2	1668.95	2103.5	1700.55	797.786	1039.01	2773.11	1205.01	1716.23	1587.1	1315.07	1142.94	1574.07	1026.72	1172.62	1295.55	1112.03	1004.03	1060.51	1407.69	881.945	1665.92	1213.55	974.097
BDKRB1	148.591	203.596	76.9643	160.711	192.238	148.239	150.867	208.347	328.699	318.651	256.216	122.298	150.677	194.628	82.0611	212.458	211.445	182.96	117.76	198.812	124.885	273.427	369.958
BDKRB2	535.718	678.522	636.413	386.604	261.976	888.407	684.487	919.321	868.352	1245.11	894.67	859.702	422.123	960.068	427.32	1073.05	657.005	626.379	339.128	837.992	541.559	941.366	758.32
BDNF	13.2221	20.9249	56.0654	83.9887	46.7303	92.1349	20.4067	15.4114	68.6693	191.249	65.6429	68.8959	39.6569	7.48571	5.29092	31.8739	51.5341	4.33409	15.992	76.0795	4.88596	63.5443	59.6252
BEAN1	89.4963	165.019	84.9019	130.898	197.965	87.5024	149.446	70.717	83.9819	57.0545	106.26	83.77	70.9848	64.7356	68.782	127.809	50.5388	99.0648	57.6682	88.0921	102.019	120.672	133.241
BECN1	863.976	1312.27	935.529	1089.18	1027.15	1023.52	589.002	850.945	742.712	926.602	945.863	961.496	757.976	928.175	988.987	1145.53	1178.26	1131.35	871.13	751.25	995.611	1031.35	930.763
BEGAIN	253.198	314.865	180.655	323.453	391.123	164.916	242.037	185.132	230.451	550.362	149.261	107.527	196.202	164.158	32.2642	98.6523	291.732	172.951	98.1814	182.703	93.9081	142.612	169.016
BEND5	78.7028	118.806	162.268	22.3329	87.3253	135.577	104.368	155.48	153.127	119.64	54.3217	124.261	108.37	56.7227	197.839	156.966	171.633	127.649	91.7846	105.133	62.7357	61.7849	95.8698
BEST1	86.9778	72.9892	103.992	220.657	104.709	115.812	144.471	100.564	53.8321	234.719	83.717	47.3079	55.9361	75.068	101.669	83.2901	66.2423	122.799	155.462	54.7549	51.8889	116.222	178.03
BEST2	95.4327	79.0386	68.5244	33.5527	127.102	80.7081	129.547	49.6482	112.134	60.3535	105.168	21.6914	97.7698	46.812	90.0494	92.591	14.0447	86.3721	7.36603	91.91	62.5402	63.7513	55.9632
BET1	626.834	478.992	838.469	548.705	700.443	507.823	409.25	412.11	370.928	321.659	435.765	728.727	799.857	634.915	548.388	612.71	630.463	533.712	665.947	574.461	684.718	615.055	403.01
BET1L	73.3959	113.847	123.786	171.076	134.26	191.579	154.421	147.969	68.3839	97.4195	23.6354	50.2	75.2439	63.2595	33.9241	77.2288	63.6988	97.4137	94.4015	101.595	50.8139	88.6929	139.626
BEX1	122.596	165.813	246.266	111.344	271.997	89.1495	68.0223	81.4465	134.105	133.03	140.72	45.7585	80.5441	107.647	122.002	91.3369	51.5341	82.1412	86.4539	106.251	75.0483	58.4732	67.137
BEX3	6956.51	5722.81	5079.14	1702.75	2782.96	6046.62	7121.73	6264.65	5679.01	5264.63	5946.19	6437.38	6740.44	5818.72	4726.66	5425.87	5346.17	5351.77	3501.19	4637.96	6578.35	3512.94	3288.68
BEX4	470.058	521.933	669.469	192.234	287.642	403.335	386.305	579.002	443.021	471.379	328.314	539.289	504.844	369.014	439.458	583.24	496.43	424.224	417.344	455.08	310.845	363.362	183.664
BFAR	612.083	610.392	642.341	735.703	758.83	606.958	830.176	561.444	666.625	513.296	678.574	667.785	751.209	604.128	650.161	536.84	434.501	510.184	633.478	575.113	687.356	538.471	532.12
BFSP1	77.2636	8.6278	38.5826	12.8227	9.81642	29.7508	39.0874	49.5507	71.8079	99.6513	66.1394	44.519	54.9896	61.3617	42.8461	56.3279	11.7223	13.415	44.6808	59.7834	28.6317	14.5924	6.76065
BFSP2	13.402	9.52034	8.74138	88.0492	52.0475	10.8091	10.1526	98.126	9.32076	53.5613	16.8824	9.81277	92.8482	80.1287	8.092	98.8613	88.2494	81.6253	42.7423	100.85	31.2701	99.3527	17.0894
BGN	4758.41	2462.79	803.102	619.764	1331.97	2090.9	10415.6	5448.82	4673.31	3046.11	3030	6417.76	5478.04	2800.5	3190.32	5610.64	2088.46	4719.1	3427.63	2528.22	4616.06	1425.09	5203.45
BHLHB9	136.988	159.466	159.957	95.1017	111.662	203.52	173.406	133.046	182.801	112.751	119.269	185.72	86.0336	154.986	163.396	123.733	91.8988	94.4212	86.4539	50.8438	169.25	106.08	108.734
BHLHE40	1476.91	3229.48	550.004	3803.27	3468.06	997.115	1501.26	3216.11	3272.49	4699.18	1212.9	1956.87	1081.34	1279.79	889.757	1259.49	1095.98	1136.41	947.261	1638.74	1182.11	1818.93	2089.98
BHLHE41	782.17	1092.66	681.426	208.796	325.169	228.227	692.913	465.854	405.073	410.055	940.351	1753.28	1806.61	1600.89	974.256	1310.7	1491.17	910.468	1273.16	729.413	1042.27	1429.64	1177.86
BHMT	19.6082	35.8996	37.4774	22.3329	29.4493	92.7525	85.2816	45.5515	77.99	111.78	47.4694	46.7914	39.9408	23.5115	53.2204	87.4703	31.6282	64.9081	21.9042	85.0191	90.7811	89.2104	72.1136
BHMT2	170.538	528.18	639.126	92.8577	137.43	475.704	378.59	460.49	604.137	478.365	263.167	411.93	111.588	149.187	274.505	134.497	184.351	188.533	156.237	196.671	200.715	259.455	91.081
BICC1	469.878	281.247	355.031	217.452	296.691	202.439	271.531	261.36	270.35	203.232	349.168	396.952	414.41	241.968	342.094	326.315	215.094	309.939	336.075	329.833	388.531	340.128	395.874
BICD1	276.539	183.465	151.467	139.714	150.263	55.5898	184.98	265.018	177.713	150.641	44.1426	59.2381	166.672	94.573	129.42	60.3514	98.7553	60.6772	164.33	106.763	82.5727	83.0526	182.35
BICD2	508.465	307.328	301.628	438.43	444.193	438.644	444.277	395.235	382.436	300.603	322.554	636.28	417.58	327.157	544.135	485.214	299.805	358.284	329.242	389.803	471.495	458.264	493.34
BICDL1	87.1577	23.1066	37.9798	116.473	76.8953	53.5309	82.7435	202.885	48.9815	130.119	133.768	109.903	112.535	94.8893	109.761	67.7189	82.6094	88.7456	95.6614	72.7272	107.589	94.592	235.402
BICRA	348.181	328.055	140.364	256.561	217.291	152.769	204.27	307.448	240.913	274.017	120.064	172.601	125.407	135.586	146.797	155.921	265.08	146.121	170.872	149.738	233.94	88.7964	198.312
BICRAL	309.819	335.195	539.102	263.026	264.379	332.612	375.29	432.886	420.1	275.278	293.059	525.086	280.154	328.317	647.049	373.969	464.802	331.042	402.127	348.69	575.81	387.838	251.083
BID	245.912	323.443	235.314	830.056	371.541	416.203	339.908	403.916	375.589	416.265	676.191	450.819	295.581	498.063	304.435	465.881	547.799	573.854	428.053	568.222	343.238	576.659	573.341
BIK	10.7935	27.966	17.3823	25.7523	17.3832	11.3238	11.0663	19.2155	23.2068	23.8697	19.7624	9.70947	22.2419	25.4092	17.2214	100.429	174.398	79.0455	78.7971	29.7986	13.583	101.009	22.6294
BIN1	853.138	837.393	829.226	1776.37	853.006	1774.86	804.592	1033.64	826.314	1004.37	700.522	655.183	756.225	751.523	658.045	800.609	1211.49	864.65	595.485	817.319	658.334	698.263	727.521
BIN2	270.288	342.732	40.9941	597.324	184.671	134.445	273.51	436.007	393.279	366.003	299.415	167.23	369.594	631.435	101.565	612.501	773.012	661.877	529.094	698.311	312.115	597.668	383.104
BIN3	677.833	936.266	723.726	1114.4	802.697	594.09	481.841	713.12	661.203	839.322	668.246	502.31	700.857	596.432	515.398	550.843	481.059	498.317	425.194	573.716	648.855	546.233	583.763
BIN3-IT1	181.601	176.027	231.496	330.826	284.779	117.253	11.5739	244.827	159.594	258.007	37.9358	99.4705	94.0786	67.0551	52.8055	44.2054	99.3082	18.781	188.706	149.086	224.168	156.894	51.9256
BIRC2	1865.84	1618.95	1599.17	2264.17	1597.01	2254.88	1563.9	1560.85	1694.95	1716.49	1740.78	2766.89	1999.69	2790.8	2506.76	1831.65	2125.62	2196.97	2207.87	1813.62	2889.75	2266.28	1763.4
BIRC3	250.859	97.5834	69.7301	178.236	83.2351	58.0604	56.5498	67.3031	92.1614	142.927	457.315	178.076	349.34	504.705	174.912	378.411	405.969	462.199	363.843	259.62	102.116	203.362	216.716
BIRC5	110.364	133.086	27.6308	83.027	69.7375	30.7803	149.954	21.1663	24.5383	120.998	180.94	21.4848	210.02	212.657	66.3959	164.49	134.143	168.204	164.185	205.983	93.8104	78.4472	126.574
BIRC7	160.374	260.917	200.549	227.924	161.153	142.269	181.528	341.393	395.752	326.026	163.958	143.576	151.908	152.35	98.3489	186.854	126.292	95.6595	212.646	216.226	119.217	226.959	179.627
BLCAP	1073.87	1580.18	2259.4	1132.99	1392.3	1468.08	1615.07	1357.08	1162.91	1102.86	2463.25	1830.65	2010.95	2392.47	1885.54	1532.45	1982.96	1692.67	1440.35	1524.66	1489.14	1451.79	1085.93
BLK	54.912	48.0479	33.3579	78.2719	62.9887	40.3026	37.8183	22.6294	13.3629	53.7554	145.834	97.6628	123.23	86.2965	35.584	32.6577	140.945	42.8765	62.9505	96.1935	59.9995	37.9299	75.3531
BLM	238.537	174.738	202.358	299.41	238.56	288.552	193.204	189.717	190.22	227.539	330.101	199.354	331.736	406.864	156.757	283.207	412.162	329.597	328.37	298.731	208.239	328.174	221.036
BLMH	507.206	352.252	352.167	424.966	326.192	353.098	588.342	487.606	492.098	439.649	501.408	441.265	376.693	346.662	358.226	494.306	385.289	386.972	310.439	562.169	546.836	416.66	393.526
BLNK	259.494	503.784	220.142	86.019	205.122	280.214	359.706	461.563	441.309	347.372	404.285	606.945	867.624	1345.32	300.338	531.301	1243.9	631.538	1244.57	792.27	579.083	1027.47	360.286
BLOC1S1	412.537	954.562	1033.74	631.785	677.896	1118.49	1084.35	1007.4	911.247	1012.18	912.098	569.295	559.124	706.714	803.805	708.959	663.087	936.472	631.201	718.006	497.439	869.388	714.188
BLVRA	638.527	1350.8	949.093	401.725	706.987	553.015	739.767	611.97	538.512	770.478	1427.76	959.12	1044.99	1104.62	924.199	1079.43	1148.57	2022.99	1164.75	1124.85	1089.08	1584.47	1002.78
BLVRB	691.595	1200.26	1189.93	311.912	680.299	1361.95	965.307	1001.35	682.127	969.926	638.454	1384.53	830.049	837.767	1480.11	1055.81	1122.58	1395.06	1240.11	754.649	1007	1182.92	755.597
BLZF1	35.4387	41.4531	34.1617	41.5669	60.6369	4.01482	8.52816	19.6057	5.13593	16.0102	51.9383	40.8004	40.6033	27.7288	26.3509	35.5315	43.4612	22.1864	6.88142	15.2718	43.1918	28.7709	26.0097
BMERB1	401.249	635.284	526.794	1317.96	1057.82	679.327	906.726	1289	1441.29	527.075	604.192	1105.02	457.521	453.887	788.97	424.288	539.449	440.426	270.605	441.019	696.737	352.805	314.464
BMI1	1270.13	1157.61	1860.21	1720.27	1295.87	1542.41	966.728	779.936	611.08	575.396	712.141	1379.98	1035.05	1125.07	1193.15	1101.16	1239.03	727.817	1292.93	807.821	1395.33	1388.66	795.409
BMP1	441.365	280.156	211.401	272.75	361.214	332.149	652.049	400.356	449.156	480.936	633.141	276.462	549.233	368.434	191.199	659.737	200.109	306.843	206.636	538.097	648.122	340.076	734.704
BMP10	75.8245	52.3618	146.996	97.0251	104.197	112.003	68.7329	67.108	57.8268	69.6686	106.161	91.6202	73.7296	117.241	53.4279	83.0811	47.2212	54.692	82.0924	116.494	103.387	103.803	107.231
BMP15	121.157	77.3527	101.279	205.163	203.589	96.5615	80.916	149.237	157.312	125.947	204.377	134.796	205.572	152.983	97.6227	108.476	92.2306	143.85	143.444	204.772	123.126	133.505	125.26
BMP2	216.995	209.547	165.282	3848.2	1009.76	171.093	333.867	213.712	154.363	174.414	153.531	251.827	148.264	153.088	201.989	227.141	112.247	164.902	157.691	145.873	235.405	212.315	348.925
BMP2K	141.575	274.85	64.6561	260.301	216.677	99.1865	148.278	131.29	160.498	206.095	138.436	163.822	258.479	282.928	67.1221	247.571	195.962	247.249	243.37	87.6265	144.575	196.687	189.533
BMP3	65.7505	83.1046	79.5767	64.7546	41.3108	127.136	64.1643	54.3302	66.2915	57.2485	101.394	53.0922	108.559	78.4418	37.1402	59.5676	68.5647	48.2941	9.78906	47.2121	67.2308	91.0733	98.5928
BMP4	34.4493	233.05	147.498	19.6615	81.9058	391.599	541.132	537.352	495.712	447.897	104.274	275.377	50.068	27.0962	508.758	61.6577	142.769	133.634	170.872	75.3345	36.7424	24.2172	14.8359
BMP5	81.581	143.698	97.0595	79.287	345.262	371.473	110.714	101.101	77.7998	148.604	260.039	79.3285	100.136	44.2289	592.739	72.0036	58.0588	66.5592	55.0029	162.449	136.758	71.7202	93.9918
BMP6	92.8243	181.184	161.967	1212.55	296.742	113.959	161.223	159.577	161.306	153.164	157.95	290.096	138.562	148.818	201.159	157.488	198.34	122.696	163.652	203.515	199.249	281.758	101.645
BMP7	101.234	142.458	95.4016	135.066	83.1328	117.871	95.3327	99.9305	49.6473	115.37	161.227	114.551	118.923	140.278	108.827	100.69	105.114	86.9397	64.792	123.524	107.784	99.2492	120.659
BMP8A	17.8993	32.032	22.2051	34.5144	34.562	6.07369	32.6913	26.9212	23.7774	25.2282	21.6492	20.7617	26.1224	11.3867	10.4781	31.6649	14.0447	13.3118	27.3318	22.7214	43.3873	22.7683	19.6247
BMP8B	59.2294	71.6009	68.7253	71.7537	63.3466	64.34	53.5041	55.208	65.2453	58.4129	83.3694	63.1116	59.0121	38.1139	75.3178	76.8108	37.7659	62.6895	58.6375	71.7028	63.322	94.6438	55.9162
BMPR1A	365.99	372.731	701.722	126.998	327.521	294.883	269.855	204.592	144.329	166.846	277.716	939.856	297.805	249.242	310.141	286.917	211.389	234.763	203.729	257.758	334.297	219.973	239.721
BMPR1B	42.3646	16.8589	14.1671	20.0889	17.9968	92.2378	13.0968	12.095	12.6496	58.8981	43.1992	74.6803	37.3854	40.0644	33.8204	20.5874	21.7859	12.0735	10.1767	36.5033	16.2214	12.2121	18.1223
BMPR2	91.7	124.31	149.809	147.782	183.853	183.806	186.452	162.405	134.723	196.683	123.838	204.519	88.9203	118.717	132.844	173.582	115.841	129.661	127.549	105.599	144.038	113.997	240.097
BMS1	874.005	795.543	429.634	1484.87	872.128	756.741	486.511	525.257	780.091	445.083	484.129	581.949	796.923	642.084	752.244	726.933	771.795	693.041	559.721	698.497	742.177	491.589	436.438
BMX	204.717	222.141	162.268	251.111	50.1047	160.696	179.294	91.0055	15.3127	47.3513	30.3884	660.864	29.6243	54.2977	320.775	87.1568	101.631	174.602	186.283	103.736	192.995	83.6218	27.6999
BNC1	102.538	25.5859	59.0797	78.4322	77.4066	34.1774	7.1068	46.9171	26.0601	7.08329	113.212	85.9392	60.3844	39.9589	33.6129	85.5892	40.3647	20.0193	61.5451	56.3379	47.1983	49.4693	14.0847
BNC2	978.792	529.37	546.688	279.642	446.238	408.482	1059.52	541.253	705.049	561.133	597.539	836.048	761.147	386.305	548.077	973.25	301.021	689.636	912.515	763.216	1146.54	572.623	1059.17
BNIP1	112.343	154.21	119.365	127.158	169.742	101.4	122.643	107.197	22.2557	124.879	119.071	105.255	118.308	144.864	126.775	101.683	152.169	111.138	118.147	131.207	113.647	105.045	134.556
BNIP2	661.013	849.293	545.985	883.164	814.661	483.425	366.406	421.766	396.608	419.952	324.242	626.054	573.368	550.674	506.165	695.059	916.555	656.201	651.312	403.491	534.524	806.723	612.872
BNIP3	337.882	352.649	1381.94	257.95	599.773	922.79	346.254	257.117	264.548	434.264	407.313	515.532	421.224	456.206	819.003	439.912	306.661	400.387	459.698	272.145	408.564	514.512	592.59
BNIP3L	2054.68	2272.88	4089.76	1053.17	2439.18	2843.21	2101.23	1761.98	1725.34	2005.59	2007.37	2077.52	2408.94	2454.42	2361.57	2683.99	1853.73	2740.48	3095.38	1294.33	1504.14	2214.58	2522.99
BOLA1	147.781	215.893	195.325	80.4625	118.411	215.05	227.215	165.332	175.478	131.381	147.274	157.624	141.213	93.7295	184.145	173.791	164.223	159.329	174.846	187.265	185.666	147.27	90.0481
BORA	104.517	149.648	100.777	226.534	179.661	145.975	142.542	69.5465	158.168	127.014	226.92	99.8836	186.264	226.364	171.177	200.231	271.494	200.297	305.69	207.473	221.725	199.637	152.209
BORCS6	65.4807	169.878	128.709	23.6151	64.8293	82.2522	97.0586	265.603	137.529	162.916	126.519	162.892	147.554	177.127	208.006	172.328	280.894	145.914	120.764	115.563	93.4195	128.744	220.754
BORCS8	165.95	109.385	57.0702	91.5755	120.251	69.796	60.1032	78.1301	84.0771	57.6367	24.1319	70.9618	89.0623	88.3524	47.6183	146.097	129.609	92.3573	90.4277	41.6249	81.8886	32.8071	87.3251
BORCS8-MEF2B	12.8623	12.0988	11.1528	9.93759	11.657	35.6186	10.9648	9.16883	11.6034	9.60611	18.8686	9.08972	9.18071	5.79879	9.64815	6.27027	25.2141	11.248	18.6089	32.5922	9.77191	31.5652	8.16912
BPESC1	2.96822	1.19004	3.3157	5.66336	1.02254	1.75005	3.24882	1.36557	5.23104	1.26141	5.16404	1.03292	1.51434	4.63903	3.11231	1.98559	1.21647	5.67559	0.872293	2.60738	4.29964	1.44889	2.34745
BPGM	181.511	179.3	171.612	163.169	216.064	168.005	154.725	148.359	109.281	107.705	186.005	310.187	192.7	221.514	175.534	206.71	124.854	130.539	170.194	214.922	237.36	260.076	153.993
BPHL	210.384	72.3942	161.464	88.3698	123.728	125.18	129.547	204.348	226.837	153.698	137.84	140.064	80.3548	134.216	75.5253	80.2595	102.294	100.406	80.9294	89.3957	120.292	150.892	112.302
BPI	79.7821	30.1477	37.3769	28.6374	15.3382	30.0596	63.0475	64.1818	28.1525	19.7944	26.3167	17.4564	23.1884	16.9746	17.9476	15.6757	50.4282	25.4886	13.6659	21.9765	17.6872	18.9391	52.6767
BPIFA1	153.268	180.49	140.565	265.964	212.689	123.739	81.2206	119.487	166.442	202.116	228.509	133.247	188.536	135.903	144.411	165.222	107.602	155.408	88.3923	185.682	98.9895	64.1653	169.204
BPNT1	5.75654	7.73527	7.23425	33.4459	43.7649	4.83837	5.58392	4.38933	27.677	26.2955	52.8321	37.4951	59.6273	35.5308	40.3562	23.827	49.4329	10.732	17.8335	60.9009	6.54718	7.55494	6.85455
BPTF	697.351	644.606	705.389	470.593	656.729	939.879	927.387	834.461	817.374	649.771	643.419	806.299	586.808	766.231	784.301	485.685	654.019	619	984.867	627.54	614.8	452.676	642.497
BPY2	6.20627	6.54523	8.33948	8.2279	7.36232	32.2215	12.6907	7.12047	5.32615	5.53079	6.95159	4.54486	7.47707	8.54003	7.36579	7.31532	4.97647	8.35859	4.0707	6.61156	7.42665	7.96891	7.32404
BRAP	109.554	183.961	155.335	224.451	168.362	263.897	233.814	189.278	179.567	147.73	157.354	158.605	144.572	191.834	209.043	156.652	178.489	189.307	174.119	102.386	151.709	144.217	160.753
BRCA1	70.1129	92.4266	92.7893	90.9878	79.7584	42.3614	95.1296	61.6457	75.5647	107.608	93.5982	87.127	107.613	117.821	87.0408	92.2252	105.114	108.507	73.418	150.343	94.983	102.147	87.0903
BRCA2	41.5101	22.8587	19.442	42.5286	29.8072	25.8904	30.5593	25.8971	38.3292	40.6562	50.6473	27.1659	46.6134	44.4925	32.8348	22.364	55.2388	58.4586	32.6625	54.6618	33.5177	57.9557	48.2635
BRCC3	243.079	159.317	170.005	190.524	170.611	174.027	103.658	125.194	158.643	152.291	151.694	190.419	263.023	215.03	166.197	242.294	193.419	185.076	250.833	217.437	179.168	235.031	264.088
BRD1	611.003	495.801	578.79	804.357	679.685	513.845	494.684	534.279	495.046	341.987	415.308	453.092	425.578	401.961	420.576	393.198	562.009	458.846	611.913	285.321	529.442	350.943	334.934
BRD2	1059.92	1310.24	989.886	1623.35	1363.66	1726.16	1762.99	1837.37	1868.24	1499.81	1439.57	945.124	1176.64	1052.22	1167.43	1107.85	753.769	1048.02	1312.22	994.062	760.255	1003.57	1522.46
BRD3	859.029	1054.48	782.504	472.517	609.641	994.851	918.047	886.499	850.044	696.589	1056.34	1075.38	1138.17	1130.03	1092.52	1020.33	943.373	909.797	779.248	811.36	846.345	517.41	735.08
BRD3OS	143.824	162.292	178.244	106.535	153.177	264.051	285.744	238.292	265.689	199.06	196.283	218.928	178.882	132.107	245.146	246.84	213.656	183.012	126.676	172.273	219.331	164.501	214.885
BRD4	529.782	533.833	485.498	783.788	808.014	1208.56	1164.04	1296.02	1241.61	862.464	364.214	464.195	537.213	503.44	632.265	590.868	398.394	784.985	549.69	302.921	287.05	261.68	1176.49
BRD7	558.475	631.516	646.963	689.968	645.021	720.402	826.115	702.878	671.856	509.9	995.17	947.087	910.594	1118.32	885.14	954.335	991.755	849.481	836.335	607.798	882.99	905.041	609.585
BRD7P3	7.8253	15.8672	10.5499	19.0203	12.7818	12.9709	25.8891	11.9	32.3373	13.2933	7.84536	7.43704	17.6989	13.1791	6.32836	12.8541	17.1412	19.0906	12.4059	18.531	11.7263	12.0051	13.3335
BRD8	390.096	482.612	453.698	401.457	460.094	465.41	349.502	394.113	387.477	475.794	400.362	380.064	439.254	465.748	414.144	301.391	412.992	312.673	574.453	360.051	501.885	333.866	276.013
BRD9	789.906	705.1	365.53	1099.87	679.787	673.871	981.348	1154.59	939.875	850.772	844.221	644.337	732.185	833.128	854.847	734.04	1130.21	732.048	684.556	806.89	663.611	766.671	678.6
BRDT	27.1637	1.38838	18.6885	3.41939	13.3953	4.94131	6.49765	6.92539	6.7528	6.7922	45.086	31.1943	12.2094	11.9139	2.3861	21.6324	39.1482	2.68301	4.26454	2.42113	20.9119	5.89906	8.35692
BRF1	31.0314	31.1394	45.0131	19.0203	21.2689	50.7514	13.706	70.1318	26.2503	19.6974	21.0534	15.0807	15.9953	15.1823	8.92195	29.0523	8.4047	10.0097	18.4151	19.276	18.7621	17.2832	43.6625
BRF2	231.701	470.662	412.302	370.309	267.6	784.845	699.919	555.348	473.599	309.918	548.083	547.501	450.186	477.662	602.646	517.402	464.636	460.239	296.967	239.879	466.218	327.243	456.86
BRINP1	141.125	124.359	80.28	160.925	134.465	57.031	57.9712	118.317	140.002	73.2587	74.2827	61.8721	64.1703	42.3839	37.0364	43.2649	37.4894	42.7217	58.5405	23.8389	103.191	74.618	78.9682
BRINP2	9.53428	19.5365	13.0618	24.47	21.2689	12.7651	11.0663	11.5098	15.7882	13.5844	11.3212	13.8412	17.0364	8.96176	8.19574	16.5117	12.3859	19.0906	11.5336	16.4823	10.7491	8.69336	22.066
BRINP3	3.50789	2.38008	1.80856	22.3329	4.19243	3.19126	2.43662	42.5278	9.03543	5.2397	3.47579	13.7379	3.8805	7.16941	1.97113	21.3189	7.18823	3.30216	2.42304	5.40099	4.5928	4.0362	3.66202
BRIP1	30.3118	12.8921	44.8121	39.5367	51.1272	13.5886	18.5792	27.604	46.6038	5.14267	19.5638	30.7811	5.01626	26.3581	41.6012	4.18018	2.32235	30.545	2.81072	42.463	34.8857	31.1512	4.13151
BRIX1	191.315	131.896	200.951	391.306	244.388	98.2086	93.6067	53.2572	44.2261	53.4643	100.202	92.7565	101.082	87.2981	100.424	89.5604	96.3223	58.7165	103.803	82.3186	95.4716	62.8199	49.4842
BRMS1	521.957	555.849	450.935	772.461	812.411	727.608	633.927	493.654	394.515	571.321	763.582	637.623	716.947	849.153	640.513	697.15	714.842	656.408	548.575	650.54	497.683	627.785	499.537
BRPF1	233.5	284.718	198.238	275.261	330.793	215.05	287.216	194.399	240.342	187.174	210.236	243.46	221.473	202.009	198.98	216.742	193.751	179.555	236.391	239.134	208.044	174.592	238.782
BRS3	55.8565	128.822	104.394	88.5835	137.839	36.2363	55.3315	57.3539	73.7101	89.463	100.897	65.6939	68.1455	56.1955	52.4942	75.8703	28.4212	56.7559	59.1221	137.167	79.2502	82.5869	60.2825
BRSK2	3.50789	4.56183	9.14328	12.2884	8.69162	27.486	5.58392	5.94998	5.13593	8.3447	5.46196	7.74692	4.54303	3.26841	5.29092	6.68829	4.31294	9.7001	3.39225	4.19043	12.3126	3.93271	6.85455
BRWD1	121.922	71.4025	52.1971	75.0662	55.3196	79.3183	70.4081	63.5478	54.0224	48.2246	46.5756	88.2116	78.2726	117.663	70.9087	73.7802	71.3294	77.9104	96.9214	81.2943	168.663	83.0009	84.4142
BSCL2	235.838	196.902	175.933	53.1608	73.6232	222.102	278.536	304.62	186.225	205.027	373.35	420.09	318.107	425.736	362.739	260.895	356.758	285.482	252.577	233.826	350.812	281.189	310.661
BSDC1	339.501	423.903	431.945	546.301	364.741	419.548	446.916	518.624	497.662	515.237	309.296	370.045	393.067	366.009	451.129	336.504	525.792	534.486	441.913	376.393	472.472	428.614	449.396
BSG	493.264	1270.96	698.105	838.925	660.052	1293.39	1716.6	1616.35	1413.33	1229.97	698.237	971.464	578.29	623.001	1153.84	857.877	695.71	726.785	495.171	642.346	583.383	922.945	1116.54
BSN	16.4601	20.5282	26.626	35.2624	32.1079	22.7506	28.1226	45.9417	20.4486	19.6974	15.1942	13.428	24.2295	20.4539	15.1466	11.809	58.0588	16.2012	23.6488	13.3162	21.5959	20.4915	21.4087
BSPRY	90.9354	20.4291	78.4715	46.4823	118.411	99.5468	67.007	62.0359	78.4656	68.5042	151.346	52.8856	14.2916	42.173	11.6193	45.4595	45.5623	78.0135	86.6477	79.7112	54.8204	65.6142	63.0055
BST1	168.199	205.282	12.3585	302.402	92.2335	116.636	233.611	149.725	136.197	149.234	150.055	123.021	107.329	94.1512	175.223	249.348	236.327	244.979	199.464	132.231	137.686	182.147	143.1
BST2	460.973	875.474	1163.41	510.557	1029.19	748.712	960.84	1741.69	1648.63	1251.12	2944	1627.89	1169.92	3863.15	1043.45	1968.55	1748.51	2233.81	1221.5	2126.32	446.088	1290.45	747.428
BTAF1	492.274	357.31	520.263	493.46	653.099	422.173	390.976	299.157	373.591	317.196	382.933	504.17	517.148	718.312	398.168	402.865	598.503	552.906	1194.46	579.582	689.506	829.905	396.531
BTBD1	1845.42	1649.1	1386.06	2300.93	1664.5	1498.76	1352.53	1257.69	1193.44	1191.35	1470.76	1635.94	1569.14	1706.11	1389.13	1647.1	1413.76	1561.82	1781.32	896.751	1847.38	1343.64	1507.16
BTBD18	80.5017	90.7407	88.2176	112.626	135.487	54.2515	7.61443	53.7449	74.7563	55.502	11.5198	47.5144	104.206	29.6265	6.84707	8.88288	69.3388	63.8762	79.9602	94.1449	71.8236	84.9672	13.2396
BTBD2	191.855	119.004	208.788	29.2785	35.6868	617.458	624.891	605.045	407.545	334.37	343.011	319.586	287.536	271.067	550.463	407.463	322.807	354.673	178.142	235.409	304.884	252.418	329.957
BTBD3	694.563	245.149	479.068	208.262	247.967	268.993	219.6	319.251	281.335	217.447	320.468	385.693	464.998	497.22	553.368	284.566	231.793	214.64	352.891	378.535	583.774	301.68	197.843
BTBD7	12.7274	28.2635	15.8752	15.8147	29.0403	14.7725	45.6866	29.7499	37.6635	43.4701	62.5146	49.0122	33.2209	41.9621	33.8204	45.982	41.4153	22.5476	57.7652	37.3879	53.7455	68.8742	31.0333
BTBD9	85.7185	73.1876	45.7164	54.6033	95.0966	36.5451	33.1989	85.9334	154.363	34.058	65.9408	43.8992	41.8337	35.6362	55.0878	83.7081	98.9764	32.9184	95.5645	29.8917	101.042	26.0801	53.0523
BTC	3.95762	122.078	36.3722	129.189	194.488	47.869	31.8791	73.6432	96.156	9.02392	89.4769	72.3046	4.44838	31.1026	76.7702	13.1676	16.2565	22.5992	15.3136	15.0855	15.1465	7.96891	15.4932
BTD	145.623	135.665	137.451	122.671	169.64	230.286	189.346	201.031	175.382	135.068	120.362	206.275	98.3377	118.928	129.057	164.908	160.463	137.04	180.855	108.02	128.11	204.087	109.203
BTF3	6469.82	8242.43	9754.48	9373.4	7583.08	6608.08	5412.03	5119.91	4656.39	4460.92	4447.33	6307.75	5249.28	5738.27	5802.58	5865.73	6518.62	6049.25	5978.98	6435.38	6095.91	5780.25	4690.01
BTF3P11	2.42854	13.388	8.84186	1.17541	7.26006	19.0446	20.1021	19.8983	0.760878	3.88126	11.3212	19.7288	1.04111	2.21408	2.17861	1.46306	15.5929	0.928733	14.6351	9.9639	1.17263	6.10605	14.1786
BTG1	2353.62	3262.85	3721.22	5567.67	5075.4	4443.78	2471.9	4224.73	4721.25	4809.17	4085.9	3190.54	3767.5	4430.49	3621.22	3907.11	5392.5	4101.75	3938.5	3741.44	2467.75	2748.96	2605.25
BTG2	570.797	615.896	1213.14	1270.73	1640.62	738.829	406.408	2222.56	1582.48	2387.22	602.256	751.038	753.291	709.403	824.398	614.486	1036.43	687.727	856.252	1486.25	493.97	1571.58	494.983
BTG3	792.154	589.765	726.941	1321.7	1190.65	816.449	426.611	495.409	532.9	825.737	1022.68	588.146	755.752	805.61	626.819	730.591	786.282	556.62	738.057	911.371	624.034	1098.26	654.844
BTG4	35.5287	48.9901	21.3008	60.3736	9.10064	3.29421	6.59917	8.87621	6.84791	6.98626	10.8246	11.4654	8.1396	5.06076	7.67702	14.5261	8.29412	10.732	2.61688	11.2676	8.697	11.4877	8.16912
BTK	305.277	426.531	227.879	270.666	281.2	214.123	377.473	356.901	311.389	388.999	248.569	252.55	487.903	641.135	190.473	400.984	758.525	616.059	789.425	470.445	396.544	584.111	324.511
BTN1A1	68.6288	50.2793	98.6671	111.237	112.378	46.7366	48.4278	10.9246	42.3239	23.4816	68.92	76.7462	115.374	84.5569	49.7969	66.0468	11.5012	57.1687	12.2121	38.8313	50.3253	46.9855	62.8177
BTN2A1	465.74	637.565	501.474	678	462.599	497.219	510.471	593.535	653.785	620.322	562.284	651.981	741.65	658.953	703.174	571.744	639.974	504.095	522.988	701.198	895.303	579.971	715.878
BTN2A2	267.23	208.158	160.56	185.288	174.548	167.232	339.451	299.548	282.429	244.713	400.312	303.679	406.27	597.591	226.368	516.775	680.117	627.204	503.022	453.311	300.486	482.067	520.148
BTN2A3P	66.2003	46.1141	80.6819	70.6317	104.095	67.2224	45.8896	63.499	35.0004	125.559	147.274	18.6959	119.633	43.6491	27.8033	101.787	63.8094	52.4218	48.3638	57.6416	86.3837	16.6623	79.7193
BTN3A1	335.678	469.67	363.27	273.978	365.713	175.211	435.647	523.696	461.187	379.393	584.678	486.3	490.789	809.827	422.807	713.452	787.886	770.435	997.37	701.291	461.283	739.505	575.923
BTN3A2	358.84	367.227	297.961	173.48	553.094	327.722	43.7576	467.22	453.626	206.628	1168.96	832.846	867.908	1191.33	584.491	580.888	777.877	543.205	1163.59	862.203	283.581	349.287	198.594
BTN3A3	322.816	274.503	211.099	41.0326	331.304	168.519	496.969	545.155	679.464	233.361	368.534	538.566	611.416	636.812	308.015	586.166	680.67	616.782	741.546	681.363	610.06	601.912	443.292
BTNL2	7.91525	18.7432	17.5832	29.9196	19.5306	18.2211	13.909	13.8508	8.7501	17.1746	16.2866	13.0148	32.5584	6.43138	5.60215	18.2883	17.2518	13.931	22.8735	7.54277	13.7784	14.2819	14.1786
BTNL3	112.163	266.669	198.339	449.222	269.849	132.592	130.258	137.727	148.657	191.831	194.942	263.705	198.947	113.445	221.907	213.712	119.656	163.354	161.956	315.679	144.722	203.569	170.237
BTNL8	6.56606	9.12366	7.4352	206.446	13.1908	10.0885	13.706	11.4123	8.84521	10.2853	122.149	6.50741	12.588	6.43138	19.9188	20.1694	7.07765	13.931	12.0183	11.2676	7.23121	18.4216	11.6433
BTRC	137.258	115.335	110.322	98.7348	144.894	101.812	117.567	185.035	115.749	118.669	58.0954	77.5725	36.4389	85.1895	58.8226	86.3207	125.849	69.8613	115.143	78.3144	78.273	72.0307	160.753
BUB1	19.6082	38.9739	6.12901	28.2099	12.7818	12.4562	15.3304	5.16966	11.7936	20.3766	41.8088	29.4383	34.9245	13.4954	5.7059	12.227	36.2729	12.3831	9.20753	7.72901	10.8468	7.55494	24.883
BUB1B	121.877	158.176	74.2515	83.6681	91.6199	36.9569	80.5099	94.2243	116.795	192.316	245.689	49.9935	239.834	291.837	93.7842	228.133	195.409	160.361	226.118	230.567	178.631	202.121	149.579
BUB3	987.517	881.127	1035.4	1294.34	1136.51	1032.12	855.862	908.738	913.815	792.165	953.808	1195.25	1182.84	1362.5	1234.03	1229.81	1643.12	1280.83	1211.37	1122.94	1174.19	1221.26	801.841
BUD23	737.557	1167.83	1081.32	1547.27	1150.46	1299.67	1169.07	1164.73	1115.83	873.574	1437.09	1172.47	1114.65	1684.5	1428.03	1208.59	1848.81	1187.33	1017.48	920.497	977.191	1013.09	781.513
BUD31	462.862	507.751	487.257	787.474	549.72	612.826	588.596	469.854	400.84	448.867	569.782	504.015	570.955	669.233	621.735	660.259	850.313	570.19	425.194	428.727	411.691	523.775	390.85
BYSL	316.25	89.2531	173.823	1187.92	455.134	291.846	246.911	150.31	171.007	176.985	348.97	212.266	247.595	246.396	243.486	273.802	347.689	215.982	189.578	253.754	103.68	203.88	208.829
BZW1	1614.44	3296.47	3284.9	4449.69	3695.01	4495.98	1390.7	1445.31	1449.43	2730.56	2979.2	1889.32	1934.57	2817.84	1722.92	2550.22	2021.88	2057.87	1370.37	1419.16	1913.34	2487.85	1428.61
BZW2	2183.71	1560.54	2048.1	6228.73	3433.4	2288.03	1641.57	1355.62	1378.24	1406.08	1865.31	1994.26	1996.85	2180.24	1901.52	1820.99	2145.3	1729.71	1777.15	1545.15	1437.55	1432.64	1102.83
C10orf88	251.579	185.349	155.838	207.514	243.672	223.388	121.932	162.015	141.428	85.8728	215.499	281.471	218.823	201.376	176.053	169.506	214.983	155.098	191.323	173.484	288.076	185.562	173.148
C10orf95	12.7723	5.55353	5.32521	15.0667	16.6675	16.3681	14.8228	14.2409	5.13593	8.73283	19.6631	13.1181	13.7237	30.47	18.3626	14.1081	29.4165	22.9087	32.5656	20.5796	12.508	14.4889	14.2725
C11orf1	20.5077	38.3789	15.6742	23.5083	3.47665	57.9575	19.4929	29.5548	27.5818	35.4165	49.6542	37.3918	36.8175	30.5754	13.1754	7.62883	38.5953	5.4692	16.2828	26.5394	8.20841	30.9442	12.5823
C11orf16	61.7929	34.2137	37.176	157.719	30.3696	31.9126	24.7723	17.3622	32.8129	24.2579	25.423	21.2782	32.7477	21.4028	39.63	23.618	27.9788	17.2332	24.1334	25.4219	27.1659	21.1124	18.4979
C11orf21	136.448	154.904	132.125	255.492	198.067	126.415	103.861	126.218	143.901	152.339	215.003	125.603	222.135	182.504	114.222	175.359	256.233	289.661	184.054	249.284	173.451	160.724	191.458
C11orf24	483.055	650.358	403.962	627.458	727.847	363.804	713.168	492.142	468.226	505.388	576.783	594.602	688.269	690.688	480.955	721.708	768.643	522.103	537.865	550.901	551.087	553.477	499.349
C11orf49	295.742	423.853	311.876	249.722	300.321	302.449	396.966	395.235	464.992	365.323	465.061	389.928	415.593	377.132	381.154	342.461	392.256	316.904	351.534	324.246	416.088	273.737	341.695
C11orf58	2394.81	2987.55	4113.17	2737.86	3193.71	3205.78	2720.84	2222.76	2383.83	2088.26	2168.45	3003.12	2713.18	2564.33	2555	2978.54	2896.19	2651.53	2671.11	2322.66	2442.25	2961.69	2187.26
C11orf68	458.005	656.209	660.929	293.212	352.778	828.493	756.773	790.763	687.549	542.794	748.885	1224.43	822.856	711.88	950.083	803.431	568.755	613.686	576.101	736.863	855.531	555.029	469.396
C11orf71	194.193	149.648	277.212	146.393	229.152	270.125	227.215	229.221	296.933	202.699	330.995	266.701	279.68	284.879	264.857	232.732	286.313	258.497	211.386	226.749	231.301	307.062	195.026
C11orf80	22.2167	58.9071	3.81807	5.77022	4.39694	31.6038	99.4952	137.337	103.384	62.1001	11.1225	146.675	29.1511	76.4386	51.3531	217.892	132.595	103.708	170.485	104.016	59.3155	336.454	62.2543
C11orf95	650.939	866.053	821.991	524.235	440.205	816.346	724.488	732.141	749.18	724.243	459.401	1273.18	628.263	440.497	1083.5	616.368	419.019	474.479	614.482	429.286	811.362	419.558	500.288
C12orf10	517.639	622.392	669.57	553.3	547.879	743.461	658.293	555.689	578.933	525.522	690.69	758.682	682.212	726.008	797.892	612.919	635.772	604.708	500.502	562.634	658.822	471.615	399.63
C12orf29	238.717	210.439	488.714	613.994	555.241	632.076	262.952	192.253	225.41	175.142	272.006	555.093	305.046	366.062	553.161	241.092	410.503	227.436	265.855	142.94	310.063	309.96	139.157
C12orf4	374.535	322.204	255.007	518.892	469.757	409.202	328.842	281.893	303.781	400.158	344.6	306.158	401.206	382.404	305.628	367.124	402.652	497.078	544.795	369.223	358.727	540.644	351.178
C12orf43	209.035	243.463	305.647	548.705	411.676	156.887	208.229	225.026	248.141	168.155	262.075	347.888	295.202	247.134	250.644	236.389	342.492	304.728	242.788	219.858	278.109	275.911	101.879
C12orf49	291.785	382.797	282.035	497.093	456.259	416.1	337.472	308.131	341.254	339.416	359.496	435.893	499.923	352.777	330.527	385.831	328.005	346.727	188.124	384.029	393.613	413.141	487.424
C14orf132	556.226	1222.07	1098.6	211.361	318.011	832.92	2301.08	1908.38	1841.71	1147.49	1380.49	2740.86	921.194	1070.46	2598.46	1351.14	975.499	1079.6	800.28	843.486	2709.85	871.613	1368.28
C14orf93	105.147	150.838	207.08	55.2445	80.5765	123.224	198.28	85.0555	102.909	114.303	87.3914	158.347	132.505	143.494	170.243	107.117	204.146	116.711	140.148	148.341	157.328	54.9544	91.6444
C15orf39	177.374	206.274	155.737	385.108	215.246	222.256	218.28	251.948	250.424	198.72	228.111	219.703	257.628	270.329	173.667	254.991	235.221	262.625	179.595	197.881	218.402	306.648	176.059
C16orf58	368.059	363.062	353.122	354.815	395.009	499.793	661.593	602.802	522.533	584.566	374.79	394.37	321.609	358.365	447.757	450.676	443.735	414.834	424.564	371.039	394.59	414.487	488.081
C16orf70	5.12692	12.3963	7.63615	17.7381	6.9533	5.55898	4.97476	12.4852	16.9295	8.24767	5.8592	6.19754	5.20556	4.8499	5.18718	7.10631	5.52941	5.26282	8.23832	5.21475	4.5928	4.76065	8.63861
C16orf71	7.73536	6.34689	15.0713	58.9844	5.31723	25.0154	83.1496	20.2885	49.8375	37.3571	8.54052	23.5506	10.6951	20.6648	4.97969	12.227	56.0682	23.0119	13.6659	24.7701	12.9966	6.93399	75.1184
C16orf72	80.5017	92.2778	111.98	143.133	213.814	101.142	83.4034	92.0784	107.427	99.4572	163.958	147.037	152.901	134.954	90.2569	178.389	154.105	126.204	106.323	146.339	110.423	185.872	82.3485
C16orf95	93.4989	88.2614	122.48	114.763	71.7315	78.2374	119.191	148.164	126.306	153.649	86.4976	87.7468	71.4581	78.3364	107.478	60.2468	119.656	60.4192	43.0331	44.4651	64.5923	108.15	86.2453
C17orf53	51.5391	13.7847	132.628	21.9055	42.1288	33.148	28.8333	19.0204	25.6796	16.1072	29.4946	25.1	19.4972	16.8692	23.2386	25.0811	23.3341	18.6778	20.5473	21.6971	60.5859	15.0064	93.804
C17orf75	21.2273	25.1892	19.0904	2.24397	2.76087	0.926496	8.22359	1.46311	15.5029	21.541	42.504	53.2988	35.0192	71.2724	31.2268	50.9982	50.3176	52.1122	12.1152	30.7298	48.2732	17.3867	30.6107
C17orf80	11.4231	16.9581	13.2628	6.19764	5.62399	25.8389	59.6971	55.6957	22.0655	17.8538	75.4744	25.5132	40.6033	10.6487	55.7103	43.9964	83.6047	77.4976	22.195	69.2817	13.9738	54.644	60.5642
C18orf25	33.6398	50.6264	47.2236	53.5882	69.9931	50.1852	38.8844	42.7228	37.2355	24.5489	78.9005	56.9657	59.6746	45.3887	39.7338	46.609	53.4694	38.5424	40.3678	61.6924	57.4588	41.0865	57.4655
C19orf24	376.694	329.642	183.368	528.616	349.199	410.129	138.786	238.292	162.257	211.529	304.48	170.845	349.245	308.39	230.622	232.209	243.183	330.835	354.054	216.971	146.188	271.357	274.745
C19orf53	1193.4	1346.63	1706.68	1288.47	1089.52	1843.83	1332.73	1229.5	1090.62	1273.54	1670.86	1713.1	1528.07	1680.17	1588.94	1418.44	2156.8	1737.66	1274.03	1572.43	1098.07	1603.3	1292.79
C19orf54	288.907	362.764	340.713	253.89	218.62	267.448	340.01	297.207	337.545	264.799	360.092	274.344	378.491	316.298	256.143	351.449	396.569	341.67	347.269	288.301	291.692	288.951	292.398
C19orf57	13.4919	28.6602	26.5256	45.7343	34.153	67.943	131.273	141.434	165.681	37.6482	77.2619	119.716	28.11	30.0483	34.1316	119.971	29.7482	30.545	69.9773	52.2406	24.7229	38.8096	35.6812
C19orf73	34.3594	19.239	42.1998	24.6837	41.004	37.2657	17.2594	53.6474	21.3997	49.1949	45.9798	6.19754	23.8509	17.8181	45.3359	54.1333	41.9129	34.8791	61.2543	23.932	45.4394	20.388	52.8645
C1D	322.996	423.655	551.008	509.596	648.395	297.92	159.091	226.099	159.119	169.708	321.759	484.751	463.294	514.932	443.815	343.402	435.165	401.006	433.045	308.229	425.274	441.602	210.237
C1GALT1	171.347	616.938	265.055	393.336	464.133	334.774	258.485	332.224	400.317	385.894	686.718	287.256	861.377	1083.53	264.339	435.993	569.64	463.644	373.244	370.992	313.385	710.061	276.154
C1GALT1C1	499.11	1488.05	1127.94	541.973	884.194	996.91	806.825	874.16	978.965	638.661	1772.56	1652.99	1050.48	1823.14	1249.69	1403.29	1485.42	1314.16	878.496	1091.56	1144.19	1282.89	657.661
C1orf105	124.665	118.608	156.24	184.326	129.556	84.2082	100.917	67.6933	129.159	90.3363	198.12	126.017	137.616	115.554	128.642	128.75	109.261	104.534	103.9	112.117	127.426	82.1729	131.363
C1orf109	92.4645	65.5515	184.775	354.655	175.06	87.9142	36.3462	80.9588	65.9111	55.1138	99.3084	107.114	186.643	110.599	120.031	92.9045	71.3294	34.9823	98.1814	91.2582	77.1004	69.2364	46.1039
C1orf112	102.538	121.186	32.8555	12.2884	28.8357	220.403	74.4184	95.9801	108.14	48.1276	99.3084	91.9301	83.0996	135.27	106.13	92.173	84.7106	112.48	67.7481	95.4486	138.077	88.7964	71.4563
C1orf115	407.635	501.404	881.573	177.381	408.711	399.423	516.157	401.38	327.178	411.413	470.126	1351.48	516.013	329.898	1238.7	438.083	533.256	418.136	516.688	444.744	596.673	470.062	119.626
C1orf116	6.79092	10.4129	8.38972	15.601	9.25402	7.56638	6.7007	8.92498	10.5572	8.58728	11.3708	8.7282	4.87429	11.1758	6.89895	5.01622	8.07294	5.10803	7.17218	8.98614	9.03902	6.57176	11.1739
C1orf159	93.7237	118.112	73.5482	183.472	135.998	104.076	107.313	227.758	130.3	234.816	95.4354	91.2071	84.1407	85.084	79.5713	63.5387	84.6	62.2251	38.7686	88.2783	121.758	124.915	103.288
C1orf174	529.152	628.739	593.61	719.247	543.38	481.366	573.925	440.201	482.112	393.462	353.836	525.654	533.806	577.138	382.191	394.295	517.11	490.164	746.973	532.184	541.266	488.484	505.64
C1orf21	107.485	149.35	232.3	16.5627	34.4597	122.092	133.608	131.582	59.9192	55.696	102.784	172.188	36.1549	13.1791	304.072	136.692	83.1623	76.0529	125.61	50.0989	184.005	92.1082	34.8361
C1orf216	530.951	493.768	385.123	736.023	563.524	845.376	684.385	572.954	580.55	415.683	736.372	1128.47	671.327	925.803	688.546	832.065	729.55	639.794	473.655	564.59	816.346	640.514	556.439
C1orf35	166.04	315.361	220.142	202.064	107.776	397.981	251.987	311.74	375.684	199.788	182.33	248.521	229.612	203.168	310.504	170.656	321.701	184.508	254.903	272.564	281.529	171.694	253.243
C1orf50	188.437	261.71	285.401	190.524	200.112	294.162	251.022	133.241	133.011	179.169	276.375	246.714	255.356	309.286	306.822	171.858	190.709	180.69	234.453	182.935	222.116	197.308	152.068
C1orf54	2147.01	1405.44	1111.06	668.811	825.909	2073.39	2952.67	2242.66	2220.15	1910.06	1169.56	1815.67	2420.3	2025.15	1300.22	1925.5	2120.86	1764.8	2165.52	2336.95	2178.84	3115.64	1040.39
C1orf56	105.057	73.7826	50.1373	104.398	60.7391	43.7512	41.6256	49.7458	54.0224	188.726	63.1602	63.5247	83.0049	20.0322	24.3797	74.9297	102.294	56.0335	52.0468	37.062	50.7162	58.0592	59.813
C1orf61	135.189	132.045	161.113	180.266	194.692	110.047	67.6162	97.7358	65.9586	84.5144	131.087	144.558	147.79	162.524	84.0841	75.4	93.0047	74.247	102.107	159.748	136.074	108.563	118.171
C1orf68	18.349	20.6274	43.1041	55.7788	83.6952	22.9565	28.9348	37.8458	20.5437	21.541	26.9622	20.0387	32.0852	15.235	20.6968	16.8775	31.2412	22.2896	27.8164	44.9307	29.3157	27.6325	77.6536
C1QA	2040.07	9397.07	3159.36	3484.68	4061.65	5782.57	8027.03	7722.59	6359.42	10136.1	6939.67	3810.76	6787.1	8734.45	2490.05	7064.82	6106.9	8283.99	7086.41	4715.16	4982.7	8666.35	9281.53
C1QB	1998.33	13130.2	3265.26	3806.63	5843.74	7737.37	6950.76	6343.76	5475.57	12380.1	7011.57	3138.33	6060.59	6377.51	2173.32	5799.27	5369.06	9224.17	9030.07	3775.57	4671.76	9053.41	8993.17
C1QBP	724.965	686.952	849.672	2049.01	1838.18	726.321	560.879	463.513	421.812	491.707	782.699	799.947	783.152	980.628	793.534	982.656	1060.71	918.517	688.239	814.107	692.926	793.476	472.447
C1QL1	46.1873	74.7743	101.279	86.0724	90.4951	82.767	74.6214	109.928	81.5566	89.2689	119.716	85.7326	93.842	83.7134	67.3814	108.371	43.24	74.1954	72.4003	98.1491	67.4751	104.01	99.2501
C1QTNF1	643.654	591.748	693.684	1082.13	1277.26	909.51	1399.74	921.37	822.605	1071.03	1206.1	780.476	735.214	737.079	1004.03	725.261	628.141	476.027	438.472	828.959	1047.94	681.808	671.558
C1QTNF3	239.526	498.33	141.068	216.383	703.101	103.356	965.713	1440.87	887.945	131.963	1357.25	1451.98	374.705	311.342	790.941	680.011	443.79	256.743	297.064	483.296	1853.93	221.06	733.718
C1R	5992.38	11270.5	6784.92	3681.4	5623.07	9945.11	9608.5	9297.29	9702.53	11023.4	11029.8	7985.73	8220.14	10255.4	8968.01	9397.99	9807.18	9258.43	5399.3	7789.54	6664.15	7396.29	8431.94
C1RL	898.92	672.076	1501.81	409.792	834.089	1017.81	441.84	510.431	494.951	476.618	978.287	766.532	874.249	789.268	989.61	784.515	529.275	590.571	514.168	492.701	606.836	813.553	719.446
C1S	8938.47	13535.4	13381.4	5858.59	10016.1	15499.3	16060.6	13207.7	12895.3	16708.2	15142.9	9526.65	9619.11	12458.2	11075.2	13646.6	14373	12489.4	8212.34	12005.7	9608.72	12453.9	12485.9
C2	1175.5	2066.41	615.916	981.471	786.234	1972.41	4891.41	3211.82	2915.12	3282.38	2387.47	1959.76	1685.84	2642.14	1047.6	3366.09	2891.66	3421.35	2645.76	1725.15	2089.33	2905.65	4390.01
C20orf27	298.261	236.075	235.013	133.249	154.455	135.835	312.344	205.908	213.379	203.184	129.002	100.4	146.276	89.5649	60.69	149.964	226.042	166.088	123.817	185.403	117.703	124.553	188.829
C21orf62	9.89406	48.8909	74.9548	58.8776	101.743	31.6038	20.6097	11.2172	49.4571	24.0638	58.9892	46.2749	85.2765	29.8374	30.7081	91.8595	31.7388	63.9794	7.46295	61.2733	51.8889	34.1525	69.5784
C21orf91	144.903	154.011	202.961	167.123	115.445	155.548	115.333	91.2006	116.985	111.198	197.425	206.378	154.936	172.066	137.771	247.467	195.299	221.864	132.007	217.25	142.181	174.385	121.222
C22orf24	145.892	208.555	198.942	270.773	231.811	96.0467	175.03	144.458	201.347	182.516	213.017	179.212	182.573	143.915	141.402	142.753	78.2964	81.8317	89.6523	134.094	202.572	132.47	288.924
C22orf31	9.08455	76.8569	19.7937	71.0591	65.4428	60.8399	74.6214	161.82	161.592	79.4687	142.706	99.2639	14.2916	81.183	46.9958	111.088	104.064	97.1042	84.1278	150.762	83.3544	129.158	116.246
C22orf46	21.677	28.7593	33.6593	8.97589	32.8237	23.883	33.1989	26.9212	94.5391	27.848	28.1043	22.9309	30.1922	25.3038	61.4162	28.1117	106.496	21.1545	21.0319	18.1585	24.4298	64.6827	20.6575
C2CD2	654.357	1051.2	1834.89	429.24	878.468	784.536	791.799	498.043	594.056	800.703	1037.38	1100.79	835.539	727.59	2281.11	693.805	737.955	785.914	1002.56	790.594	1087.22	1211.27	682.262
C2CD2L	115.671	188.324	136.245	121.175	121.478	136.401	139.293	111.538	124.309	161.654	144.792	154.835	164.685	118.559	139.016	30.8288	29.3059	68.6746	30.9179	44.2323	188.109	84.9672	136.95
C2CD3	341.21	337.278	272.54	300.639	313.461	240.632	246.505	306.375	284.901	245.198	442.866	369.476	370.21	372.282	320.568	250.445	366.987	272.789	324.687	380.956	328.971	323.207	252.21
C2CD5	964.401	1288.42	1328.49	586.211	652.179	938.026	699.005	700.733	632.575	906.273	263.565	1194.78	664.324	967.027	1062.23	491.694	1058.22	689.532	1243.11	524.176	1659.86	501.524	521.603
C2orf27A	176.384	133.186	258.323	128.975	105.731	212.682	175.03	160.064	82.4602	220.358	139.628	154.009	104.111	163.948	127.812	92.591	125.628	182.651	160.89	116.308	118.142	109.909	204.228
C2orf42	387.487	302.965	403.812	430.95	469.041	361.951	301.938	347.44	322.612	304.679	387.799	419.986	461.307	437.229	395.678	354.375	409.508	414.937	492.07	462.53	441.788	335.419	272.961
C2orf49	168.109	163.135	197.937	201.423	184.569	147.21	137.973	121.731	140.572	156.027	154.723	148.121	130.517	128.101	96.1703	175.881	169.089	160.258	147.708	56.2448	150.781	172.211	169.58
C2orf68	136.583	151.235	235.414	114.87	41.7709	220.866	335.441	264.091	263.644	137.833	187.991	158.76	138.799	197.475	273.779	129.324	251.643	165.469	222.047	249.563	234.672	202.224	198.641
C2orf72	35.3488	111.864	37.5779	72.3948	57.6204	27.3316	61.9307	76.9109	30.9582	58.0733	19.5141	16.3202	22.9991	22.2463	28.0626	48.6991	42.5765	25.3854	36.6363	24.8166	19.2995	22.4578	36.2916
C2orf83	49.4703	24.2967	33.2574	13.0364	52.9678	13.1768	49.7476	8.97375	58.4925	40.268	10.2288	24.377	20.2543	15.9203	16.3915	28.4252	22.56	12.5895	8.04448	8.75333	22.0845	22.8718	31.6436
C3	1733.26	1977.16	6199.95	1588.84	4076.47	5741.39	1828.88	2024.65	1582.34	1069.48	7743.38	2703.47	3182.87	4089.2	6635.85	3612.93	6885.44	4668.64	2761	5209.26	650.809	2643.61	3898.55
C3AR1	1043.37	3428.91	946.079	611.429	1170.51	2417.33	1904.22	1814.45	2085.76	2012.92	1139.17	2237.41	2398.34	3102.67	918.545	2370.37	2906.92	3443.53	3339.81	1754.21	2012.33	4028.03	3354.88
C3orf14	500.729	497.735	317.101	463.113	683.162	320.362	444.581	354.365	283.903	382.304	993.283	737.92	413.037	963.021	541.023	660.782	423.221	481.29	395.439	474.356	463.286	535.055	360.38
C3orf18	203.638	238.108	302.432	64.5409	39.5725	513.485	402.347	353.195	301.878	305.94	187.296	230.032	174.812	115.554	231.141	233.881	310.311	351.886	167.383	216.319	326.186	233.168	301.788
C3orf36	22.2167	13.4871	27.4299	43.5972	14.1111	20.5888	44.1637	25.9458	35.2857	19.2122	61.0747	9.50289	11.4522	14.3388	28.322	9.3009	22.3388	15.6853	34.1163	21.4177	11.6286	59.1976	11.4555
C3orf52	49.3804	24.1975	19.2913	181.121	196.431	8.13257	5.07629	8.19342	6.08703	12.5171	10.1295	22.621	36.9121	63.2595	19.7113	37.4126	7.74117	34.4663	12.9875	65.7431	63.5174	68.9259	29.8595
C4B	1994.46	1528.01	1447.4	876.271	741.753	2168.77	2681.19	2878.38	2406.99	2855.39	2624.97	1668.27	1591.62	2623.58	1918.69	1069.08	1239.03	1381.54	1199.35	2641.18	510.924	1504.36	865.27
C4BPA	142.564	125.153	161.364	25.3248	147.349	72.6785	58.6819	119	73.3297	79.1776	140.422	81.8075	90.8606	106.065	103.121	42.6378	44.3459	24.8694	38.187	106.344	123.419	81.2415	69.015
C4BPB	9.71417	35.7013	27.6308	8.44161	29.4493	37.6775	12.0816	21.8491	17.2149	23.5786	26.0188	18.1794	22.6205	37.534	20.8525	12.5405	4.42353	100.716	14.7321	17.6929	36.6447	173.039	94.3674
C4orf19	22.3966	78.2453	83.8972	111.985	105.527	91.929	25.686	74.1309	73.5199	57.1515	78.3543	67.5531	59.9112	62.5215	69.0932	72.3171	56.7317	63.5666	38.7686	44.9772	63.322	84.8637	74.9306
C5	142.025	143.995	243.352	53.7485	156.961	99.1351	148.532	153.432	163.874	179.217	123.838	169.399	122.946	107.963	187.568	65.1063	143.101	143.025	202.275	152.531	237.653	132.677	94.4613
C5AR1	1128.28	878.152	497.957	3157.06	1421.95	686.328	794.845	905.666	745.471	1850.58	523.852	539.186	604.318	948.576	426.905	979.103	660.654	915.834	1621.69	815.457	653.35	1829.02	1469.6
C5AR2	49.92	91.8316	59.3811	170.435	9.2029	118.18	48.6308	49.8433	94.8245	175.724	61.3726	57.6371	17.0364	59.8857	49.9006	24.3495	36.6047	72.5443	78.3125	75.2414	61.8562	69.4434	122.067
C5orf15	1400.73	1637.4	1503.82	1232.15	1349.45	1194.97	1284.2	1463.11	1524.04	1216.29	2190.45	2466.41	1914.32	3116.69	1207.37	1769.68	1700.07	1709.59	1352.83	1530.16	2128.52	1825.81	1662.84
C5orf22	422.566	433.671	558.243	652.569	632.75	329.935	337.167	230.294	220.465	271.979	371.513	437.649	522.638	567.754	457.094	417.6	470.221	465.501	440.992	459.736	467.879	392.133	303.103
C5orf30	126.104	104.922	284.346	257.736	144.383	200.844	116.653	114.805	262.693	93.5383	187.296	252.136	295.959	181.133	138.498	170.656	178.932	173.673	110.684	77.197	127.523	190.219	71.738
C5orf66	239.076	309.113	315.594	573.068	309.217	147.313	149.649	224.734	262.123	177.179	360.291	266.804	318.769	263.898	179.061	184.555	176.388	173.26	211.579	243.976	290.91	170.348	173.054
C6	241.145	356.219	1697.74	393.23	1271.84	1764.46	31.473	533.743	487.438	466.333	1031.02	205.345	101.082	100.372	2459.97	63.1207	112.136	78.3231	122.703	421.464	141.888	268.666	33.4277
C6orf120	481.751	366.682	636.162	450.13	527.121	446.417	431.789	320.372	268.685	461.821	455.975	509.954	528.742	416.933	500.148	561.816	661.539	505.489	508.353	343.801	374.851	437.307	307.14
C6orf15	123.406	49.6843	47.2236	53.5348	38.2431	43.7512	43.5545	43.5032	23.0166	94.0234	14.5983	29.4383	33.7888	31.7352	13.6941	27.9027	91.4564	31.0609	31.9841	41.9043	32.345	36.1188	51.55
C6orf47	231.971	327.559	312.58	344.931	270.258	390.672	523.771	472.877	328.985	439.067	361.085	314.215	297.947	288.358	402.214	313.2	244.953	253.234	389.624	290.536	321.691	385.095	461.508
C6orf62	633.715	415.325	616.92	696.54	766.806	752.572	630.983	533.401	924.8	620.516	643.419	378.979	565.655	286.513	290.119	893.775	169.587	779	374.214	252.915	278.109	416.453	751.418
C7	899.28	1184.98	3994.31	837.002	536.12	1763.22	50.8644	2477.44	1402.11	887.255	427.026	502.827	325.3	179.868	2004.01	110.043	546.195	125.069	273.415	277.127	72.019	116.015	16.6199
C7orf25	90.4857	131.053	154.481	122.243	76.384	110.047	135.943	78.9592	107.712	85.4847	133.619	161.962	123.656	111.442	147.835	123.42	111.031	113.925	99.8775	106.157	103.24	144.889	123.147
C7orf26	366.08	376.549	269.275	309.455	521.395	285.155	318.892	331.248	393.659	293.035	294.152	301.2	258.385	268.326	325.444	452.504	564.885	403.586	306.95	376.486	376.707	346.078	227.89
C7orf69	10.4337	6.14855	8.54043	10.2582	11.3502	21.2065	17.564	4.7795	11.8887	14.5547	24.0326	17.2498	10.4111	12.2302	5.49841	8.04685	6.30353	15.3757	7.17218	5.40099	4.98367	8.58987	11.8311
C8A	16.5501	37.6847	15.6742	19.1272	20.3486	82.3552	19.5945	23.0196	34.8102	21.4439	36.3469	29.1284	63.5078	37.8503	11.723	19.5423	25.7671	50.0484	41.7731	58.2004	25.9933	24.3207	53.1462
C8B	77.3536	144.987	116.753	137.096	119.535	82.5611	64.875	40.4794	55.0686	94.7027	150.353	121.472	189.955	122.196	109.553	124.256	80.84	59.1293	62.2235	104.668	122.149	143.337	82.4424
C8G	3.59784	2.87593	8.03805	6.3045	5.21497	9.77968	7.51291	8.87621	2.66307	7.37439	8.93776	4.0284	4.73232	2.42495	2.28236	5.12072	6.19294	2.7862	6.59066	3.1661	2.93157	4.13969	5.16439
C8orf17	67.9092	46.7091	32.2527	53.0005	85.2802	43.9571	23.0463	82.5194	82.5553	96.6433	110.034	73.1309	98.3377	97.2088	34.4429	32.6054	38.5953	48.9133	43.8085	83.6223	67.2308	48.6414	48.3574
C8orf33	399.09	575.98	664.847	1760.13	948.001	835.39	477.78	548.471	505.509	416.75	465.756	643.511	481.75	436.807	754.319	638.627	804.197	560.439	437.116	440.833	541.364	429.493	378.033
C8orf44	104.742	133.483	90.4281	96.5443	123.83	116.79	134.725	90.0301	107.664	113.187	134.762	191.814	160.426	219.194	155.978	129.481	159.579	153.808	221.126	102.34	200.911	173.867	130.471
C9	5.30681	21.9166	22.9084	33.9802	50.8204	18.5299	2.63967	3.41393	8.17944	5.82189	19.1665	2.89218	18.74	31.208	23.446	15.6757	11.1694	4.23089	3.00456	4.37667	4.1042	3.00128	12.864
C9orf116	31.7509	40.511	53.6038	14.7995	37.0672	30.1111	32.2344	43.8933	37.5208	33.3788	44.4405	55.5196	37.1961	34.1601	40.7712	41.8018	32.6788	30.4934	32.3718	49.4005	34.446	29.3918	24.6952
C9orf153	18.1691	37.4863	36.0708	86.767	72.3961	22.6477	52.8949	66.6203	122.311	82.1856	86.1997	36.9786	14.1023	57.1444	16.9102	18.4973	32.1812	65.1145	22.195	33.5234	18.9575	32.0826	171.458
C9orf16	804.882	577.865	590.797	475.829	490.156	676.496	1006.17	696.343	519.062	523.436	612.236	729.088	556.994	621.525	860.19	621.07	1022.55	648.978	542.76	625.212	595.012	752.855	499.161
C9orf40	144.993	73.3859	191.205	112.519	73.7254	91.929	72.4894	51.404	68.0035	88.4927	99.1098	144.712	99.852	82.3428	164.019	152.054	84.6	142.922	146.448	108.858	115.504	109.391	97.3722
C9orf78	442.085	571.22	415.467	637.716	680.708	742.02	643.064	657.132	610.89	562.685	674.999	623.575	450.896	530.009	502.015	723.067	619.294	491.712	483.735	323.873	539.703	415.832	520.288
CA1	160.958	149.499	84.3493	146.286	135.385	62.5899	69.139	94.9071	98.724	86.0184	151.694	127.308	139.509	93.7295	82.5799	84.1261	92.1753	92.4089	82.7224	135.909	118.289	74.618	104.461
CA10	1.88887	6.84274	3.81807	10.6856	6.13526	42.7218	2.7412	45.1614	7.70389	15.7191	55.9106	4.85474	3.21798	4.00644	4.56472	8.98739	5.08706	4.64366	27.6226	4.56291	4.1042	2.17334	29.7656
CA11	288.727	119.5	154.23	266.071	170.151	578.957	544.483	710.974	458.619	139.143	188.785	251.31	218.349	179.973	290.171	290.732	461.927	403.792	646.563	290.629	203.549	301.059	370.709
CA12	336.083	368.715	470.075	223.863	240.758	253.808	316.303	157.723	161.116	672.379	1711.18	386.881	698.869	1173.52	356.774	866.76	300.468	591.861	469.487	453.357	420.681	1421.26	1791.57
CA14	149.4	209.943	221.75	141.37	181.808	38.501	116.653	90.2252	108.33	123.133	147.97	202.763	189.388	198.846	184.975	103.982	93.7788	129.713	107.583	245.373	165.536	138.68	137.748
CA2	468.079	12.2971	148.403	83.775	98.1642	62.6929	164.675	39.6015	69.0497	157.87	39.2268	63.8346	196.297	775.878	160.18	425.542	114.68	138.484	904.471	392.317	143.549	191.978	593.811
CA3	22.1267	6.54523	2.21046	49.5811	70.5555	29.7508	31.2699	13.5582	1.04621	30.5649	48.2639	1.54938	14.9541	7.27484	48.137	13.6901	6.08235	7.22348	4.84607	36.2239	1.17263	47.503	15.3054
CA4	44.6582	137.499	460.229	218.146	118.666	101.915	85.7893	79.3494	36.9026	106.589	79.7447	50.355	76.4743	55.4048	112.562	57.2685	11.28	49.2744	27.4772	82.3186	61.7585	112.807	46.1039
CA5A	84.7291	70.3116	107.609	63.045	66.1586	99.238	98.5815	64.767	97.7729	102.659	64.9477	60.9424	67.1043	16.4475	63.4911	18.6018	60.9341	34.2599	51.2714	69.0023	85.4065	35.0839	76.8085
CA5B	33.0552	98.5751	34.9153	48.94	76.8442	70.1563	153.862	79.2031	63.676	100.088	80.6384	104.428	58.1129	106.645	220.299	134.915	72.8776	54.5372	64.2104	90.9322	152.686	64.0618	106.48
CA5BP1	30.6716	45.3208	18.588	33.1253	45.5032	49.4131	64.7734	56.8662	17.4051	23.6757	44.8874	125.707	22.9991	29.4157	86.9371	12.5405	94.6635	48.7069	113.398	36.8757	69.0874	109.391	42.4419
CA6	50.7295	53.2544	29.1379	130.898	71.7826	18.6329	34.1127	37.2606	53.1664	48.1276	24.2313	21.898	123.514	26.0418	26.4546	74.8252	102.294	17.5427	44.6808	38.2726	26.5796	139.922	30.9863
CA7	257.965	219.265	216.023	198.431	132.317	88.0171	172.797	33.2614	192.407	59.5773	247.973	261.329	181.248	167.111	131.962	93.3225	86.3694	149.216	123.769	157.094	150.194	169.831	248.078
CA8	15.1109	20.2307	8.33948	18.2724	21.1667	60.634	58.8849	63.8892	23.6823	49.5831	37.7372	54.2284	8.42353	7.90744	58.2001	42.6378	6.85647	31.5769	48.2669	14.3406	102.703	42.1214	63.7567
CA9	120.618	135.268	109.217	113.267	96.7327	91.3113	38.4783	39.6015	104.811	96.6433	158	78.089	73.9189	171.75	142.544	99.3838	98.4235	47.3654	82.8678	115.47	110.618	95.006	297.093
CAAP1	353.128	316.849	433.753	499.124	580.601	415.482	283.358	295.548	283.237	315.837	415.705	574.925	413.226	802.236	568.618	547.604	708.317	518.336	446.614	385.705	540.582	624.887	271.083
CAB39	1673	2471.22	1635.54	2338.01	1766.75	2403.43	2125.75	1810.06	1777.32	2070.26	1938	2456.29	2218.61	2792.17	2290.24	2625.88	3349.83	2932.32	2958.72	1696.47	2205.52	2810.85	1983.31
CAB39L	15.3808	54.6428	160.158	12.609	36.0958	214.432	129.445	67.4006	41.563	73.1617	148.963	53.4021	6.43596	14.6551	199.914	16.7207	9.06823	12.1767	11.9213	14.4337	46.0257	17.9042	46.2917
CABIN1	520.203	474.232	434.557	411.288	368.576	539.015	641.237	694.344	619.212	519.264	482.838	548.689	513.93	516.883	585.269	635.387	779.979	616.782	492.07	497.124	659.946	538.264	570.007
CABP1	12.2327	14.6772	22.0042	20.1958	13.3953	28.7214	17.767	19.118	21.3046	22.2202	16.3859	8.46997	10.8843	12.5465	12.2417	12.645	20.9012	14.0342	16.089	11.7332	9.77191	11.6946	20.1881
CABP2	8.18509	8.52863	7.23425	20.0889	7.77133	7.30902	4.97476	19.0204	45.4625	11.7408	16.7831	4.44157	30.9494	9.69979	4.7722	7.0018	12.7176	5.5724	30.3364	12.7575	5.56999	12.7296	10.9861
CABP5	14.0316	27.4701	24.4156	19.982	29.2448	21.0006	9.54342	20.5811	8.65499	6.21001	25.8202	24.9967	29.1511	14.2334	8.71446	19.0198	11.3906	53.3505	23.3581	27.6568	19.6415	22.3543	18.404
CABYR	114.321	138.937	103.49	154.514	154.813	80.914	81.7282	80.4711	95.5853	121.774	188.487	142.647	108.749	123.04	115.57	146.097	113.685	96.2786	110.587	119.753	122.931	111.979	137.936
CACFD1	443.569	446.415	338.553	379.499	283.04	331.634	424.835	403.331	469.034	395.112	336.904	356.772	409.346	440.971	356.567	479.31	542.048	473.55	339.564	345.943	395.518	393.374	301.506
CACNA1A	138.787	9.81785	12.258	11.9679	40.0837	12.7651	75.4336	56.6712	59.2534	12.6141	54.7189	51.8527	93.3214	65.3682	54.7766	16.8252	108.598	50.2548	16.9612	64.2532	27.6545	35.8084	63.7567
CACNA1B	12.5924	18.644	7.0333	21.2643	20.7576	51.5749	7.61443	24.8729	46.794	19.1152	21.6492	4.75144	10.6004	9.80522	9.33692	7.41982	8.18353	9.5969	9.98291	18.0654	10.4559	6.00256	19.4369
CACNA1C	83.6498	15.0243	27.0279	17.5244	56.5978	56.8766	75.0275	73.0092	29.3414	75.8786	70.6579	66.6235	49.926	71.6941	74.2285	71.6378	53.9118	54.4341	65.2281	73.6118	104.12	67.063	146.716
CACNA1D	56.8009	62.1301	72.8951	51.5579	72.2427	44.3689	59.5449	82.2756	126.829	75.9756	66.6856	41.5235	50.9198	40.8551	37.2958	14.7874	43.2953	38.1812	32.5656	65.0447	59.6087	71.358	37.8878
CACNA1E	22.7563	17.7515	20.8989	19.5546	24.5411	18.5299	14.8228	17.4598	27.677	26.9747	93.8465	11.9819	8.23424	12.8628	12.9679	14.7351	39.9223	13.931	15.4105	9.68454	14.4624	14.2819	20.282
CACNA1F	14.3014	32.2303	31.6498	29.1716	25.4613	19.4564	15.838	15.2164	18.3562	17.8538	28.2036	22.7243	24.7974	19.7159	21.0599	21.1099	15.5929	24.4566	22.2919	21.604	20.2279	17.9042	22.3477
CACNA1G	6.56606	18.644	16.2771	8.54847	11.5547	16.2651	9.44189	14.3385	23.1117	36.0957	14.2011	9.81277	13.5344	22.9843	6.84707	8.04685	24.3294	10.6288	13.6659	6.42532	12.7035	19.2496	40.7517
CACNA1H	16.0104	21.5199	9.54519	17.8449	22.496	10.6032	17.1579	10.4369	21.685	15.1369	13.5059	16.1136	16.8471	12.0193	23.5498	7.94234	19.9059	19.5034	7.55987	17.6929	20.6187	10.5562	17.1833
CACNA1I	98.0411	156.59	111.729	101.299	140.293	90.6936	91.4747	110.319	79.2265	174.074	108.743	123.021	108.843	88.8796	57.4739	157.906	112.8	74.9178	43.6146	86.1365	85.5042	34.8769	131.833
CACNA1S	32.2007	93.815	14.2675	24.6837	27.4042	86.7818	14.9243	33.9442	13.3154	21.541	93.6478	21.1749	15.9953	15.7094	34.9616	18.9153	26.2094	32.6088	24.618	80.1768	28.3385	44.7087	31.6436
CACNA2D1	45.2428	17.4539	88.2176	104.612	131.704	109.738	72.997	34.1393	40.707	21.2499	31.7787	48.3408	76.9476	70.5344	71.0643	38.4577	26.4306	27.0364	45.2623	133.349	55.2113	64.9932	33.8972
CACNA2D2	101.729	95.9967	81.5862	82.0653	15.2359	105.209	115.739	122.804	89.4032	78.0133	91.463	84.0799	135.439	89.0905	149.598	80.2595	125.739	141.683	110.393	130.462	67.7193	125.019	64.6957
CACNA2D3	95.5227	65.849	52.5488	16.6695	15.1337	5.55898	72.997	71.1072	65.816	13.4874	33.4669	60.6326	209.831	11.9139	45.8546	54.0288	43.5718	63.4634	38.0901	58.3866	58.6315	13.1435	8.35692
CACNB1	151.019	93.9141	161.062	171.824	185.899	119.106	129.344	219.076	248.902	166.797	141.713	79.2252	104.679	68.4257	94.4066	132.407	96.6541	50.7707	40.0285	124.688	183.126	96.0409	132.49
CACNB2	39.6662	99.8644	64.7063	10.1513	48.8776	148.754	46.6003	8.97375	29.2938	50.1652	29.0974	91.1038	32.3691	9.59436	105.715	18.1838	11.5012	25.179	9.40138	21.6971	83.4521	12.5226	40.0005
CACNB3	153.898	165.664	166.739	113.16	90.853	166.152	196.655	200.885	199.017	124.879	162.469	230.652	95.0724	130.525	235.809	207.337	141.608	173.157	272.349	165.196	316.903	129.469	236.106
CACNB4	34.1795	17.7515	12.258	22.974	21.4734	15.2357	63.7582	12.8754	11.7936	12.1289	13.4066	11.4654	19.9704	14.7606	10.9968	8.25586	10.3953	11.8671	16.4766	18.531	12.8989	6.10605	17.2772
CACNG1	32.3806	33.9162	6.22949	8.2279	6.23752	13.8974	12.1831	41.1622	36.2368	29.0124	14.9956	6.09424	14.197	13.6008	17.1177	23.5135	12.0541	7.42986	7.65679	17.1342	28.3385	31.4617	53.2401
CACNG2	32.4705	16.0656	24.717	30.6676	56.2399	47.1483	26.7013	49.1605	25.109	23.2875	24.0326	16.0103	20.6329	9.59436	42.7423	16.1982	13.16	19.7098	16.7674	38.0863	70.26	12.6261	69.1089
CACNG3	15.4707	13.8838	8.03805	10.4719	13.0886	11.6327	6.59917	6.73031	15.7882	25.5193	13.4066	6.30083	32.653	49.8696	6.01713	14.0036	5.41882	5.98517	9.11061	8.75333	16.71	11.3842	44.8832
CACNG4	268.579	101.005	276.157	224.397	229.97	211.55	297.014	86.9575	96.584	85.1451	339.585	259.367	363.916	267.799	280.367	269.204	89.6317	83.1216	68.6688	272.936	269.851	434.771	292.633
CACNG5	23.4759	19.834	56.0654	21.0506	23.8253	17.8093	20.0006	101.247	66.8622	60.5476	17.2797	15.8037	18.3614	23.6169	16.3915	14.9441	22.6706	11.9703	12.9875	34.3615	24.4298	9.00383	34.6483
CACTIN	313.912	259.925	283.944	470.807	369.547	406.938	324.172	317.885	321.947	288.766	222.153	235.403	252.801	265.479	270.459	208.277	298.478	225.166	173.199	214.27	318.369	200.672	236.247
CACYBP	485.753	481.868	693.131	558.429	778.156	719.99	516.665	525.744	439.027	421.019	604.043	822.258	735.829	816.68	770.866	644.741	887.802	715.537	714.311	581.491	721.118	571.744	521.556
CAD	397.561	229.579	394.869	440.78	343.677	377.29	475.344	486.533	449.204	500.294	292.066	360.387	358.615	317.879	533.034	290.314	428.308	383.773	398.25	381.236	472.374	341.111	568.552
CADM1	513.682	812.7	373.769	169.58	203.077	246.963	2793.68	159.186	251.756	280.324	358.205	969.811	579.236	225.098	573.183	1229.91	599.609	548.571	944.208	453.497	1633.47	542.403	1027.43
CADM3	83.245	354.781	103.188	83.027	233.907	230.131	198.483	125.779	91.6858	171.746	482.341	553.647	252.044	667.072	318.804	726.568	309.536	268.61	122.218	242.067	185.373	231.254	223.477
CADM3-AS1	11.2433	31.8336	26.0232	10.0445	13.1908	22.133	19.1884	27.604	12.7447	14.8458	12.1156	11.7753	10.0325	8.32917	14.5241	7.31532	6.19294	10.1129	24.715	11.1745	13.3875	8.58987	11.925
CADM4	12.7274	9.12366	6.48068	12.5556	10.839	9.57379	9.59418	10.9246	16.454	15.7191	9.48395	9.86441	9.74859	6.43138	11.6193	11.6523	11.1694	10.1129	12.8905	9.40518	9.96735	18.2147	8.68556
CADPS	38.1371	58.7087	50.4388	54.6033	71.7826	57.031	28.4272	48.3802	23.3019	32.8937	71.6014	61.2523	68.9973	51.9782	37.7627	30.3063	26.6518	17.5427	45.9407	58.2935	36.8401	46.3646	29.6717
CADPS2	657.325	604.145	1004.86	426.782	527.837	704.96	372.396	648.451	619.926	563.17	671.722	894.304	860.81	616.042	571.316	713.139	613.433	796.749	634.448	477.709	666.933	803.515	349.206
CALB1	21.1823	13.3384	38.8841	59.9996	35.0733	26.1992	17.2594	43.6007	36.2844	22.3657	51.1438	52.7824	33.2682	20.2958	15.4059	34.0162	19.2423	26.0561	13.6659	22.1161	31.3678	36.3258	21.3148
CALB2	75.4647	66.6424	642.642	124.914	463.724	292.773	97.3632	126.023	97.2973	130.313	161.475	109.593	87.264	97.3142	526.706	110.566	104.285	87.8168	92.9476	169.386	101.042	440.774	137.279
CALCA	12.4575	12.2475	12.7102	46.5892	52.3543	14.9269	11.777	20.1422	34.3822	49.8742	18.7196	35.326	18.4561	14.8133	26.6102	15.0486	9.84235	10.9384	28.6887	42.6492	18.7621	34.7217	16.3852
CALCB	73.7557	28.7593	49.8359	57.3816	27.5064	10.6032	2.43662	40.772	24.5383	36.2898	22.0465	52.6791	66.2525	50.1859	57.5777	36.0541	45.7835	25.9013	20.4504	50.6576	61.6608	49.0554	40.47
CALCOCO1	1326.97	1360.32	1517.28	824.713	1075.31	2197.13	1525.93	2356.1	2305.65	1933.84	1088.62	1398.37	1012.81	927.701	1897.99	1393.25	1410.88	1182.48	1682.26	1399.14	1887.35	1609.62	1255.04
CALCOCO2	1191.33	1738.95	2338.67	1682.23	1970.34	3513.99	1640.96	1733.1	1783.31	1679.61	1698.27	1954.5	1163.77	1849.39	2878.99	1870.32	1646.66	1706.29	1680.33	1386.38	2394.7	1778.31	1491.94
CALCR	67.0098	95.5505	24.918	77.7911	65.0849	42.3614	39.7473	40.7232	62.2494	31.5837	56.9037	43.4344	59.9585	24.4076	27.8033	17.191	14.3212	29.2551	18.2697	38.1794	63.1265	39.9998	29.9065
CALCRL	624.72	223.728	1094.78	335.153	675.237	2266.67	663.877	399.819	424.095	436.447	694.613	876.28	651.594	548.355	1074.21	1046.46	222.78	567.146	363.649	712.698	733.919	525.017	376.484
CALD1	477.433	363.359	299.518	188.44	228.641	612.105	605.449	514.332	527.289	494.23	266.296	279.457	245.702	134.585	320.879	260.686	209.565	255.969	355.023	233.779	391.316	208.02	511.603
CALHM2	824.13	1514.82	933.77	405.571	574.874	1344.6	1859.19	1781.73	1512.06	1600.53	1048.1	1371.62	820.537	941.407	1679.87	1105.4	964.882	1052.98	1085.57	847.583	1437.55	1050.81	1017.2
CALM1	1897.77	3181.18	2089.79	2161.8	1440.15	1618.38	3114.71	2148.33	1928.73	1412.68	2314.68	2464.97	2443.58	2559.69	2696.71	2665.6	2716.16	2552.98	2884.48	2148.48	2340.86	2529.46	3072.15
CALM2	10970	19612.1	14841	14179.8	11780.6	11919.9	14308	12694.8	13488.8	11899.4	11265.1	10101.1	10796.1	12111	10480	11346.2	14537.5	11427.4	10850.6	12910.5	12409.8	14944.4	12684
CALM3	844.593	1084.72	714.533	544.537	396.491	672.533	2292.5	1186	944.393	1678.06	1141.9	830.418	1268.5	1166.93	1154.41	1275.11	1587.05	1391.86	1170.86	999.044	923.006	1240.1	955.74
CALML3	104.967	128.376	54.9099	76.7759	78.787	53.1191	57.3113	48.0876	85.0282	78.1103	87.0935	55.3647	62.2774	51.8201	48.0333	64.4793	29.1953	64.0826	58.2013	93.5862	45.9768	62.3541	87.7946
CALML4	219.513	354.533	152.522	154.193	116.826	150.659	253.205	147.823	160.783	150.108	122.745	206.12	295.912	283.139	221.907	263.978	215.315	343.476	349.014	182.656	277.669	316.945	242.773
CALML5	15.9204	13.6855	18.7889	84.7367	14.0089	13.6915	50.5598	13.6557	48.8864	11.3527	63.756	9.91606	34.9245	8.85633	7.98825	54.0288	53.3035	35.395	60.479	23.7457	31.5633	59.5081	58.7801
CALR	1218.36	941.769	1240.92	1416.43	1806.22	1175.57	2769.32	1398.44	1405.96	1957.46	1531.78	869.359	1258.32	1737.48	1105.85	1475.19	1252.69	1563.68	1353.27	1351.65	1540.74	1774.17	2360.5
CALU	585.728	781.709	484.695	964.267	1013.39	1380.94	1534.76	954.777	1058.95	1677.92	1081.82	1183.16	730.339	732.861	1255.35	1340.79	602.65	1061.08	957.438	565.195	1046.62	1120.3	1843.26
CALY	18.7987	6.24772	10.8514	31.2019	46.1167	38.1922	10.7617	8.29096	12.2692	9.89721	12.0163	13.0148	18.9293	4.74446	15.1466	16.9297	44.0141	3.71493	4.45838	21.4177	21.6936	7.96891	12.1128
CAMK1	169.368	220.356	427.222	215.849	330.895	333.23	272.394	183.084	265.927	257.133	201.795	262.052	183.898	150.663	237.988	180.166	186.673	198.233	202.178	260.086	221.822	170.348	220.942
CAMK1D	169.278	252.884	128.508	183.044	213.712	127.239	127.516	224.734	266.212	210.267	144.196	179.729	57.829	176.178	128.849	78.1694	72.3247	132.809	190.741	131.952	408.955	90.8663	301.412
CAMK1G	58.24	83.3029	110.272	110.008	119.331	76.4359	75.0783	76.0818	56.1148	73.0161	97.1733	65.9005	70.7956	67.635	88.4932	73.8324	57.6165	65.682	59.9944	84.6932	64.9344	68.8224	96.9496
CAMK2A	17.8993	10.5616	33.7598	44.0246	23.4163	51.4205	42.0317	14.0459	21.9228	17.9993	69.4662	45.397	50.5885	68.0567	20.7487	43.7351	19.4635	63.9794	20.5958	32.3594	35.9118	26.1836	62.1135
CAMK2B	31.2113	43.4365	34.9655	39.5367	36.3003	28.3096	32.6913	27.7991	25.8699	32.6026	60.9754	57.8437	68.2401	32.1569	34.4429	26.8577	25.5459	15.1693	30.821	33.8028	36.5469	34.1525	50.4232
CAMK2G	248.251	324.286	250.385	272.696	200.214	268.993	247.317	278.674	248.427	242.773	223.245	250.587	252.517	213.712	344.74	238.688	252.252	228.159	244.436	261.762	269.118	264.526	260.942
CAMK2N1	2294.97	912.762	749.448	523.059	911.7	1078.13	1419.03	646.11	568.661	768.392	815.322	1559.92	504.939	542.661	2046.55	1256.35	465.134	887.456	1147.74	582.655	1018.92	587.112	1952.23
CAMK4	82.5704	74.576	54.5583	52.0388	118.206	20.3829	17.3609	55.8908	80.6531	62.9734	148.367	65.5906	94.4572	97.4196	70.5456	116.627	102.294	111.448	69.9773	116.028	84.6248	99.2492	56.9022
CAMKK2	305.457	384.235	335.689	603.629	315.813	309.707	386.509	334.174	352.62	332.963	429.261	412.394	298.799	351.354	368.082	383.845	284.709	267.475	277.147	305.529	333.271	284.5	380.052
CAMKMT	101.639	143.103	119.265	174.816	175.162	94.1937	75.4336	151.383	113.751	99.2631	158.496	96.6816	76.285	129.049	95.3403	54.7604	114.68	122.696	100.12	82.1323	123.517	63.8548	76.6207
CAMKV	138.877	148.954	177.44	225.359	155.938	83.3846	167.314	109.538	146.564	141.278	171.009	169.709	113.954	178.603	173.252	256.768	97.76	103.399	94.5953	173.856	179.901	125.122	166.387
CAMLG	1124.24	1562.03	1717.33	640.815	824.375	2581.11	2073.36	1683.26	1668.51	1484.19	1267.57	1997.88	1204.57	1694.2	1658.76	1438.71	1547.35	1353.89	1281.69	975.624	1588.42	952.44	1016.63
CAMP	14.2115	25.6851	32.956	199.607	37.7319	89.0465	13.1983	22.4344	30.4351	31.7293	23.6354	12.8082	25.6492	33.5275	24.4835	19.5423	26.0988	36.427	24.0365	30.3573	23.5503	84.2428	23.6623
CAMSAP1	241.505	245.843	245.06	384.788	218.722	167.49	225.184	194.789	267.734	199.691	220.564	276.204	231.221	214.871	259.774	295.852	303.786	172.228	140.536	248.911	239.412	273.53	289.769
CAMSAP2	469.698	327.46	479.068	598.82	713.224	414.864	269.754	353.488	243.766	247.721	184.316	731.309	206.992	292.153	602.75	477.063	217.638	265.721	402.321	205.703	505.208	304.785	308.361
CAMTA1	36.698	46.7091	26.1237	12.0747	42.1288	31.192	43.7576	39.4064	10.0816	21.9291	115.893	63.8346	47.8911	167.743	55.2953	106.281	73.7623	77.8072	94.0138	30.916	38.8922	184.216	108.358
CAMTA2	583.48	386.268	276.81	543.041	414.335	539.324	699.411	911.128	557.248	586.361	726.342	572.549	406.223	316.719	674.229	474.137	561.235	528.552	577.07	592.061	594.914	642.274	635.22
CAND1	447.841	375.954	594.414	476.15	457.179	551.986	366.609	321.006	296.838	321.659	449.966	614.692	562.2	590	549.945	468.807	567.317	554.66	621.557	533.581	706.216	574.072	323.948
CAND2	130.871	221.645	211.3	76.4019	104.606	134.445	175.538	174.891	187.747	168.544	210.633	229.929	73.7296	141.385	238.921	157.175	182.028	147.462	49.6238	113.141	185.373	97.0758	103.663
CANT1	629.082	566.906	482.132	868.898	700.852	612.98	752.001	573.198	496.854	746.075	1113.35	1157.7	959.573	1254.44	739.017	902.449	852.027	885.134	690.323	742.218	828.17	752.027	638.882
CANX	1889.5	2118.18	2920.32	3649.45	3030.1	2670.26	2178.03	2186.57	2140.07	2362.52	2515.68	3217.76	2401.84	1776.64	2210.57	3262.32	3225.97	2770.31	2083.52	2595.92	2920.04	2794.91	2601.44
CAP1	3196.32	4685	2671.15	4917.56	3503.7	5822.72	6319.57	4971.46	5125.47	5755.56	4966.12	3905.27	4104.53	5799.68	4387.99	4880.78	5799.52	5632.2	5048.3	3518.98	4469.13	4885.82	6323.6
CAP2	89.7661	134.028	140.766	78.0048	195.306	144.019	287.216	94.1268	95.1573	63.6526	117.432	192.175	84.2353	73.6973	384.992	136.065	79.1812	105.36	95.1284	123.199	175.699	144.424	150.143
CAPG	690.695	1818.19	395.874	605.766	213.405	1245.73	4912.32	2080.45	1940.72	3171.67	2247.75	1878.78	1463.8	2777.3	2336.82	2811.59	4131.8	3709.05	3084.91	2940.56	2553.11	2520.35	2862.1
CAPN1	531.221	562.295	360.708	362.669	332.94	622.296	975.561	900.691	560.862	488.941	564.966	455.622	408.778	487.836	466.12	772.706	754.543	540.419	415.405	547.083	464.752	524.499	559.82
CAPN10	60.8035	79.2865	79.6772	74.4785	32.2613	93.3187	93.9113	134.752	124.071	107.462	85.2563	99.4705	57.7817	93.4659	70.4419	67.8234	261.32	100.819	113.64	150.855	82.6704	155.963	67.3248
CAPN11	78.7927	59.7004	94.0452	58.9844	23.8253	24.9124	41.1179	19.5081	36.5222	20.2796	12.3142	60.6326	42.4016	23.1952	49.2782	63.5387	68.4541	80.5934	38.3809	34.6409	57.1657	48.3309	32.0192
CAPN15	415.191	192.489	196.329	948.88	564.751	222.256	133.811	201.812	165.776	172.328	146.182	158.554	144.809	149.187	163.5	138.364	213.325	200.709	192.098	208.59	163.582	204.604	167.232
CAPN2	2507.47	3387.26	3791.85	3765.76	2853.05	3084.77	4092.81	3162.76	3124.21	3175.74	2354.21	3777.14	2169.49	3040.09	2810.93	2906.01	3098.85	2728.41	2958.62	2560.07	3898.02	3418.87	3127.51
CAPN3	155.966	70.51	86.61	26.5003	66.8744	28.5155	90.0533	177.036	184.893	158.064	6.65366	6.61071	7.19313	44.2817	21.4749	7.83784	119.767	98.5489	166.996	166.779	134.168	153.997	238.219
CAPN5	114.411	122.277	51.6445	128.761	70.5555	125.077	144.877	121.341	137.243	104.697	210.137	79.0186	123.324	145.286	118.371	110.148	82.2776	106.907	95.6614	169.107	98.5986	80.724	136.715
CAPN6	11.9628	8.03278	18.0856	9.51017	12.5773	12.1474	47.311	22.727	46.4136	7.08329	33.4669	57.3272	10.979	14.7606	13.9016	23.5135	17.0306	13.3118	6.29989	59.2247	18.6644	5.79557	9.95318
CAPN7	297.541	280.453	500.871	312.233	288.869	691.784	416.154	352.22	385.67	323.454	459.748	606.016	331.83	276.391	474.419	384.786	441.634	430.932	352.649	299.057	460.648	405.276	289.112
CAPN9	24.8251	75.2702	70.3832	44.826	92.6425	55.178	47.1587	28.4331	56.305	45.7503	53.6265	35.9457	90.1034	33.1585	46.3215	57.7387	54.4647	35.3434	34.2617	33.1509	35.3255	71.5132	64.5548
CAPNS1	4470.32	6937.65	4345.37	4324.99	4704.52	6874.81	6939.39	7470.64	6040.52	6370.79	5531.08	5826.2	4144.28	4954.27	5595.1	5638.64	5261.23	6017.26	4161.9	4363.63	6210.44	5065.12	6070.88
CAPRIN1	1545.81	1357.94	1657.2	1774.07	1787.2	1772.59	1523.8	1358.06	1152.26	1571.08	1508.84	2164.54	1564.55	1121.12	1938.24	2048.39	1697.97	2471.25	1403.91	1393.78	1460.22	1470.52	1774.06
CAPRIN2	813.831	600.178	566.984	347.282	320.261	553.221	665.501	861.967	1004.93	756.069	464.366	762.4	550.937	857.483	525.15	459.402	683.103	577.569	1058.77	733.976	1341.29	967.55	589.397
CAPZA1	3506.37	4248.95	3482.18	5308.49	4413.61	2506.89	2508.9	2023.09	2046	2400.07	2495.42	2091.67	2893.63	3821.3	1860.74	2746.48	2909.24	2547.31	3039.55	2289	2939.1	3249.45	2896.47
CAPZA2	1420.07	2199.64	1560.04	2584.36	1975.81	1618.95	1045.92	1041.44	1037.27	1245.74	1308.69	1724.41	1453.06	1660.93	1233.93	1801.81	1652.3	1705.1	1924.33	1136.02	1633.42	1950.73	1552.32
CAPZB	2803.98	3298.9	1963.39	2193.64	2103.58	1753.86	3779.5	2516.94	2336.09	2374.55	3246.94	2318.91	2994	3034.4	2204.97	3302.5	2817.35	2817.88	2021.78	2420.67	3083.58	2535.72	2652.52
CARD10	47.8513	17.8506	30.3436	14.4255	21.7802	56.8251	53.301	28.0917	64.1991	33.3788	20.9541	7.64363	20.4436	17.5018	25.9359	22.155	20.1271	18.3683	18.4151	19.8347	13.3875	20.388	24.883
CARD14	75.6446	94.0629	45.2643	50.0085	77.56	66.09	55.7376	87.5916	93.8258	36.3383	98.5636	58.3601	64.3123	75.5424	19.1407	19.0198	53.9118	57.9942	34.7948	55.5464	54.0875	84.7085	72.1606
CARD8	534.099	478.992	589.29	591.02	414.744	325.612	316.354	414.646	414.108	526.201	323.845	222.078	554.534	411.081	326.17	331.488	412.162	460.548	800.183	394.459	405.046	464.267	453.621
CARF	19.6982	54.3453	42.9031	21.478	34.153	46.8395	39.1889	36.8704	62.7725	47.2543	76.4675	70.8585	38.4265	33.5275	48.4482	71.6901	42.9082	61.5027	39.0593	59.3178	62.638	59.1976	84.4142
CARHSP1	387.937	324.683	440.385	282.527	209.826	411.673	699.614	371.728	317.191	369.399	493.761	626.984	452.126	482.459	674.022	605.081	499.085	634.221	494.978	402.374	367.522	565.172	302.07
CARM1	383.8	307.428	287.963	445.803	478.551	494.131	429.86	480.095	523.009	310.792	508.558	398.811	420.609	542.345	386.548	437.456	587.997	365.508	601.688	390.92	453.124	432.702	411.836
CARMIL1	245.103	333.311	272.49	182.296	247.762	286.493	253.104	333.492	339.066	275.666	240.326	316.384	275.421	237.539	299.611	291.881	296.376	225.992	287.469	199.557	239.803	236.584	153.805
CARS	1295.99	1933.47	1277.9	2075.57	1446.8	3190.8	2238.74	1657.41	1801.47	1842.14	1878.37	1516.18	1734.96	1989.35	1716.49	1847.59	1939.66	1809.89	1919.96	1581.09	1769.79	1850.91	1643.21
CARS2	474.825	551.882	556.133	471.127	355.743	274.963	552.3	522.623	536.134	375.803	454.733	635.041	472.286	593.374	487.283	366.393	625.708	518.542	581.044	579.117	639.376	561.653	728.272
CARTPT	80.4117	137.252	72.6439	97.0251	97.4484	79.5757	63.7582	6.43769	148.752	109.743	62.2664	48.0309	74.96	70.0072	21.1637	59.7766	83.3835	104.534	129.584	89.7682	72.1167	125.536	92.6773
CASC1	3.59784	32.627	27.8318	17.2038	26.3816	14.618	15.1273	22.2393	32.3373	37.7452	19.1665	30.6778	20.065	15.604	13.1754	22.364	39.3694	7.73944	27.2349	32.8716	27.1659	4.34668	32.1131
CASC3	1023.41	1242.3	1307.49	1192.3	979.495	1280.31	979.927	1307.73	1089.1	1041.34	648.782	1277.52	826.926	747.306	1577.52	712.721	1060.98	863.618	974.157	659.48	1023.02	639.997	880.105
CASD1	438.847	382.698	459.274	316.828	334.372	388.202	289.044	269.212	231.592	243.937	322.256	616.242	362.401	474.235	422.029	374.962	489.132	407.92	370.046	282.9	560.908	410.347	257.562
CASK	272.357	258.785	298.513	338.145	314.944	509.367	473.618	282.966	265.404	269.699	376.627	411.826	330.553	377.923	564.728	435.157	636.048	457.04	380.029	357.211	408.71	354.306	340.662
CASKIN2	169.548	119.302	221.448	84.9504	85.8937	225.138	256.048	228.343	158.358	288.863	112.814	189.748	142.064	96.9979	385.407	191.975	114.016	98.9616	104.869	102.246	169.836	126.468	98.7806
CASP1	448.921	535.816	430.538	649.363	401.349	202.182	351.076	437.373	431.133	340.483	530.506	622.336	755.657	980.944	301.997	723.38	826.315	1013.04	780.993	554.254	407.88	655.107	548.082
CASP10	140.765	35.8004	148.955	91.0412	112.735	101.348	112.541	122.316	91.6858	150.932	145.04	95.3904	89.3936	117.399	112.043	98.8613	100.193	76.5688	128.033	153.789	121.953	109.391	149.861
CASP17P	35.0789	16.7598	7.63615	13.7844	9.40741	9.3679	13.1983	6.14507	27.8672	27.2658	26.3167	8.67655	35.1138	39.2209	15.354	36.2631	17.8047	12.1767	6.97834	16.5755	7.52437	25.2521	8.26302
CASP2	74.5652	82.1129	91.6338	125.128	124.341	19.5594	36.7523	23.995	53.737	45.9929	87.59	77.2626	80.5441	73.381	64.1135	84.9622	16.5882	52.2154	72.9818	36.1308	64.2015	53.7125	48.9208
CASP3	341.885	352.847	226.673	275.902	263.919	466.645	351.076	291.744	439.883	374.056	404.086	363.899	483.359	628.694	297.433	569.968	482.165	313.602	396.021	434.687	472.472	510.631	352.493
CASP4	412.088	362.417	307.154	936.164	519.861	174.953	215.488	399.039	354.427	479.384	292.215	298.256	366.045	438.23	176.727	314.768	437.045	409.107	486.109	446.979	358.531	468.148	421.273
CASP5	41.645	36.4946	26.827	173.106	36.6071	38.501	29.747	26.6286	19.6877	43.7612	135.556	61.149	97.3912	136.641	39.2151	128.332	53.1929	84.5147	61.5451	93.9587	59.6087	79.1716	42.4419
CASP6	155.697	196.01	192.913	27.6757	67.3345	143.247	243.662	229.416	248.617	197.75	202.291	286.378	202.733	125.992	156.86	212.144	219.518	164.695	193.601	144.616	245.47	162.069	156.105
CASP7	460.434	586.592	572.008	379.338	716.088	433.188	417.372	521.453	463.565	509.803	327.023	603.64	473.611	611.614	487.906	546.454	528.39	569.21	396.312	428.541	485.371	433.633	443.48
CASP8	359.559	257.644	340.412	504.092	280.688	211.859	246.961	245.656	263.977	208.86	215.748	178.644	255.971	307.968	242.501	308.811	294.994	264.07	336.027	304.504	293.06	347.269	260.989
CASP8AP2	305.007	308.915	454.15	244.807	275.473	304.508	282.039	300.133	291.987	270.912	328.016	479.07	493.581	507.025	527.328	388.757	506.494	321.548	436.728	365.126	623.643	418.109	263.853
CASP9	496.547	449.985	392.86	345.518	334.372	546.375	462.653	598.071	679.131	773.971	516.851	377.482	383.034	468.12	387.275	320.933	499.306	441.251	382.5	466.767	392.929	473.167	492.589
CASQ1	101.009	88.9556	52.9507	113.267	79.9629	80.7081	43.25	65.7424	76.5634	74.035	47.3701	67.14	78.8405	48.9207	88.0783	50.7892	41.5812	63.8762	70.4619	65.7431	81.0091	61.8884	70.2357
CASQ2	27.7034	142.607	236.218	32.6979	43.7649	122.092	388.641	146.116	73.1394	120.319	163.462	674.085	25.176	39.4318	927.364	28.6342	24.1082	66.7656	26.8472	32.9647	154.201	27.115	33.4277
CASR	55.002	82.8567	79.1748	108.138	91.0064	40.457	65.3826	36.8216	48.1731	92.5195	88.0866	81.8075	77.3262	76.7022	20.2819	57.4252	59.22	61.0384	70.4619	97.6369	54.7227	79.5339	76.9963
CASS4	28.4229	5.95021	9.24376	23.722	13.2931	7.10313	7.1068	6.82785	11.6985	8.53877	18.67	9.70947	14.7648	7.27484	7.78077	11.9135	6.41412	11.5576	5.03991	29.2399	5.76543	20.595	51.3622
CAST	923.386	1197.53	1221.18	1033.83	1055.32	1701.92	1281.56	971.554	1042.31	1189.07	1193.84	1259.6	918.544	1220.07	1416.77	1516.57	1139.06	1451.56	1165.33	760.283	1081.99	1226.59	1515.23
CASZ1	351.239	398.862	271.083	467.815	267.6	177.887	228.331	284.331	273.155	272.755	384.522	320.309	333.629	326.419	236.12	271.294	400.219	380.058	297.161	313.258	244.689	281.292	190.425
CAT	578.173	723.149	2028.9	394.191	815.172	1331.07	1000.33	1089.92	942.823	1742.39	691.286	747.01	519.42	296.793	2382.68	528.897	1155.65	976.82	639.681	794.039	940.449	1199.68	612.496
CATR1	2.96822	5.05768	3.21522	4.38109	2.2496	2.05888	3.24882	4.68195	3.99461	12.42	3.07856	1.75597	3.50192	40.2752	5.08343	3.65766	2.98588	1.4447	2.32611	4.56291	2.93157	4.55366	1.69016
CATSPER2	119.358	161.052	185.277	165.092	234.878	95.4291	145.893	210.883	207.339	250.826	25.125	46.0684	32.8423	59.5694	68.9895	67.9279	200.275	107.217	300.941	178.885	134.755	248.278	206.388
CATSPERB	50.9094	49.8826	43.7069	114.336	88.8591	56.5162	22.8433	67.7908	42.3239	75.3934	74.6799	74.577	53.002	52.8217	35.1691	36.6811	44.1247	60.4708	32.2748	54.0099	42.5078	41.2934	35.7751
CATSPERG	53.338	52.8577	51.8454	18.0586	42.3333	41.5894	22.4372	51.9892	35.6662	32.3115	11.0232	20.5552	21.4847	35.2145	46.1659	25.1856	15.5929	13.7246	34.6009	89.3957	48.5664	9.93527	11.4555
CATSPERZ	160.823	165.614	203.564	131.219	163.607	102.944	108.226	71.3998	114.607	116.05	158.695	171.362	152.665	65.3682	84.2398	106.281	94.4423	103.915	91.9784	182.796	80.2274	57.3348	133.992
CAV1	3173.7	5467.15	4827.8	2893.6	3417.14	5670.26	5653.16	4728.29	4943.52	4129.95	3586.52	5284.54	3826.89	4642.98	5396.07	4630.91	4328.09	2970.81	3695.47	2957.37	5540.82	3570.59	3974.51
CAV2	763.642	677.134	1585.41	334.993	993.504	966.644	683.776	301.303	310.533	402.098	515.013	1255.93	547.624	690.794	1221.17	847.427	338.953	583.76	516.397	442.975	917.68	1002.32	404.7
CAV3	27.1637	94.5092	92.8395	154.834	162.585	154.107	302.953	53.0621	206.198	61.1298	194.049	25.9264	141.97	165.529	172.422	118.09	31.0753	160.464	58.3467	100.663	103.289	156.584	329.112
CAVIN1	1785.07	2419.5	1836.69	1422.41	2065.69	3523.72	4618.15	3601.45	3089.69	2176.51	2730.63	3343	2212.69	1859.41	4057.88	1964.27	2139.99	2319.66	1808.51	1891.19	3096.57	1458.05	2312
CAVIN2	253.558	149.648	282.437	87.4081	108.083	356.804	318.588	135.484	263.93	189.696	157.404	615.519	158.438	58.515	614.888	307.87	135.028	207.211	197.623	135.025	204.331	175.109	124.696
CAVIN3	713.632	934.679	601.648	376.56	498.388	549	1033.33	619.774	617.358	683.004	1163.5	939.753	875.574	942.988	901.531	611.038	436.934	577.465	362.195	665.16	982.663	473.995	683.671
CBARP	6.02638	5.15685	7.4352	4.38109	6.85105	4.94131	3.24882	3.60901	27.0112	10.3824	3.97234	4.75144	3.69121	3.16298	2.07487	5.12072	2.98588	6.39794	20.935	7.07716	2.44298	2.17334	3.94371
CBFA2T2	92.1947	90.2449	46.2188	89.5452	49.7979	90.8995	102.744	156.748	136.292	168.738	102.983	120.129	48.3643	145.286	112.354	67.9279	70.7765	130.023	76.0833	119.381	97.9146	75.032	114.274
CBFA2T3	155.786	168.391	162.871	95.5291	122.194	104.9	144.573	162.698	171.007	97.2255	186.501	153.182	282.614	295.633	197.528	188.735	393.252	268.817	221.465	347.712	120.292	184.423	228.641
CBFB	1519.23	1743.01	1297.74	1866.88	1726.31	2041.74	1523.5	1286.56	1273.71	1380.66	1694.2	1663.16	1807.84	1978.07	1502.05	2114.54	2702.28	2348.25	2146.52	1706.06	1671.53	2333.6	1674.86
CBL	46.7719	49.2876	139.862	118.396	52.252	79.061	47.5141	23.6049	35.7613	149.817	87.9873	31.7107	51.4877	94.8893	72.1018	42.5333	57.727	37.5621	32.2748	57.176	45.244	44.7087	57.935
CBLB	718.893	962.199	702.978	565.695	1011.76	449.556	295.897	329.346	329.508	505.097	402.1	292.885	339.686	435.594	591.598	347.895	266.241	268.043	414.824	325.456	469.052	419.196	313.103
CBLC	6.92584	9.322	14.8704	12.1816	10.1232	31.3979	9.54342	18.3377	6.65769	13.5844	17.6769	18.6959	10.4111	17.8181	5.91338	8.98739	6.5247	6.08836	8.52908	9.68454	8.79472	15.8343	10.8922
CBLIF	9.44433	46.7091	33.8603	10.4719	44.9919	57.1339	24.2647	7.70572	8.46477	9.02392	79.2481	9.60618	57.1665	35.109	8.50697	11.6	5.86117	29.5131	10.8552	11.8263	21.8891	58.5767	10.7983
CBLL1	51.3592	54.7419	77.5672	129.402	97.653	48.2807	31.9806	53.94	43.6554	32.6996	27.9057	67.9663	66.6311	67.0551	32.4717	49.8486	74.647	64.8049	58.4436	45.7222	74.9506	58.6802	31.3619
CBLN1	12.5025	24.1975	111.126	18.4861	16.7697	51.2661	78.1748	33.2614	40.707	64.6229	135.655	81.4976	77.6101	38.272	62.3499	62.4937	28.4212	38.9036	9.40138	74.6827	11.6286	23.1823	88.0763
CBR1	155.966	428.713	252.897	267.888	212.996	434.218	486.918	521.355	467.37	511.259	566.257	586.803	295.581	502.491	431.573	601.528	767.925	552.596	351.825	333.185	329.9	428.044	538.88
CBR3	304.287	2104.79	1115.18	143.721	353.084	629.502	1260.04	852.116	788.65	742.97	1716.15	1663.32	687.607	1438.2	1923.61	1094.48	1207.18	813.879	658.872	564.869	1391.91	1024.78	806.302
CBR4	305.726	408.482	486.403	251.218	282.324	306.979	344.274	338.954	361.132	209.976	333.974	481.239	330.505	554.153	476.909	322.919	299.031	357.975	356.477	332.999	503.449	329.727	221.505
CBS	145.353	215.1	356.588	166.054	129.761	320.362	180.31	177.914	193.073	188.726	189.58	125.5	188.82	147.5	155.304	209.218	133.922	166.862	157.982	128.693	171.399	230.891	133.711
CBX1	1148.79	1113.68	1120.81	357.647	668.335	1021.31	1117.19	1057.15	902.021	798.472	823.863	1597.62	1220.84	1052.01	1042.73	1187.38	957.915	1078.26	949.248	856.709	1126.9	652.83	743.859
CBX2	14.8411	13.5863	13.4637	35.0487	16.6675	5.76486	7.81748	8.29096	14.8371	11.3527	11.917	9.81277	12.9666	23.1952	13.0717	13.7946	9.84235	5.05643	4.16762	8.56709	8.20841	12.2121	12.1128
CBX3	1589.44	1398.7	1672.07	1935.75	2055.11	1531.55	983.277	846.166	1057.76	1061.23	997.156	1315.17	1442.41	1573.42	1020.73	1370.63	1245.33	1155.7	1413.5	1083.74	1468.72	1281.13	1076.87
CBX4	124.036	132.293	75.7586	21.1575	115.65	127.753	155.131	194.496	144.186	152.048	220.564	155.042	126.164	158.571	143.996	149.546	219.296	111.242	113.107	233.174	126.644	161.448	178.876
CBX5	458.86	473.637	562.111	469.631	323.584	336.164	510.471	465.806	466.799	560.939	451.307	709.566	498.976	622.737	524.268	454.856	753.769	493.26	484.171	534.419	531.69	462.145	357.704
CBX6	845.582	1055.37	951.504	877.767	1079.96	589.406	1238.26	1309.63	1140.22	1096.75	1293.34	1446.76	1491.91	1329.08	1503.76	919.378	1303.56	1465.28	787.244	1045.88	1020.29	1018.31	992.266
CBX7	420.677	1507.49	1587.41	277.291	516.18	1163.88	1082.77	1329.68	1206.94	956.245	760.206	2023.19	734.646	807.191	1893.63	996.764	1726.83	1004.37	741.546	651.378	1079.8	802.066	497.283
CBX8	156.416	94.3108	69.3282	33.0185	64.4203	26.6625	54.7224	112.562	19.8779	22.8024	47.3701	20.4519	51.5823	63.3649	48.4482	23.5135	12.7176	19.5034	27.9134	25.2357	96.9374	19.3531	86.8556
CBY1	517.01	780.668	919.051	257.629	340.916	1320.05	885	772.132	934.454	562.103	948.197	904.84	946.749	742.245	1123.75	610.62	696.816	803.973	471.91	405.447	931.459	321.758	501.227
CC2D1A	91.7899	132.838	127.654	63.6327	87.7854	114.885	87.6675	128.998	128.921	136.62	122.298	90.0709	70.3696	115.607	99.127	93.636	153.386	105.411	134.042	102.107	94.3967	94.592	107.419
CCAR2	4.94703	2.28091	4.21998	6.83877	2.35185	9.98557	13.6045	7.51064	7.22834	5.53079	8.63983	5.88766	11.1683	12.7573	3.00856	11.0775	5.64	45.5079	2.03535	9.21894	4.88596	4.55366	9.67149
CCDC102B	386.048	32.2303	58.3764	4.5948	32.7214	43.5453	108.226	52.4769	24.1579	22.1232	66.7353	50.6132	221.851	104.167	6.84707	19.3333	64.0306	38.1812	61.3513	122.174	163.484	45.0192	37.5592
CCDC103	55.047	62.7747	42.5012	56.4199	22.087	57.9575	77.4641	54.2326	152.461	73.3558	38.2337	29.8515	30.0976	45.336	29.0482	22.155	69.56	60.7804	69.7834	17.4135	66.0581	61.6814	177.843
CCDC106	69.4383	23.9	20.698	12.7158	9.10064	19.6623	33.1989	48.6728	81.3189	55.599	5.9585	53.4021	40.9819	13.9171	5.7059	81.9315	68.3435	14.2406	18.0274	7.07716	13.583	18.8356	28.1694
CCDC121	12.8623	52.8577	51.4435	30.8813	38.1409	42.4129	50.8644	38.431	16.5491	25.8104	61.7698	78.3988	45.1464	48.1827	36.5177	54.0288	50.4282	60.6772	9.30446	46.6534	54.2341	46.9855	33.8033
CCDC130	347.731	468.282	335.689	300.799	289.789	342.701	228.128	408.598	295.126	281.973	278.659	301.613	310.44	296.265	319.53	260.53	306.551	279.136	375.086	369.409	394.688	405.69	348.737
CCDC134	7.55546	64.9565	22.7075	25.1111	24.2343	25.3242	29.544	48.4777	46.0331	27.0718	23.7347	10.8457	9.08606	33.4221	15.9765	7.73333	39.48	17.4395	22.195	15.7374	17.1008	22.3543	32.1131
CCDC144A	2.78833	22.9083	2.91379	6.41135	5.93076	3.08832	25.483	4.97458	8.7501	5.14267	8.34191	5.3712	6.90919	15.9203	25.3134	7.41982	30.6329	3.09578	5.33068	4.93539	4.00648	4.55366	7.79353
CCDC15	80.3218	97.2859	75.1558	48.7263	125.159	131.151	60.3063	52.9646	122.026	125.462	100.5	95.4421	123.608	82.3428	149.909	65.7333	70.6659	106.804	105.741	116.214	87.2632	79.9996	94.743
CCDC170	24.915	98.0793	101.38	19.7683	24.5411	59.3987	154.725	22.0442	111.088	124.879	91.9596	66.0038	47.0393	82.9754	44.4022	165.849	122.089	148.184	166.899	122.64	74.3642	195.083	32.207
CCDC177	117.38	201.117	134.939	143.721	184.467	103.047	60.6109	51.2089	127.257	159.52	135.854	120.335	155.409	114.816	108.516	17.3477	49.4329	82.0381	90.3308	72.634	109.348	106.494	130.518
CCDC181	40.3858	2.47925	40.2907	34.087	32.5169	46.6336	59.291	34.3343	3.61417	15.7191	26.2174	46.3782	45.5249	41.9621	22.7198	21.6324	3.42823	19.1938	24.4242	31.8472	27.3614	31.9791	34.7422
CCDC186	53.5179	80.2287	61.2901	102.582	87.3253	93.5761	63.2505	76.1793	48.4109	16.6894	78.7516	95.4421	97.0126	112.075	14.3166	85.1712	53.0823	78.6327	54.5668	15.1787	92.3446	72.2377	145.448
CCDC198	1.1693	2.28091	7.63615	1.06856	0.613526	3.80893	0.913732	0.877866	1.14132	1.26141	7.24951	20.5552	8.99141	2.84668	0.829948	27.6937	22.8918	14.0342	2.7138	2.04865	0.977191	21.6299	4.6949
CCDC22	105.777	216.29	125.695	141.317	152.41	220.609	242.24	288.818	269.731	200.176	148.814	132.369	136.717	197.897	181.759	136.744	288.138	233.421	199.803	186.8	167.442	145.2	247.891
CCDC25	250.769	456.084	361.31	340.87	331.407	498.764	262.444	282.966	311.485	275.957	669.835	468.637	453.262	425.42	515.605	302.018	194.414	313.808	208.187	304.784	449.019	218.369	218.97
CCDC28A	898.471	1452.55	1365.56	519.64	604.017	1154.93	968.962	890.352	1005.31	920.828	1327.55	1266.26	1096.95	1241.47	1172.41	1195.11	1376.82	1057	1311.25	658.549	1100.81	1250.08	866.866
CCDC28B	116.705	25.4867	32.956	36.7584	33.7951	81.4287	230.87	150.066	228.406	139.337	90.0231	46.0167	88.8257	95.8909	67.4333	105.236	141.995	175.015	65.2766	139.076	90.7811	58.4214	147.514
CCDC30	49.8301	85.3855	73.3472	44.6657	73.0096	64.237	45.2805	79.008	97.012	66.7576	65.3449	40.284	73.6349	43.5436	65.3584	63.7477	28.8635	72.338	64.8404	78.2213	35.5698	45.6401	65.7286
CCDC33	95.7925	99.2693	120.269	161.993	112.071	124.459	71.8802	72.7654	69.7155	97.6136	49.1577	85.2161	104.774	41.0132	75.629	69.2865	83.8259	33.744	50.2053	84.181	90.6833	78.5507	121.88
CCDC40	91.61	74.7247	63.1489	62.5641	126.438	80.2448	74.7737	25.263	136.911	66.5636	57.2513	69.2575	72.6412	44.6507	46.3734	52.618	67.7353	60.8836	55.3421	69.7473	65.3252	40.5173	94.1327
CCDC47	605.606	672.275	741.912	1512.12	1357.12	795.242	517.883	619.188	578.838	584.905	472.311	452.937	456.291	445.558	498.177	464.732	449.32	356.014	382.743	338.307	479.703	428.769	812.781
CCDC51	369.228	517.371	461.585	289.686	330.486	598.516	521.132	492.19	473.647	366.973	608.86	495.7	353.031	471.283	621.424	532.241	482.828	419.684	428.49	418.856	455.86	394.927	388.268
CCDC57	16.5501	34.9079	10.5499	22.3329	20.4509	8.85318	27.3104	25.9458	14.8371	27.848	20.2589	16.2169	16.5631	14.0225	15.1466	13.8991	23.3341	29.6163	24.2304	18.2516	28.7294	22.4578	22.4416
CCDC59	342.694	352.947	588.184	609.185	765.579	406.526	259.804	210.785	253.468	175.627	247.278	291.284	379.911	436.807	290.274	294.18	292.174	230.738	363.358	261.576	295.503	244.656	255.778
CCDC6	217.939	143.301	192.612	203.347	221.892	242.021	275.744	196.837	188.127	190.085	205.767	213.299	145.566	219.3	151.051	138.886	90.4612	109.384	139.47	138.936	153.321	125.122	290.99
CCDC68	47.1317	54.3453	274.801	12.2884	71.1691	40.9717	51.4736	54.2326	64.5796	65.3021	51.9383	98.7474	17.7935	50.2913	81.0237	47.6541	60.3812	30.4418	37.7993	51.4957	40.5534	34.6699	27.3243
CCDC69	367.699	490.396	980.441	233.266	531.109	741.3	337.472	307.253	274.487	403.263	564.27	250.071	268.228	449.986	707.427	318.634	546.306	362.309	254.128	286.253	315.144	387.475	407.235
CCDC7	119.808	133.88	126.097	111.771	192.647	122.195	105.181	40.4794	91.6858	49.0979	67.1325	113.931	90.6713	66.8442	35.3765	78.9009	51.3129	49.6356	18.6089	72.3547	103.875	50.0903	95.8698
CCDC70	15.9204	49.4859	36.2717	29.4922	40.3905	66.09	3.9595	15.0213	79.2265	3.59016	39.3261	39.0445	82.3424	21.8245	19.5038	69.2865	29.1953	45.3015	97.406	22.6283	64.5923	29.1848	25.6341
CCDC71	131.321	267.462	191.708	245.555	213.303	311.2	209.042	226.392	281.525	312.829	156.212	111.556	81.0174	129.998	93.4729	277.773	165.329	251.171	263.82	115.563	128.012	197.463	237.562
CCDC81	10.6136	11.1071	75.4572	11.9679	49.4911	9.67673	30.4577	44.4786	13.7909	66.4665	113.807	12.7049	6.7199	90.1448	33.5092	40.5477	64.2517	46.0239	49.8176	29.7055	41.8238	24.6312	112.678
CCDC82	46.3222	36.9905	75.1558	109.741	63.091	57.6486	24.4677	43.0155	58.5876	38.0363	56.8044	41.1103	99.7574	31.3135	39.0076	86.9477	71.44	64.7017	67.845	67.2331	38.2082	81.0345	22.6294
CCDC85B	95.8824	95.4017	92.5381	132.181	106.345	42.7218	26.1936	137.923	59.0632	91.9858	53.4279	68.4828	63.6971	105.433	20.7487	135.751	70.1129	24.4566	73.2726	99.0803	92.4423	67.1665	112.584
CCDC85C	90.9354	158.573	64.8068	198.431	80.5765	8.44141	12.6907	13.6557	16.454	10.3824	26.416	51.1297	65.4007	102.902	73.7617	18.3928	110.146	39.6259	53.2099	98.4284	70.8464	34.1525	12.864
CCDC86	468.079	484.645	438.074	2105.27	1177.05	625.591	391.788	200.934	326.987	407.338	487.505	366.481	327.382	390.206	449.521	430.872	410.725	442.49	322.651	406.099	355.893	409.726	362.634
CCDC87	23.0262	24.8917	30.5446	26.2865	87.9388	28.7214	54.2148	57.1589	93.3978	19.6974	23.2382	10.5358	21.8633	9.69979	7.67702	54.9694	12.7176	35.8078	49.4299	23.3733	25.7978	28.5639	58.3106
CCDC88A	91.2502	70.0637	56.3668	65.0752	102.459	142.629	188.076	106.905	153.888	151.126	64.7987	99.1606	85.1818	123.145	88.4414	106.229	112.081	134.511	154.444	129.065	87.0189	254.436	303.619
CCDC88C	45.6926	17.6523	46.9221	9.61703	33.744	5.35309	22.5387	4.97458	9.98653	23.6757	67.3311	62.2852	116.226	84.346	59.0301	71.3766	143.654	137.246	99.0537	119.008	52.2797	109.495	40.47
CCDC9	464.571	461.736	451.538	574.564	525.179	446.983	372.904	449.663	377.301	562.103	413.123	378.153	362.117	391.049	342.872	313.304	394.026	331.248	309.082	339.052	364.688	312.029	444.607
CCDC90B	914.121	856.731	1107.54	842.238	1153.33	910.951	787.535	778.472	939.304	964.88	1172.24	1409.94	1148.25	1321.6	1128.31	1006.59	1254.4	942.767	995.674	943.498	1082.14	1014.74	740.855
CCDC91	244.923	270.14	566.08	124.273	351.448	270.434	159.091	223.368	221.606	189.793	243.504	506.752	342.715	398.64	254.898	288.223	352.666	315.253	308.985	274.892	390.681	353.84	223.947
CCDC92	1636.57	1189.15	1825.04	513.549	867.935	2038.19	2297.93	1517.64	1609.35	1231.91	2153.01	1882.4	1763.07	1549.44	2521.28	2579.07	2650.69	2399.43	1628.09	1491.33	1424.35	1860.79	1334.76
CCDC93	196.892	208.952	161.464	237.754	164.221	204.961	181.427	203.47	303.02	308.269	140.521	123.228	129.382	185.772	156.653	129.481	142.548	149.32	134.43	143.592	209.608	266.079	264.98
CCHCR1	80.9964	128.772	116.903	30.3471	48.0084	222.205	126.958	181.377	162.495	117.262	114.652	132.989	106.051	122.513	133.207	136.535	209.343	101.077	146.109	93.4931	103.875	119.482	115.776
CCIN	26.1743	15.8672	20.5975	25.7523	15.1337	13.1768	24.6708	25.9458	20.4486	15.2339	30.4877	18.7992	23.1884	22.1408	18.3626	23.7225	8.73647	22.2896	11.7275	25.9806	24.5275	23.3893	16.3382
CCK	4.85708	6.94191	6.73187	79.6076	33.744	5.04426	56.2453	16.9721	21.9704	19.8914	18.2727	17.1465	9.18071	8.01287	5.91338	7.94234	5.52941	6.08836	56.4083	9.12582	9.38104	7.03748	13.5213
CCKAR	13.6718	16.1647	51.9961	90.1863	18.9171	32.17	70.7127	37.3093	55.0686	37.5512	28.8987	57.8437	42.9222	20.7175	53.6354	33.6504	28.4212	32.0929	21.0804	43.4873	15.6839	15.4721	79.109
CCKBR	89.8561	133.681	73.1463	149.491	131.908	83.0758	91.0686	54.2326	83.9819	66.1754	126.817	64.661	87.0747	67.5822	70.0269	78.2739	82.2776	61.7091	52.6283	85.1122	74.1688	77.9297	80.7522
CCL1	6.11633	13.5863	8.64091	9.40332	8.89613	5.04426	5.68544	4.97458	5.8017	9.89721	8.63983	6.19754	12.3987	6.53682	4.25349	4.07568	4.20235	5.26282	4.16762	8.47397	4.00648	4.76065	7.23014
CCL11	52.1687	15.5697	89.7248	122.564	75.2592	70.0019	62.3368	56.281	10.6523	91.6947	19.5638	77.8824	55.9361	57.9879	89.1157	56.4324	47	95.2467	49.8176	139.215	45.0485	106.701	150.518
CCL13	196.307	497.487	181.359	212.697	524.667	189.211	219.752	163.234	115.273	639.583	2904.42	283.486	232.783	2626.9	336.855	1394.77	730.601	1473.9	175.476	281.829	394.785	1200.46	2933.47
CCL14	2322.95	1386.15	1156.52	442.383	850.041	1106.7	2643.73	1862.49	1380.28	679.414	847.697	1505.85	1279	293.788	2719.53	577.91	856.837	1395.32	2143.27	1739.31	960.237	830.112	467.424
CCL16	167.21	29.0569	139.862	31.2019	85.1779	60.8399	72.8955	98.9063	106.713	56.5693	54.9176	126.946	91.2392	28.1505	62.9723	36.8901	59.4965	13.0023	209.059	122.826	68.9897	63.8548	49.8598
CCL17	13.1321	17.4539	11.2533	11.5404	72.2939	11.8386	10.9648	7.31555	29.9596	19.0182	50.8459	11.5687	7.00384	93.9404	6.22461	11.7045	107.381	77.704	18.0274	11.4538	14.7556	20.6985	20.0942
CCL18	1759.88	1814.22	533.074	647.44	2433.04	469.991	2388.14	693.417	404.169	2701.79	6220.73	5794.64	2098.5	8105.49	639.579	6223.3	3087.07	4184.92	2174.24	6339	2367.2	6031.17	6040.92
CCL19	629.712	139.334	215.319	94.2469	207.576	73.9138	1454.15	383.433	296.838	582.383	2135.83	233.441	887.689	3550.86	949.772	771.243	5083.08	2464.55	337.383	2707.48	96.1556	355.393	193.524
CCL2	1815.74	688.142	216.726	7429.79	2397.35	171.196	1407.86	4611.63	3504.99	4520.69	1768.88	915.273	2078.72	1464.25	729.732	1473.1	3133.52	2466.71	1743.13	2552.99	682.079	4955.32	4741.66
CCL20	13.0422	6.34689	11.4542	3809.2	917.631	10.3973	9.848	12.7778	17.2149	194.936	310.041	7.54034	10.2218	115.554	12.2417	169.924	94.2212	12.2799	17.3489	17.4135	6.25402	1289.93	1578.52
CCL21	160.644	101.947	30.846	149.064	31.1876	88.7377	222.849	78.8129	38.5195	189.405	216.592	22.4144	148.406	205.804	449.313	780.126	1053.02	318.659	124.932	1532.49	109.543	78.5507	39.0615
CCL22	56.3062	23.6025	36.5731	74.7991	140.089	19.6623	51.372	58.3293	41.3728	37.163	185.508	15.3905	69.4705	127.89	222.011	14.4216	186.783	158.297	53.2099	144.802	54.8204	45.9506	109.297
CCL23	306.986	138.689	365.38	71.166	141.213	82.1493	34.0619	56.7199	56.4001	119.882	128.803	62.2336	99.0948	90.6192	154.007	101.474	44.0694	108.507	122.848	170.364	74.6574	172.263	127.373
CCL24	18.7088	8.82614	53.0511	26.0728	10.7367	6.7943	6.19307	29.7499	10.5572	21.4439	7.74606	10.1226	32.2744	14.0225	16.3915	16.9297	7.18823	7.63625	9.11061	11.7332	10.2605	71.6167	12.0189
CCL25	17.1797	149.152	135.743	96.9183	27.5064	37.4716	87.6167	71.5949	99.1044	86.552	11.5198	30.9877	26.7849	15.604	29.7744	34.6955	24.3294	66.3528	10.8552	16.8548	53.941	22.1474	28.0755
CCL27	5.57665	15.6689	48.9316	44.0246	16.9742	56.1045	25.0769	6.04752	24.8237	20.3766	24.1319	44.2091	37.2907	36.1634	6.12087	54.9694	48.4376	30.6482	34.6009	38.0863	41.7261	58.2662	44.8832
CCL3	591.485	212.522	205.573	320.247	1843.65	74.2226	226.098	2586.19	2601.73	1572.2	369.725	393.957	324.353	413.928	284.672	210.89	310.974	566.321	754.921	809.404	314.362	589.596	1536.64
CCL4	381.731	431.39	339.005	514.084	1449.66	113.65	431.586	2525.23	2182.01	1922.58	1051.97	565.938	552.546	542.556	438.835	704.987	582.579	1724.76	1289.54	1273.05	478.14	853.191	2078.24
CCL5	392.659	252.934	95.7031	79.661	511.528	78.3404	230.717	289.842	260.601	149.962	1437.49	296.759	1332.62	1088.38	305.94	1054.61	1200.38	1885.02	1072.82	953.182	87.2143	576.504	781.606
CCL7	104.157	30.3461	18.4875	228.351	62.5797	28.7214	44.9759	28.8721	11.3181	42.3057	63.756	47.1013	63.981	26.1473	46.0621	88.4108	34.6141	81.9349	175.234	90.327	33.8108	221.991	324.793
CCL8	833.799	287.891	349.957	320.995	1025.61	94.5026	89.8503	1133.03	867.021	847.084	1005.7	370.303	797.68	1028.71	239.855	411.434	401.878	510.493	548.963	883.062	206.871	960.513	1913.73
CCN1	2858.66	785.824	2946.6	3371.52	7117.47	4635.36	374.275	2356.49	2018.42	3095.98	712.935	1336.6	695.32	710.562	1318.58	1113.44	278.074	726.063	854.071	1953.72	1557.2	649.621	1286.03
CCN2	5943.36	4489.63	1756.82	4287.27	9832.78	11597.5	4765.92	8086.42	8145.77	3789.66	5519.26	8381.75	4811.73	3500.78	6822.69	8711.29	5749.37	7926.84	3368.21	5044.34	4708.3	2915.38	4899.12
CCN3	177.284	658.738	220.695	859.121	796.511	225.602	1451.16	510.187	592.819	256.745	311.282	1816.29	148.122	148.554	1521.76	277.616	186.839	512.609	204.504	138.284	569.947	226.39	546.721
CCN4	137.033	91.6332	52.0464	188.654	129.352	97.0762	79.9515	40.6745	45.9856	68.5527	91.9099	128.444	187.163	126.15	50.8343	377.888	75.3106	221.296	171.793	101.781	132.8	210.607	705.314
CCN5	3360.29	8551.84	11510.8	1699.01	1070.3	8147.3	11298.2	9539.77	6814.52	7625.8	6119.98	8717.45	2219.65	758.482	7497.34	8124.08	4907.02	5812.42	2564.93	883.435	3930.65	2057.95	6294.92
CCN6	28.4229	64.7581	26.7265	12.8227	88.8591	52.7073	29.1379	17.1672	27.3916	39.5888	220.961	153.905	104.016	148.765	30.3969	96.8757	101.078	52.525	122.509	232.895	99.3803	89.5209	233.9
CCNA1	92.5544	10.512	67.7206	116.473	100.823	49.4131	70.2558	80.1785	7.13323	32.7966	109.835	51.6461	101.556	43.6491	36.829	31.8739	12.6071	39.5227	23.6488	94.6105	64.1037	82.6904	56.151
CCNA2	105.057	111.071	87.2129	88.6369	110.435	35.8245	99.5968	35.5536	79.1789	115.225	166.391	120.335	245.087	263.054	111.524	140.35	167.652	195.653	259.652	250.448	165.243	152.289	91.6444
CCNB1	110.813	152.226	70.0315	72.2346	107.469	58.884	148.634	114.123	110.042	178.926	213.314	141.304	268.701	272.016	178.128	177.031	234.115	220.006	273.803	290.536	152.54	144.165	117.091
CCNB1IP1	752.308	822.319	1027.66	611.75	518.737	1335.29	615.551	822.658	613.268	519.312	601.809	998.733	693.001	552.466	1033.39	609.993	866.68	606.566	599.459	667.488	1033.48	665.456	416.907
CCNB2	134.469	147.466	101.279	89.1178	166.368	54.6633	132.288	90.3227	120.219	168.932	275.68	83.77	277.693	346.662	155.2	192.915	238.981	265.102	315.188	353.579	128.598	151.513	148.171
CCNC	1186.12	1218.6	1618.76	1723.05	1761.64	1155.24	773.119	624.846	630.007	676.697	938.564	1147.78	1057.67	1280.48	1030.48	1416.14	1359.68	975.685	1183.8	1248.65	1170.87	1829.12	740.667
CCND1	75.1049	147.169	103.088	323.666	170.969	243.463	183.356	166.404	274.487	167.573	158.496	175.287	196.391	112.813	78.7414	138.155	85.8164	127.443	138.307	65.2775	68.5011	96.6619	248.454
CCND2	103.348	110.376	97.3609	215.956	182.831	252.727	77.4641	127.096	108.33	213.372	86.7956	126.223	186.832	118.612	95.6516	131.258	142.88	125.792	173.005	264.556	102.41	193.634	206.857
CCND3	950.369	1091.07	1188.93	779.62	600.949	1699.3	1198.61	763.061	571.134	656.029	1486.94	917.545	770.422	1213.84	1554.08	1487.83	1869.27	1686.06	970.474	1222.67	1233.61	1096.19	934.566
CCNE1	151.379	19.1398	86.3086	122.671	65.4428	31.9126	66.3978	57.8416	88.7374	113.139	112.616	98.8507	155.22	167.005	82.1649	111.506	143.654	72.8539	91.203	123.012	142.865	122.224	116.34
CCNE2	38.272	59.8492	35.267	48.2988	61.4549	44.0086	42.387	9.41268	55.4015	94.5571	87.8383	47.6177	85.939	63.2068	55.6584	66.1514	63.2012	70.1709	70.268	89.4423	49.5436	75.8081	35.9629
CCNF	103.078	102.79	61.6418	27.7825	56.4444	51.8838	69.5959	94.9559	106.143	62.7308	25.3236	18.0245	96.4921	50.344	44.2466	52.0432	126.071	88.0748	86.9385	38.0398	57.1168	43.415	69.3436
CCNG1	1636.03	1430.93	3746.34	609.506	991.459	3322	1503.6	1434.43	1191.54	1048.62	1509.29	1984.04	1651.01	1550.91	1948.51	1600.38	2025.75	1581.63	1710.47	1250.61	1747.12	1188.92	634.75
CCNG2	285.669	455.786	748.945	167.016	215.961	916.407	537.376	446.346	398.605	519.506	519.88	703.73	340.254	304.595	873.624	737.593	569.75	682.412	460.474	502.199	707.193	273.013	472.119
CCNH	815.9	986.545	1196.06	1227.99	1413.87	1313.67	821.039	755.16	744.519	948.579	974.911	1041.08	930.753	1050.42	1132.46	1177.14	1017.41	952.157	743.387	825.793	830.612	1194.2	738.319
CCNI	5823.06	6502.44	9229.44	4987.07	5375.05	7015.32	6774.46	5710.47	5369.95	5520.31	5219	5914.67	4660.82	5207.42	6456.64	6181.44	6292.41	5430.66	5101.26	4874.26	5762.55	5585.84	5283.59
CCNJ	163.162	148.458	119.064	283.595	138.759	95.4291	104.165	117.634	126.686	98.875	69.4166	79.9482	92.3749	84.6623	75.4216	116.836	144.76	83.07	180.855	114.911	144.624	180.387	139.345
CCNJL	69.2584	119.302	87.5143	285.305	169.129	64.9577	49.7476	132.558	121.265	114.012	190.474	131.078	128.719	79.707	116.504	54.0288	63.367	95.969	82.8678	132.045	134.559	85.3812	131.739
CCNK	12.2327	18.8423	20.5975	24.47	22.2915	43.9571	11.5739	80.5686	18.7366	18.8241	22.2451	8.98643	17.8882	18.029	11.5155	15.1532	12.4965	10.6288	2.42304	20.2072	16.4168	15.1099	24.3196
CCNL1	1567.85	1022.44	1121.61	2456.72	3946.2	1321.49	612.403	5223.01	5777.16	2739.97	739.947	864.246	984.891	1468.25	988.054	761.002	1840.08	1295.69	1959.36	2901.92	1514.26	2298.57	1455.23
CCNL2	576.284	304.849	399.893	333.39	369.343	634.135	759.413	808.905	897.836	876.97	59.4857	337.249	270.878	294.895	467.365	251.856	534.915	405.237	662.264	635.548	949.146	659.66	583.106
CCNO	118.279	98.7735	64.1035	135.386	91.9267	121.268	166.299	138.8	122.216	125.947	174.882	73.0276	97.2019	77.0712	106.545	33.1279	105.944	92.2541	106.517	106.437	99.5758	101.94	109.203
CCNT1	55.2268	189.911	225.467	187.211	340.916	257.463	272.089	147.189	265.166	282.264	124.533	95.9585	35.6817	103.429	117.749	19.2288	46.2259	117.536	178.82	29.1467	18.6644	110.116	197.749
CCNT2	281.711	156.689	265.557	321.957	236.617	221.947	139.293	127.193	126.876	160.878	159.092	163.305	193.268	123.567	89.012	179.225	111.252	176.15	276.517	243.697	371.235	203.052	128.171
CCP110	314.361	282.337	452.643	516.969	383.25	372.04	230.971	299.548	204.676	263.537	369.129	445.5	353.221	509.555	405.326	282.998	318.052	263.141	327.691	346.502	405.534	411.589	240.66
CCPG1	278.833	477.207	415.266	501.047	471.904	325.921	305.085	242.486	243.101	220.746	530.605	711.89	513.741	539.287	442.051	496.187	477.852	259.839	462.897	319.031	638.301	688.845	241.13
CCR1	842.794	1239.58	616.217	2185.42	985.017	773.418	1495.73	1183.95	1095.05	2152.93	1522.7	1030.96	1246.97	1999.95	692.436	1625.05	1302.01	1936.51	1732.03	1174.62	1206.64	3663.01	2645.39
CCR10	92.2846	94.0133	74.352	74.0511	44.3784	120.342	159.395	108.855	138.29	72.2884	135.059	105.565	213.049	87.6144	71.6868	84.9622	121.536	103.812	76.7618	92.5618	90.8788	129.779	153.993
CCR2	175.215	152.871	104.495	350.701	167.748	70.9284	93.9113	153.48	123.738	187.174	506.274	108.405	441.242	614.566	119.876	533.6	485.869	1003.65	218.703	367.268	122.442	396.634	317.469
CCR3	13.9416	35.8004	8.64091	114.122	71.0668	15.4416	9.03579	55.9884	9.22565	26.7807	17.2797	56.2943	73.351	73.6973	47.5145	37.8306	14.2659	26.0045	44.0992	91.165	15.5373	73.3761	77.1841
CCR4	105.687	98.2776	78.7729	140.729	154.915	63.4135	46.3973	28.1893	76.7536	54.3376	193.552	102.776	138.657	121.142	66.0846	56.3279	69.8917	52.9378	55.3421	114.538	111.107	110.323	66.3858
CCR5	276.854	226.207	92.5381	500.727	353.084	196.417	383.97	443.908	387.002	385.118	884.341	300.787	753.102	1194.55	298.989	1070.96	727.892	1634.36	1137.28	427.423	279.672	1246.77	1903.41
CCR6	40.5656	37.1888	33.3579	48.2988	65.4428	27.1772	20.2036	29.7499	40.5168	28.4302	83.6177	13.5313	70.9848	159.941	18.9851	105.132	377.327	150.558	32.5656	96.1935	29.8043	33.9455	47.4185
CCR7	372.287	117.616	96.3561	134.211	224.857	32.3244	115.536	98.8087	120.504	102.077	634.581	74.1639	360.792	637.972	90.9831	500.577	1128.77	513.176	198.01	623.442	104.559	157.515	164.134
CCR8	57.5654	81.022	61.2901	53.4279	93.3583	70.2078	11.8785	9.46145	67.2426	23.9668	32.1759	56.6042	52.9074	50.713	38.9038	89.7694	53.8565	17.9555	42.0639	72.634	18.9575	42.5354	82.6302
CCR9	64.5812	36.2963	40.9941	72.7688	95.0966	33.6627	12.0816	39.6991	58.1121	8.44173	96.925	52.1626	58.0183	32.8949	21.3712	52.9838	59.2753	72.338	23.9396	65.5569	73.1916	49.5728	49.5781
CCRL2	115.401	157.581	204.769	264.148	127	149.783	166.705	193.813	134.771	222.978	269.324	233.027	140.929	240.913	197.113	305.676	323.139	328.359	285.918	149.179	87.2632	271.564	170.049
CCS	340.536	409.474	404.917	170.863	191.42	295.037	243.357	331.931	345.534	308.463	198.021	297.378	326.057	347.822	396.093	355.629	402.983	288.629	322.651	490.839	437.293	422.559	206.388
CCSER2	526.139	394.648	500.118	256.668	396.849	500.617	433.769	453.711	489.958	301.962	326.625	560.412	393.161	478.4	522.816	446.286	355.818	362.722	356.332	339.704	677.682	390.218	509.302
CCT2	1539.74	1181.41	1126.43	4568.03	3015.07	2259.21	1092.37	1081.82	1006.5	1421.85	1137.73	1539.83	1294.76	1308.52	1466.78	1617.57	1774.39	1662.95	1079.95	1490.02	1149.91	1562.84	1179.45
CCT3	1697.19	1725.36	2034.23	3110.36	2974.38	1749.94	1749.69	1428.09	1033.08	1591.99	1843.16	1944.17	1857.53	2202.59	2073.21	1619.92	2409.39	1863.45	1722.78	2015.41	1860.57	1689.1	1406.12
CCT4	2975.14	2899.24	4822.13	6270.09	4705.44	5782.47	4219	3599.64	3969.12	4462.86	3880.08	5231.96	4906.47	5418.6	5778.31	4934.7	5048.02	5260.03	4198.34	4673.63	4253.03	4325.36	3389.06
CCT5	1727.95	1441.44	1561.89	5154.3	3057	2743.87	1820.05	1767.63	1553.24	2056.29	2013.58	1775.59	1633.79	2703.71	1953.8	1914.42	2798.21	2135.67	1778.12	1584.63	1564.97	1703.07	1660.3
CCT6A	855.162	569.534	666.455	2267.48	1785.98	730.233	452.957	414.841	402.077	478.219	666.21	921.78	933.782	950.949	793.638	734.249	805.082	658.007	588.507	590.245	848.153	639.583	501.556
CCT6B	172.876	125.549	199.645	279.107	215.45	241.301	184.675	155.773	169.676	110.422	235.857	169.399	219.864	108.912	114.844	150.173	197.179	198.439	100.12	223.955	132.116	189.598	91.3627
CCT7	1012.97	788.502	1329.59	2186.16	1427.16	1946.16	1566.75	939.22	959.753	1148.08	1159.13	1359.12	1210.62	1468.04	2005.36	1232.42	1768.97	1331.29	965.531	1276.59	1036.02	857.124	949.684
CCT8	1033.12	802.535	1181.44	1882.16	1861.8	1312.9	1029.57	735.164	1207.7	693.969	1008.28	1112.35	1185.49	1381.22	1038.47	1039.09	1356.47	1140.38	1033.47	1165.31	1169.55	1151.04	833.767
CCT8L2	19.6982	75.8652	83.3948	49.0468	66.0563	49.2072	49.24	12.7778	95.3	46.7691	112.814	27.7856	83.0049	50.3967	34.0279	11.182	9.17882	10.732	12.8905	15.2718	9.67419	12.0051	13.0518
CCZ1	1376.62	1350.35	1380.13	1296.05	1212.94	1333.85	1393.54	1011.35	1118.44	1210.32	1317.67	1563.02	1515.53	1516.12	1262.4	1378.15	1505.49	1514.71	1778.02	1325.48	1446.34	1481.65	1164.85
CCZ1B	132.94	172.358	173.12	209.117	253.08	56.928	74.1138	260.726	274.582	148.458	66.9339	83.9766	54.7057	63.9975	16.599	50.3712	5.97176	74.505	136.659	85.9503	78.273	118.499	185.261
CD101	132.94	22.1149	91.4328	164.237	65.6473	14.721	119.597	76.1793	51.5495	22.9964	17.7762	57.5338	31.9905	85.7166	4.35723	90.7099	21.1223	62.9474	23.1642	107.368	71.5304	66.5456	118.03
CD14	3270.35	7426.36	1831.37	3473.56	3978.31	3052.7	5576.4	6407.55	5136.98	6825.77	5552.23	4652.9	8312.99	7205.47	3297.8	8934.3	7223.29	9394.85	10301.5	5508.08	3616.58	7629.87	9357.02
CD151	494.523	833.922	643.446	761.134	874.377	1150.4	1382.68	1173.71	1311.66	1088.21	1206.99	1299.73	430.547	1369.46	1663.63	890.796	1004.47	886.321	685.622	751.39	1115.46	854.536	937.383
CD160	62.7823	11.7021	24.4156	25.966	99.4935	39.2217	7.20833	31.6032	70.0959	73.5498	115.694	49.9935	247.311	98.3685	37.1402	64.2703	173.513	154.376	96.6306	124.595	67.3285	88.1755	14.742
CD163	3405.54	12528.7	7040.83	8655.32	11072	15824.4	7861.14	9673.41	9157.65	15033.7	7554.69	3860.96	7291.94	8852.96	4374.35	8454.31	8122.59	10599.3	9702.9	5585	5208.53	10958.1	9558.06
CD164	1495.44	2049.95	2210.97	3047.74	3003.01	2402.09	2115.7	1599.08	1943.47	2043.87	2250.63	2426.34	1770.27	2751.47	2300.62	2842.1	2229.24	2397.88	2004.63	1740.05	2494.57	2952.43	1774.58
CD177	127.543	170.077	200.951	424.645	136.51	154.21	97.2617	85.3481	106.047	113.818	67.5297	82.7371	137.616	94.8893	113.807	116.941	54.8518	111.035	9.88598	122.64	242.832	164.346	393.714
CD180	133.75	342.236	103.59	422.508	183.138	299.979	410.367	301.011	346.009	484.284	196.233	178.696	374.232	327.157	138.705	287.387	651.807	359.42	563.501	373.6	252.018	356.738	303.384
CD19	138.517	58.3121	77.2658	74.4785	103.788	49.0013	74.926	12.5828	60.0143	57.8307	185.905	58.7733	234.155	450.197	75.2141	317.798	1709.8	439.91	275.838	759.119	88.9244	251.383	94.4613
CD1A	150.929	121.483	233.706	256.881	226.187	150.71	185.284	173.818	171.007	183.195	173.095	211.749	195.161	274.757	150.532	117.986	179.595	200.709	88.3923	265.58	153.419	198.912	242.257
CD1B	12.9522	11.9004	8.84186	14.3187	19.9396	38.2952	6.09155	63.4015	8.65499	10.4794	24.0326	16.1136	12.0201	66.7388	17.9476	31.4559	61.0447	40.1419	6.20297	124.037	21.8891	68.6154	66.2919
CD1C	219.108	7.33859	5.92806	8.44161	133.953	121.062	186.909	419.815	293.604	23.2875	132.676	5.06132	7.00384	261.156	127.19	85.5892	977.6	262.315	16.7674	270.888	22.28	9.4178	77.1841
CD1D	172.876	58.3121	101.279	90.7206	58.8985	39.3246	49.0369	71.5949	34.2395	96.5463	176.57	40.9037	197.338	138.96	109.864	131.153	329.774	197.614	173.489	155.046	31.661	85.6917	28.1694
CD1E	54.7321	32.3791	9.54519	21.0506	68.9706	34.4862	36.8031	81.983	103.147	39.2007	49.9521	22.0013	37.1487	77.282	19.7631	57.7387	193.916	156.027	23.1158	123.618	21.205	27.529	29.9065
CD2	499.38	298.403	198.238	152.911	353.289	138.666	237.773	318.47	294.555	194.936	1525.48	344.48	1328.84	1476.27	186.531	1490.86	3898.57	2659.58	645.981	1332.09	207.165	589.803	409.207
CD200	476.759	144.144	205.724	221.405	281.353	115.4	201.681	243.754	218.848	433.342	265.948	277.495	459.651	298.743	335.714	421.414	333.7	320.052	265.322	488.464	346.659	359.688	252.867
CD207	81.9408	59.0062	83.7967	102.795	134.158	17.8093	8.42664	49.1605	50.5984	62.9734	89.5762	42.9696	99.7574	90.2502	21.8899	74.6162	86.5906	67.3847	60.0913	163.147	66.449	61.2675	69.2028
CD209	336.353	462.976	296.403	149.812	1110.79	258.698	171.731	249.948	159.024	608.193	287.945	297.998	382.088	319.988	176.52	387.398	303.454	475.718	278.164	308.043	207.067	402.999	324.37
CD22	63.8167	20.3299	39.5372	59.5721	37.374	49.4646	145.486	90.469	79.274	31.6322	67.3311	25.7714	49.5474	124.252	14.4722	91.0234	660.599	166.604	79.2817	195.926	15.1953	43.7255	46.2917
CD226	50.5497	42.7423	54.2569	95.2086	94.7898	36.3392	65.9917	83.2022	78.4656	61.2268	67.3311	31.6074	71.5527	115.765	25.3134	47.3405	62.5929	64.5985	74.048	65.1844	47.8824	66.4421	122.819
CD24	86.573	102.145	22.607	98.4142	114.372	28.9787	83.5049	30.7253	62.2494	50.2623	88.4838	413.995	61.8041	234.218	64.8397	103.25	318.66	114.441	34.1163	174.974	145.553	51.6944	43.3808
CD244	58.5548	70.2125	67.1177	50.0085	99.9026	21.1035	50.9659	108.758	105.667	11.9349	34.2614	73.4408	103.543	182.82	24.0685	134.915	96.7647	200.709	105.644	146.944	56.4816	65.4072	105.447
CD247	298.981	147.169	126.499	87.9424	223.119	62.8988	139.496	140.068	108.045	26.1985	629.218	141.407	502.099	728.433	97.5189	470.061	1988.04	1038.84	270.12	694.214	92.1491	249.934	221.13
CD248	2146.2	1993.92	2079.34	443.666	1761.64	6479.19	5247.56	4143.43	4243.7	2977.12	3244.01	2561.13	3190.82	2509.72	2543.27	3219.37	2144.97	1853.54	1508.48	1942.77	1988.97	2045.63	3280.42
CD27	189.606	91.5341	112.231	88.7972	212.689	90.4878	161.527	145.823	174.717	167.573	696.152	132.214	679.751	1113.16	223.256	1366.4	2205.46	1096.21	632.509	1077.59	130.162	1644.91	316.248
CD28	113.872	194.77	22.1046	92.7509	36.4026	4.63248	68.7329	42.9179	88.1668	215.798	44.4902	41.9367	99.852	65.2627	38.4889	95.9351	123.638	74.2986	56.5052	55.6861	64.5923	90.9698	102.255
CD2AP	320.747	182.473	441.289	189.455	218.62	255.919	195.234	199.958	212.666	220.455	229.204	477.623	363.348	387.781	342.146	254.886	351.339	249.829	395.73	261.296	338.89	335.315	222.444
CD2BP2	346.607	470.414	256.313	426.515	261.004	541.588	611.49	468.683	497.234	443.143	422.706	357.185	341.39	438.494	418.916	533.652	798.779	519.213	540.918	374.624	417.749	439.946	484.419
CD300A	23.6558	27.0735	29.9417	71.0591	64.318	20.3829	21.3204	34.0417	14.8371	96.5463	17.6769	54.0219	125.974	83.8188	46.9958	55.4919	49.7647	201.122	89.7492	56.4311	16.71	74.1005	302.445
CD300C	185.559	148.854	139.058	404.663	508.102	118.18	150.461	233.61	307.395	336.117	386.508	133.144	177.651	235.642	202.819	255.618	239.202	341.567	267.503	211.942	367.424	322.172	510.429
CD320	131.231	258.14	421.797	389.169	147.962	420.629	256.048	503.895	564.572	126.626	148.863	241.704	223.176	222.252	320.049	236.598	324.245	328.255	147.902	250.96	147.556	173.143	48.9208
CD33	97.3216	60.2955	71.3377	23.2946	37.3229	126.724	156.959	370.557	248.712	297.11	26.8133	39.7675	53.5699	193.996	51.0418	180.375	265.522	463.128	498.854	123.757	205.015	385.613	368.362
CD34	915.291	1120.92	991.192	386.604	407.586	1349.49	1540.65	1156.54	1038.12	793.814	919.099	2445.24	1100.74	546.246	2668.39	999.377	733.089	1249.35	1133.59	737.887	1412.24	672.804	405.451
CD36	991.835	184.556	6229.99	304.86	1894.26	971.379	430.774	232.44	204.866	1585.11	721.476	263.085	509.955	205.804	4178.06	402.656	358.527	551.048	463.187	490.373	586.803	1053.97	229.393
CD37	471.407	444.282	147.599	608.117	263.714	310.891	1164.91	1301.68	919.236	1000.01	991.595	532.885	1002.21	1535.1	469.44	1352.39	4768.67	2009.78	894.875	1415.34	810.971	1264.88	1139.17
CD38	74.8351	176.721	95.3514	67.3192	217.393	185.814	90.8655	113.147	86.1695	130.022	582.245	109.387	669.056	837.134	233.942	985.373	1483.76	872.39	713.051	1354.72	11.9217	1194.72	413.433
CD3D	643.654	383.392	126.097	238.609	391.941	32.5303	322.446	437.177	382.817	218.709	1828.37	315.351	1607.29	2339.02	258.944	1985.69	5786.97	3165.02	670.987	1643.86	183.126	697.021	597.285
CD3E	343.684	265.082	258.825	218.734	308.297	190.549	177.365	240.048	207.53	166.797	756.234	187.785	662.147	801.92	198.565	616.89	1658.82	966.501	334.767	739.005	138.37	362.12	295.966
CD3EAP	285.399	212.026	261.538	818.836	648.906	385.525	236.149	194.008	188.603	184.166	158.596	245.009	256.303	265.795	239.751	209.741	385.953	255.195	131.329	260.831	266.382	223.026	247.327
CD3G	19.3384	18.049	17.8847	19.982	25.0523	25.2213	20.8128	13.7532	25.8699	15.9132	93.1513	13.6346	59.5326	161.417	12.0343	129.69	215.647	195.24	18.2212	41.718	13.7784	32.7036	19.2491
CD4	470.732	750.817	306.35	495.17	278.746	529.081	1510.96	1248.23	1056.57	992.292	448.179	328.934	768.009	755.213	257.699	1123.11	1809.61	1412.71	1145.32	697.799	447.358	920.151	1120.16
CD40	262.777	247.578	248.727	197.202	243.519	334.156	379.402	370.752	344.06	364.256	466.203	292.369	322.697	584.096	190.421	326.002	381.419	409.313	413.467	341.427	214.738	399.118	537.566
CD40LG	13.6718	7.93361	14.0666	16.7764	19.6328	9.77968	12.7922	82.2268	30.6254	41.6265	91.6617	17.8696	109.411	181.238	7.05456	77.5423	316.835	176.872	42.5485	27.2843	13.583	17.2832	28.0755
CD44	1203.93	1495.14	1345.07	4864.35	2942.63	1470.04	1823.45	1635.76	1503.12	1880.18	3036.35	2318.76	1191.6	2412.24	2611.64	2792.83	2885.25	3006.98	1926.7	1979.32	1979.25	3110.93	4800.25
CD46	607.405	601.765	742.917	959.459	717.621	863.7	890.482	669.812	728.921	864.647	1120.99	925.705	612.079	561.112	831.608	1249.46	699.249	1345.11	728.849	600.162	842.046	989.801	1023.77
CD47	925.32	1244.29	954.167	2790.81	1929.9	1128.42	1447.05	1158.69	1623.76	1587.92	2093.17	1820.06	1719.54	2699.7	1072.14	1790.68	1927.94	1622.44	1631.04	1681.29	1695.04	2366.97	1729.18
CD48	987.607	265.677	328.957	899.513	489.901	287.728	487.222	833.583	740.81	431.887	1652.89	465.125	1885.07	2441.71	434.789	1955.38	6089.65	3305.26	1460.02	2356.04	335.177	1014.33	1033.07
CD5	148.321	145.978	50.8407	65.6095	163.607	66.5018	130.461	88.1768	51.1691	40.074	302.791	55.1581	190.429	233.006	108.412	210.472	254.574	246.733	28.5918	262.321	71.4327	198.291	212.303
CD52	814.956	225.81	155.687	102.849	301.037	176.6	932.565	708.048	570.278	464.635	1529.95	268.612	1601.13	2506.29	1775.16	1984.65	6013.07	2586.98	1229.11	2232.85	129.624	1185.61	503.997
CD53	2765.03	3659.97	2003.58	6903.32	4226.99	3215.97	3351.47	3674.46	3206.34	5391.45	4152.18	3132.03	5101.82	5421.76	3007.53	6280.93	9111.58	8291	6188.04	6398.5	3567.72	7442.65	5518.76
CD55	701.489	1683.76	518.706	4430.4	2268.92	955.578	1131.1	1291.44	1565.17	1143.66	3243.96	2589.28	566.696	2525.9	1260.85	2884.74	1017.85	1095.08	901.272	1228.31	1221.88	2447.39	1200.58
CD58	283.87	435.952	296.403	952.086	587.043	413.629	477.679	484.485	501.799	340.677	464.068	640.412	393.256	441.551	621.528	589.719	731.541	720.49	525.508	517.843	541.853	1104.57	649.492
CD59	3862.15	5388.46	4094.43	8638.33	4718.27	3965.71	4957.6	3547.6	2934.99	5045.59	3232.54	5633.15	4242.34	3470.73	5698.17	4597.1	4294.58	4581.54	3110.98	3658.75	4258.7	3828.08	3801.88
CD5L	35.5287	11.4046	77.0648	22.1192	57.2625	7.92669	67.007	55.8908	26.2503	46.0899	75.8716	28.4054	68.4294	49.975	12.6567	44.7279	52.9718	13.8278	72.4972	49.447	54.4295	54.023	56.6205
CD6	116.12	40.0647	84.4498	89.5452	103.124	60.9428	87.8705	69.1564	68.6693	28.5272	136.152	89.8126	114.238	73.381	95.5478	140.715	140.613	163.405	80.9294	164.218	100.748	126.571	48.9678
CD63	12570.2	24122.7	14504.6	13582.1	10797.7	15395.5	19620.2	13496.7	13920.8	14953	14497.5	9496.79	10980.4	12253.4	10779.6	12178.7	13488	13766.5	10015.5	11742.4	10967.5	13042.8	11513.3
CD68	210.564	339.261	148.503	270.345	270.872	246.036	288.739	341.1	428.755	377.646	204.476	192.95	321.987	310.815	151.569	210.577	190.986	257.259	300.941	225.724	266.578	294.436	377.658
CD69	278.293	74.6751	176.837	114.443	674.675	84.0023	60.6109	666.301	574.939	247.43	254.031	195.119	526.234	903.24	100.527	398.162	535.358	476.956	414.339	722.709	169.152	212.78	262.445
CD7	54.2824	14.8755	8.8921	48.7797	47.6506	42.6188	10.3049	70.2781	63.7711	51.087	106.012	22.3628	136.528	142.439	13.331	142.44	420.18	164.85	63.6289	122.686	8.59928	59.1459	64.7426
CD70	64.7611	175.73	68.4239	76.4019	25.1546	136.607	275.338	99.1014	169.391	97.4195	128.505	324.131	66.7258	117.03	65.0472	89.3513	122.753	52.6282	171.163	57.5485	211.66	120.879	165.073
CD72	70.4277	64.5598	19.7937	6.73192	15.8494	19.4564	52.0827	35.5048	29.6743	49.8742	151.147	33.8799	243.147	175.861	34.0279	267.009	415.701	324.334	170.969	245.466	21.205	153.686	125.354
CD74	12234.5	14909.3	4775.41	13820.9	17477.6	11790.7	23485	21928.9	21212.5	17537.4	17931.1	10657.8	14609.6	18195.8	9434.33	19091.8	23115.3	22503.6	16436.8	18970.2	14383.6	19992.3	21892.6
CD79A	34.899	90.4432	133.733	92.3235	139.986	93.9879	27.5135	146.604	49.1718	31.7293	296.436	72.9243	411.996	544.875	123.87	1025.4	3143.25	491.093	684.556	1053.01	57.8497	875.856	224.979
CD79B	63.6818	91.4349	129.212	73.3031	50.7182	77.9286	168.533	131.095	108.14	179.411	252.641	130.768	217.687	277.709	100.216	268.577	1096.37	282.851	284.658	375.741	168.761	260.801	181.317
CD80	212.183	159.267	196.229	208.796	265.657	151.534	98.3785	145.336	226.076	171.163	262.671	163.925	224.501	223.833	160.595	190.407	124.08	160.361	219.721	186.148	184.103	285.846	384.136
CD81	6973.33	12678.9	10179.3	6685.54	8287.21	9551.66	11620.6	10977.6	11011.1	10039.4	8103.27	8301.91	7743.41	8656.54	7534.79	8458.59	10745.7	8507.09	7056.65	7685.15	7751.86	8517.63	8422.27
CD82	296.912	573.402	303.436	800.885	372.411	508.749	430.469	513.454	513.878	183.486	886.923	488.882	490.269	273.597	362.999	539.766	1305.38	363.754	503.119	515.143	556.804	492.21	496.626
CD83	466.91	309.014	208.889	483.523	1156.09	51.5749	473.415	2213.59	2177.25	1739.77	518.489	459.754	446.826	593.69	418.501	269.308	1315.11	682.928	534.618	887.253	344.655	1003.46	1001.14
CD84	146.927	177.862	97.9135	218.681	175.366	249.999	274.779	201.763	253.991	454.01	109.587	75.2484	108.749	74.6989	66.0846	82.7153	92.8388	118.671	88.2469	110.767	100.162	115.549	446.626
CD86	182.86	350.666	131.724	217.452	160.13	248.507	378.996	370.167	347.721	355.329	434.176	314.835	398.367	468.964	220.87	429.932	492.781	501.412	448.843	332.906	264.623	478.859	619.257
CD8A	496.502	264.983	215.922	71.166	330.793	34.898	127.009	204.445	131.727	34.7372	674.403	335.906	635.172	512.507	155.408	789.845	771.242	1250.8	480.052	897.962	185.862	393.581	259.816
CD9	1479.25	6512.31	3643.95	4963.03	4336.3	5419.49	8522.17	6395.84	6058.11	7223.12	5990.08	7817.57	1723.8	3730.31	10886.2	6594.55	5804	4533.66	4015.26	3413.89	8013.16	6347.5	6457.64
CD93	3803.01	1545.37	1608.26	3269.58	1366.27	965.923	2442.86	1580.74	1293.3	1555.66	1657.71	2444.41	2789.42	1794.51	2428.95	2160.16	1454.68	2138.61	1919.43	1979.65	2212.56	1430.68	1031.23
CD96	76.0044	6.6444	70.9358	44.1315	94.3808	39.0158	30.4577	42.6253	60.1094	14.9428	120.56	56.6042	118.687	157.411	27.0771	154.458	464.802	201.019	86.6477	136.142	37.4264	58.7837	14.1786
CD99	10259.4	11113.6	5697.52	5853.08	5735.91	7152.96	12021.2	9938.08	9303.4	8308.51	6688.52	6547.34	5448.89	5724.72	7056.64	8103.7	7535.54	6828.15	5159.51	5032.33	9014.98	7646.58	9250.97
CD99P1	263.362	140.425	143.077	152.483	138.452	45.913	67.9207	134.801	136.292	101.786	79.0495	74.8869	91.5231	53.5597	63.6985	31.3514	46.3365	54.1761	164.766	161.75	169.64	104.734	75.5878
CDA	69.888	170.374	124.69	669.879	33.9485	68.9725	78.3779	54.1351	9.41587	20.7647	261.876	188.095	62.2774	162.682	167.027	117.568	92.5623	62.8442	68.4265	83.9016	110.618	91.3837	89.8603
CDADC1	91.2952	131.004	101.48	73.8374	184.16	104.488	114.724	84.958	70.2861	120.125	105.664	79.2252	48.8376	62.6269	57.4739	37.2036	37.6	43.6504	34.0194	91.0719	100.944	119.223	74.8367
CDC123	900.629	971.074	981.044	1476.11	1165.6	815.934	1028.76	869.575	863.502	728.027	1080.38	942.955	1477.72	1148.9	1136.1	844.396	1508.53	1069.49	797.566	878.779	924.13	934.329	741.512
CDC14A	27.7034	57.717	52.6492	55.565	56.3422	38.1922	11.98	18.2401	19.3073	48.1276	21.0534	51.233	28.2046	32.0515	32.4717	34.4865	37.3788	38.8004	27.138	38.3657	56.5794	33.7385	34.6483
CDC14B	252.658	330.435	413.658	112.199	140.907	298.126	434.733	308.131	294.46	307.299	261.876	316.797	192.416	191.887	342.976	229.283	165.329	293.892	440.023	156.536	388.629	231.305	212.679
CDC16	713.092	920.497	1082.93	619.978	696.455	950.997	1048.96	1200.63	1052.68	750.15	776.393	1152.02	866.678	1211.63	1115.45	871.568	1208.18	1068.15	1162.38	1011.38	1295.85	1158.7	732.873
CDC20	31.4811	99.9635	7.13377	11.6473	14.1111	15.8534	130.765	60.5728	101.197	103.824	172.399	19.9354	271.067	271.7	137.46	153.831	194.967	363.134	209.059	273.402	125.374	125.847	75.9634
CDC23	287.557	488.512	383.717	442.811	383.454	326.641	379.808	307.546	242.435	222.202	346.586	464.712	412.848	504.811	311.853	340.267	424.88	369.739	406.101	302.362	346.805	302.301	345.638
CDC25A	24.7801	24.5942	21.7027	17.7381	17.7923	25.4786	45.9912	36.2851	43.5603	43.7612	52.8321	21.1233	27.2109	10.8595	18.7776	18.9676	21.6753	17.9555	28.4464	27.2843	14.951	30.2715	55.165
CDC25B	1250.7	1109.52	562.362	510.45	544.914	739.755	908.757	1143.96	1185.07	1391.14	1353.28	827.165	1437.3	1461.93	724.96	1232.74	1352.16	1386.08	1277.42	1849.37	1603.18	1225.14	1287.9
CDC25C	59.5443	61.188	69.1272	55.1376	78.7359	43.1335	39.4935	33.9442	38.995	46.9632	32.3745	44.1058	72.9724	61.8889	53.2204	57.791	26.7623	42.1025	21.6135	27.9362	42.8987	21.3194	41.9724
CDC27	368.284	315.46	338.201	432.125	543.482	327.465	298.536	253.947	271.396	290.027	341.82	419.057	355.965	418.145	387.171	358.503	280.783	349.307	369.561	326.434	399.329	396.479	276.905
CDC34	333.88	423.556	491.125	422.081	291.527	689.004	615.551	497.945	529.762	486.71	416.797	571.31	502.762	611.403	494.857	484.587	515.12	558.065	464.157	398.835	516.739	449.985	452.682
CDC37	586.358	438.63	702.325	944.071	556.059	973.438	1011.91	564.663	557.819	781.103	580.855	629.566	449.003	435.858	865.014	901.142	753.327	927.494	597.327	1153.95	697.519	761.393	537.472
CDC37L1	389.376	409.969	368.645	612.925	707.396	920.628	472.196	350.951	308.917	661.463	325.235	438.579	519.136	457.893	279.589	381.128	357.31	351.783	451.945	282.807	373.776	415.211	267.703
CDC40	587.302	798.518	630.083	721.33	772.174	510.139	459.861	385.92	322.137	414.13	822.572	773.143	706.583	734.865	744.152	696.209	580.643	500.226	454.755	665.719	721.021	574.59	459.818
CDC42	686.333	905.82	669.972	744.251	413.159	260.242	278.485	509.65	558.247	365.469	583.089	390.238	230.701	403.543	469.128	543.998	256.012	552.596	512.666	307.298	304.933	532.106	687.145
CDC42BPA	219.828	253.281	221.398	146.179	163.096	367.304	428.692	394.308	386.146	334.225	181.834	215.416	137.001	209.125	145.293	145.627	124.412	141.838	210.319	112.117	208.923	138.783	364.7
CDC42BPB	575.744	345.311	340.512	575.526	578.044	938.231	1448.37	1484.57	1235.67	1077.15	335.265	632.459	417.107	361.106	909.623	706.241	643.955	511.113	625.628	530.787	806.28	594.978	1117.48
CDC42EP1	357.266	210.637	197.636	454.458	451.249	419.394	424.175	232.244	220.179	293.52	198.815	263.085	235.859	159.625	275.543	252.692	308.762	272.428	423.256	344.825	182.735	277.98	364.887
CDC42EP2	199.68	118.012	180.304	324.201	137.379	276.713	219.194	166.209	161.782	360.617	67.6787	112.434	84.2827	49.5006	266.465	157.697	58.667	130.332	72.3034	53.684	62.7845	205.225	83.8509
CDC42EP3	346.562	113.947	308.561	350.808	271.076	239.859	159.294	90.1276	98.5337	97.1285	245.391	429.076	241.632	272.965	305.525	311.632	205.252	255.195	261.591	190.897	282.311	201.707	176.998
CDC42EP4	300.06	442.993	944.773	787.207	1176.95	501.852	401.94	390.748	448.062	467.012	644.015	559.844	367.512	325.259	605.136	415.928	502.845	465.811	350.371	568.594	245.373	270.115	296.53
CDC42SE1	2085.76	1334.04	1409.67	3327.06	2460.96	1498.76	1351.21	1825.67	1457.27	2308.86	1871.47	1064.01	1833.87	2489.26	1259.34	1864.57	1736.57	1746.53	1950.45	1872.38	1685.26	2178.51	2102.66
CDC42SE2	40.2059	42.0482	17.1813	23.722	25.5636	5.76486	5.99002	12.2901	34.3346	54.1435	16.6838	5.3712	3.31263	42.5947	3.63102	4.80721	1.65882	1.54789	4.84607	4.93539	18.7621	17.2832	37.4653
CDC45	30.4017	6.34689	5.22473	10.365	26.4839	36.1333	52.9964	37.4556	47.65	145.256	12.2149	4.85474	6.7199	6.85311	8.19574	5.74775	74.2047	19.4002	6.00913	8.00837	4.88596	6.00256	40.8456
CDC5L	190.865	226.753	269.124	259.553	248.427	430.666	236.25	209.664	232.734	230.692	250.555	287.204	200.792	134.954	361.079	267.636	197.732	288.836	164.427	188.569	257.734	229.132	316.671
CDC6	76.1393	39.1226	76.8639	79.0733	134.925	61.2002	71.5757	48.6728	59.3961	88.5897	147.076	57.2239	103.543	139.171	76.7184	106.072	81.1164	102.47	76.5195	145.966	72.361	97.4898	107.325
CDC7	308.785	191.398	176.837	257.629	250.728	127.136	137.973	154.895	175.573	275.763	326.824	300.167	383.129	367.327	202.404	234.613	237.543	156.543	192.486	257.944	279.77	302.198	210.05
CDC73	317.15	307.428	419.687	549.239	530.803	392.011	163.152	209.322	161.211	86.358	373.896	410.483	426.004	375.34	324.095	304.526	201.271	271.087	212.742	212.874	380.811	434.771	217.937
CDCA3	50.2798	86.6747	26.7265	110.168	101.027	15.5445	85.0786	105.929	25.109	43.4701	73.091	22.9309	37.5746	151.928	69.5082	157.697	90.6823	86.0626	140.439	148.248	111.498	21.6299	55.3998
CDCA4	432.82	471.058	426.72	482.134	344.7	530.059	490.775	357.877	463.565	572.485	304.38	350.677	327.382	350.352	365.489	384.368	518.216	363.031	277.098	357.676	353.939	366.984	343.291
CDCA8	20.7775	32.7262	22.3056	25.4317	25.5636	16.3681	32.7928	15.1188	15.1225	50.7474	44.3909	22.2078	32.7477	175.651	20.1262	122.375	169.642	94.7307	43.2269	48.5158	18.9575	30.6337	33.9911
CDCP1	111.533	140.822	13.2628	329.864	110.537	64.1341	141.121	195.667	184.133	270.912	376.776	233.337	335.711	354.253	155.615	223.535	165.551	252.099	218.945	179.723	232.865	337.489	343.291
CDH1	17.7643	21.3216	13.7149	25.9125	7.05555	5.40456	10.711	6.14507	4.3275	27.5084	30.2394	19.1091	33.2209	41.2768	37.3477	43.7874	70.5	25.4886	24.9573	15.039	18.1758	16.9727	7.65268
CDH10	77.9832	72.5926	81.0838	69.8837	98.471	86.7818	87.2106	39.3089	40.8972	63.9437	111.722	56.2943	53.7592	62.6269	73.7617	68.555	40.1435	80.5934	60.7697	76.5451	61.9539	53.7125	62.2543
CDH11	907.735	326.667	203.363	389.383	577.737	298.126	1003.07	470.829	498.661	572.971	478.964	432.175	898.952	414.666	517.784	1202.64	1082.99	1493.3	648.986	505.924	713.056	458.471	1201.61
CDH12	22.8463	19.239	22.607	10.7924	40.0837	6.38253	13.706	5.65736	3.61417	9.21799	6.55436	36.6688	47.7018	22.3517	2.59359	8.67387	15.5929	37.6653	24.715	11.547	6.6449	23.8032	6.85455
CDH13	136.898	179.895	31.047	48.192	47.6506	39.9423	147.517	13.2655	57.0659	2.71688	111.722	611.8	301.922	115.554	309.986	137.841	58.1694	106.495	217.589	61.1802	545.957	36.1188	143.007
CDH15	39.8911	10.2641	46.1686	46.5357	19.0193	100.782	20.6097	52.7208	78.0376	34.2521	33.4669	13.2731	35.1138	12.2829	24.7947	27.4324	32.7894	26.6753	20.6443	24.3045	19.2507	54.4887	49.1086
CDH16	12.5025	20.8257	36.5731	6.3045	10.5322	15.7504	5.48239	6.92539	7.13323	15.0399	13.7046	8.46997	3.8805	4.74446	15.1466	3.23964	11.1694	4.64366	3.29533	14.2474	17.2963	3.93271	11.3617
CDH17	36.608	18.9415	14.6694	39.5367	26.3816	12.0444	22.7418	68.0834	7.41856	6.88923	37.4393	66.2103	18.0775	63.9975	15.9765	6.27027	20.5694	16.9236	47.6853	18.3448	17.2963	10.5562	10.8922
CDH18	82.9302	125.748	103.791	124.487	76.7931	48.5896	51.7781	73.2531	82.6504	94.7997	141.812	62.6984	100.609	43.8599	55.0878	86.2162	68.6753	64.4953	59.3159	58.9453	75.4392	74.7215	75.9634
CDH19	54.4173	9.91702	26.4251	8.44161	74.0322	51.472	42.7423	6.82785	31.7667	3.59016	53.6265	34.0864	27.0689	2.00322	701.721	9.1964	1.65882	22.496	2.51996	26.1669	48.7618	27.736	14.9298
CDH2	66.2452	86.8731	114.04	40.3915	82.8772	71.0828	51.9812	100.955	41.7532	37.2116	58.0954	52.1626	61.5675	33.7911	79.8825	51.155	52.4741	33.744	54.7121	50.4248	45.3905	35.6531	44.9302
CDH20	5.93644	5.75187	6.02854	5.77022	7.66908	4.73542	4.67018	5.7549	8.36966	6.88923	10.1295	5.3712	8.61283	4.8499	8.71446	6.8973	11.9435	4.02451	7.26911	9.9639	4.98367	12.1086	5.44608
CDH22	42.0048	18.644	16.5785	26.6071	64.0113	88.7377	29.3409	61.5482	62.2018	24.5489	5.46196	19.8321	89.8195	17.3964	10.6856	59.6721	13.8235	36.427	51.0776	8.66021	39.0876	16.7658	33.3338
CDH3	21.3172	15.7681	8.54043	22.974	22.087	9.47085	9.03579	10.2418	6.7528	5.82189	14.6976	10.1226	13.6291	16.2366	12.4492	3.76216	10.7271	20.9481	4.55531	14.8993	14.3647	16.1448	13.9908
CDH4	41.0154	45.9158	82.9929	90.3466	63.1932	71.0313	48.4785	74.0334	33.0982	71.9973	95.8326	53.4021	54.1851	69.9545	59.6007	62.5459	43.1294	54.2793	40.5616	71.1441	59.3644	59.7151	78.8743
CDH5	1209.32	670.093	1124.82	383.399	375.58	432.365	1149.88	601.924	484.584	427.715	358.801	1521.7	1108.78	420.57	1230.71	1055.08	516.226	782.818	704.812	735.373	1378.13	467.371	331.554
CDH6	58.8247	46.9075	24.2146	23.1877	37.5274	9.77968	155.537	78.5203	68.1937	56.9574	64.1532	69.8256	67.6722	56.0901	79.8825	68.973	61.8188	55.9303	23.8427	50.3782	83.9407	15.9378	44.7893
CDH7	12.2327	4.56183	7.8371	8.01419	7.15781	52.7073	11.4724	7.9008	4.56527	6.50111	5.8592	5.16461	10.1272	5.06076	5.08343	5.95676	7.96235	7.22348	4.65223	5.8666	7.62209	4.76065	13.6152
CDH8	47.9412	59.2542	66.8163	66.1972	77.2532	56.3104	49.2908	27.2139	49.5998	72.1914	67.0828	42.7114	61.3782	56.1955	47.0477	23.2523	25.5459	50.5643	32.4687	67.1865	47.2961	51.8497	55.4937
CDH9	14.5713	28.561	33.8603	78.1116	33.1304	76.0756	12.2846	41.3573	18.7366	39.2977	116.985	13.428	88.3051	79.9178	30.5006	53.9243	18.1365	20.5353	31.0149	49.5401	15.1465	51.1252	53.8974
CDHR1	9.44433	4.76017	4.82283	9.08275	7.77133	3.39715	3.04577	5.65736	16.6442	12.1289	10.7253	3.09877	6.53061	8.1183	2.48985	6.68829	15.3718	15.5821	18.8028	7.35653	3.61561	4.24319	4.22541
CDHR2	104.068	145.383	118.36	97.9868	136.714	103.768	269.246	135.679	138.86	100.816	78.1557	65.9005	109.317	107.647	137.46	84.4396	79.9553	76.7752	79.9602	111.838	105.634	120.051	149.11
CDHR5	6.29622	7.43776	6.12901	13.7844	5.72625	9.26496	7.51291	7.21801	17.8806	8.92689	8.63983	7.23046	8.23424	9.27806	5.91338	7.73333	8.62588	8.87456	17.9305	9.12582	12.6058	12.2121	7.98132
CDIP1	144.543	200.621	85.9067	86.1258	162.38	228.639	268.13	237.512	185.749	225.404	87.9873	273.828	167.24	103.535	225.953	188.735	220.734	83.3796	212.161	218.647	208.239	134.333	112.302
CDIPT	1325.26	2247.39	2077.54	1343.28	1688.53	2029.54	4160.53	3085.7	2613.71	1590.05	2586.39	4028.5	1720.29	2580.36	5311.15	2555.03	4666.71	2245.26	2141.28	2037.29	2912.81	1293.65	1485.75
CDK1	131.771	189.613	103.49	53.1074	111.866	68.2519	154.522	119.292	132.678	190.376	129.2	89.0379	257.722	250.086	144.515	213.294	212.661	274.286	292.412	319.683	185.959	143.544	149.955
CDK10	139.146	101.154	123.485	38.8955	83.1328	211.859	220.412	156.65	212.856	90.4333	107.253	24.5836	87.548	151.928	73.3467	81.9315	146.198	130.435	122.896	125.527	156.839	116.739	113.523
CDK11B	307.93	338.022	267.667	403.648	308.706	372.76	383.615	428.057	424.285	505.776	177.464	228.947	198.521	227.365	323.472	246.474	385.4	222.793	188.997	213.945	330.242	350.632	401.789
CDK12	228.013	272.272	224.01	324.735	265.197	153.489	152.187	148.067	252.659	145.353	250.059	227.346	248.731	199.162	218.847	214.13	210.726	177.078	253.983	180.933	260.421	205.743	219.862
CDK13	107.755	59.4029	71.6391	109.955	92.029	18.0152	43.6561	70.0342	119.363	70.6389	71.3034	27.0626	38.805	34.4764	62.2461	35.845	44.2353	11.4544	64.0651	65.0913	82.1818	73.997	81.3156
CDK14	525.195	428.713	425.364	710.431	515.567	578.082	981.094	672.446	619.735	520.234	678.525	591.297	742.549	551.728	427.32	1054.08	813.155	673.434	527.786	506.809	806.867	546.44	466.109
CDK16	407.186	370.103	338.804	636.861	479.982	424.129	666.212	403.331	418.388	398.993	382.735	512.02	409.346	388.203	399.309	405.059	407.739	304.624	383.518	367.919	384.036	301.163	482.635
CDK17	1141.59	335.542	589.792	610.841	513.368	587.141	447.526	341.246	323.754	324.133	436.907	903.033	602.567	753.315	496.568	725.941	489.519	458.02	526.913	421.138	869.212	847.913	291.506
CDK18	142.834	103.831	84.6005	13.6775	46.5258	90.5907	128.024	147.677	190.124	134.583	89.5762	75.6099	131.653	61.678	106.545	62.7027	103.621	55.1048	130.553	110.627	120.195	60.0256	180.66
CDK19	335.049	403.127	426.921	226.855	41.9243	658.636	564.28	590.511	534.137	456.436	542.125	464.609	393.445	319.039	767.91	475.182	435.718	661.98	550.126	487.579	537.26	212.677	246.764
CDK2	147.422	118.211	125.996	215.956	191.011	131.768	131.171	102.028	105.857	194.354	92.5554	99.9869	98.4323	76.544	118.579	151.532	69.8917	146.224	87.4231	146.944	106.025	103.596	185.73
CDK20	131.951	97.2859	75.9596	267.246	178.741	118.591	152.492	190.399	228.454	151.175	139.23	120.645	133.357	122.196	137.564	124.987	98.4235	172.125	139.276	117.053	140.813	160.103	178.5
CDK2AP1	3821.72	3759.44	3451.54	2872.29	3249.03	4022.02	4088.65	3718.25	3639.19	2695.14	3076.97	3333.86	3406.14	3622.34	2694.22	3551.17	2753.43	2999.81	2663.88	2127.43	3538.51	2767.39	4033.76
CDK2AP2	156.416	292.354	352.067	248.654	357.686	345.583	201.021	391.821	385.575	297.886	339.436	275.894	388.429	573.237	464.667	357.614	564	433.925	463.381	574.554	322.18	345.768	375.404
CDK3	176.294	112.161	150.713	204.095	158.29	116.944	125.283	131.387	138.575	206.289	68.3242	85.8359	92.7535	128.522	113.703	134.915	141.221	111.242	130.65	155.604	201.204	215.575	155.964
CDK4	1538.17	1486.86	1249.31	2185.95	1632.49	2008.13	1650.61	1301.49	1295.59	1596.17	1461.32	1696.06	1653.47	1396.66	1719.45	1754.84	1855.34	1519.3	1169.65	1295.87	1243.77	1150.21	1444.53
CDK5	183.04	94.8067	70.4334	24.0426	14.1111	275.993	424.682	368.021	296.172	357.658	217.188	157.211	216.93	264.319	225.642	275.578	337.294	293.686	389.043	292.026	240.878	265.872	281.788
CDK5R1	44.8831	25.5859	24.9682	54.5499	32.0056	9.52232	17.6655	18.045	20.2108	54.3376	26.416	6.714	26.1224	32.5259	19.0888	28.7387	72.6012	20.9997	21.3712	16.5289	17.6383	22.9236	23.0519
CDK5R2	6.29622	18.7432	3.61712	7.69362	5.93076	30.2655	13.0968	30.1401	16.0736	26.3925	5.75989	52.1626	19.4025	16.1312	6.4321	59.6721	9.84235	45.8175	39.9316	5.8666	29.6089	3.82922	12.864
CDK5RAP1	340.626	577.765	301.829	294.602	471.7	404.055	451.383	428.301	572.466	475.454	366.349	346.132	366.85	487.625	437.798	275.369	477.852	411.429	506.705	365.684	448.433	433.943	307.14
CDK5RAP2	146.162	318.039	258.524	164.558	245.308	276.61	309.45	269.7	360.086	285.855	301.699	336.733	265.199	336.646	354.907	287.596	343.266	247.559	357.931	203.468	179.315	295.367	269.205
CDK5RAP3	1474.39	1368.65	1042.43	1011.92	1029.6	1044.47	1312.22	2098.88	2119.62	1971.29	1210.27	1248.08	1595.46	1655.71	1526.38	1546.04	2086.36	1714.54	2466.75	2486.69	1928	2935.56	1794.86
CDK6	40.9254	92.4266	19.5928	32.9116	30.3696	7.92669	15.5334	20.4836	66.1013	9.21799	29.5939	41.007	34.6406	47.0229	5.80964	4.07568	5.97176	20.4321	28.8826	23.5595	40.4557	13.3505	55.0242
CDK7	355.287	330.336	359.2	411.395	368.627	319.435	301.531	291.159	222.557	347.275	473.8	436.616	305.14	418.462	333.328	330.757	478.405	369.223	317.224	377.045	329.997	360.567	363.948
CDK8	174.225	106.608	230.089	214.673	151.03	96.1497	106.196	67.8883	92.4467	83.0589	127.214	174.357	120.674	181.555	145.656	127.391	111.141	125.688	175.912	111.465	220.454	171.59	113.71
CDK9	231.701	292.949	246.668	228.244	248.683	380.996	299.501	243.071	360.371	257.036	260.883	207.721	168.944	188.619	291.727	256.141	168.315	313.808	235.422	217.157	168.859	180.698	221.317
CDKAL1	60.9834	96.0959	87.2129	14.5858	20.1441	83.4876	95.9926	44.3323	37.5684	101.349	24.0823	89.3995	50.3519	17.5545	48.2407	10.2937	77.1353	57.4266	87.8108	27.6102	7.28007	35.2391	61.1276
CDKL1	3.328	13.6855	4.92331	16.0284	26.9952	57.4427	9.94952	8.58358	51.8348	13.7785	6.85228	41.3169	12.7773	15.7094	33.8204	9.92793	59.2753	6.60432	37.4117	31.1954	16.1237	11.4877	5.91557
CDKL2	30.7615	16.5614	15.8752	12.609	34.6642	39.7364	9.74647	20.1909	16.3589	19.1152	31.5801	14.4609	18.4561	17.1855	7.98825	78.2739	8.62588	13.6214	10.6614	23.8389	20.521	15.3169	20.1881
CDKL3	88.8667	91.4349	187.186	185.715	79.6562	227.506	199.092	117.537	144.472	179.702	195.638	174.771	69.4705	146.235	135.904	121.957	117.113	83.3796	83.3524	172.925	168.761	152.962	188.641
CDKL5	32.5155	77.1544	46.8719	56.0459	59.3076	40.8688	24.3662	16.8745	22.0655	12.2745	35.3538	58.5151	32.8423	45.8631	28.6851	32.6577	7.96235	36.7881	27.3803	48.1433	31.2701	28.6674	43.1931
CDKN1A	1481.95	602.459	824.302	4873.27	3615.92	1198.47	582.758	1804.89	1813.93	3408.52	1018.31	761.161	592.108	572.499	929.335	633.506	694.936	613.583	948.958	722.243	772.567	830.423	1198.04
CDKN1B	894.963	1232.59	2040.76	800.457	889.613	1099.34	646.922	546.326	525.672	498.742	980.472	2333.37	1148.06	1418.59	1584.99	1008.99	1329.16	896.433	1258.52	1107.76	1401.49	891.276	493.34
CDKN1C	546.512	145.086	845.402	20.0889	76.9976	403.129	379.706	304.034	271.538	231.711	154.127	306.778	98.8109	121.142	390.076	251.96	206.026	227.54	164.282	170.224	251.92	179.042	300.849
CDKN2A	69.6182	80.1295	44.2093	58.6639	71.1691	124.768	85.3832	56.9638	33.3835	88.2016	49.5549	100.607	105.436	72.1158	79.8825	83.9171	153.386	87.1977	84.9032	70.8648	63.6151	90.5558	58.9679
CDKN2A-DT	8.36498	21.0241	8.74138	21.478	14.5201	5.04426	12.1831	42.4302	11.223	21.735	59.6844	10.7424	6.90919	10.227	5.39466	17.4523	41.5812	3.81812	11.4367	9.40518	6.93806	6.20954	9.57759
CDKN2AIP	209.574	357.31	328.153	284.023	204.1	623.841	424.175	419.718	440.263	341.454	395.247	480.516	377.166	323.994	596.318	521.477	814.04	471.899	384.003	299.01	423.221	402.378	298.689
CDKN2B	7.64541	6.94191	6.22949	9.40332	2.55636	36.0304	7.81748	22.1417	10.367	18.0478	13.0094	2.37572	2.93404	2.63581	2.80108	12.1225	10.0635	7.63625	5.23376	2.14177	2.73614	6.62351	13.0518
CDKN2C	251.984	358.451	1107.54	95.5826	149.496	312.898	256.353	329.59	209.717	267.613	240.177	527.41	322.082	352.039	521.986	239.159	292.893	329.752	408.96	288.627	365.86	271.409	189.345
CDKN2D	42.0048	47.6017	68.0723	141.905	72.6518	70.8255	66.5501	46.2831	74.8039	80.7787	68.7214	61.6138	18.1248	80.445	44.1429	79.0577	114.68	36.3238	21.2258	66.6278	15.4885	44.8639	77.0433
CDKN3	653.278	376.351	178.545	246.196	349.097	219.888	336.355	235.756	326.607	519.409	453.045	217.843	679.94	426.369	320.983	459.82	382.193	641.342	436.825	604.911	271.464	470.89	279.534
CDO1	723.885	3182.97	4303.87	638.036	2422.51	6609.72	1487.96	1947.69	1691.62	2527.38	4729.76	4550.75	844.436	2156.2	5656.31	2420.95	1128.33	981.258	1213.75	469.98	6050.28	1982.71	1511.76
CDON	8.63482	134.574	42.3002	42.9561	8.38486	66.09	234.728	147.872	196.877	192.025	94.7402	124.777	4.63768	12.5465	29.3594	15.8847	45.0094	40.2451	51.6591	6.23908	7.62209	29.9093	72.9587
CDR1	18.0791	1.19004	3.81807	10.7924	21.9847	6.69136	1.72594	18.2401	1.42665	1.45547	30.587	22.4144	9.74859	1.37062	17.9476	4.49369	1.43765	1.65108	1.55074	3.6317	10.0651	4.34668	12.7701
CDR2L	297.541	372.582	152.12	117.328	88.8591	143.916	340.72	228.343	384.529	334.273	285.81	397.262	223.271	367.749	384.681	193.229	180.591	191.422	139.664	176.463	496.999	267.424	358.972
CDRT1	20.1029	22.9083	37.8291	46.4289	45.0431	54.6118	64.875	29.1159	35.1431	54.192	32.6228	43.0212	36.1076	42.0149	28.0626	50.1622	43.9588	7.94582	18.1243	34.6409	49.4459	31.6169	52.6767
CDS1	23.296	9.12366	6.73187	13.0364	14.9291	30.6258	22.9956	44.4786	11.3181	35.465	39.2268	31.5558	13.7711	17.1855	20.4375	27.3279	30.2459	44.5276	28.9795	43.0217	44.9997	34.4112	9.76539
CDS2	424.455	572.708	400.546	382.758	325.629	485.741	656.567	518.088	528.43	560.551	653.996	596.823	563.809	719.366	657.682	690.879	586.615	597.639	512.133	564.59	508.823	692.985	534.373
CDSN	15.4257	19.4374	13.5642	19.608	32.2613	14.4122	9.59418	16.8745	18.8317	14.7488	13.7542	15.029	14.1023	12.9155	11.0487	11.809	13.4918	11.506	17.252	17.0411	13.8273	10.7115	10.6105
CDT1	5.75654	17.5531	23.6118	92.5372	52.3543	27.1772	58.2758	59.1097	73.9003	13.0022	59.585	54.6416	51.677	60.94	69.9232	100.324	48.7694	62.9474	71.6249	69.0023	31.9542	34.3595	98.3111
CDV3	294.663	474.529	530.813	917.251	491.23	679.945	535.447	421.473	260.696	600.042	257.805	277.133	359.278	365.429	298.47	432.126	577.049	372.525	312.765	283.831	265.991	476.996	595.031
CDX1	33.4599	29.5527	17.4828	19.982	23.723	16.9858	23.9601	32.286	30.5302	17.0775	27.2105	22.3111	18.4561	22.668	15.1466	16.1982	26.8729	11.9703	20.6443	21.7902	13.3875	28.8744	26.0097
CDX2	10.6136	15.4705	10.148	12.9296	19.2238	18.324	30.3562	27.8966	15.4078	36.0957	14.8963	9.19301	13.6291	13.3899	12.6567	15.9892	18.5788	9.39052	11.049	16.8548	11.824	15.1099	21.0331
CDX4	15.2908	17.9498	4.62188	14.6393	14.5201	5.25014	7.71596	9.46145	11.8887	9.60611	14.499	9.19301	20.5383	8.32917	7.67702	11.0775	39.9223	12.2799	6.7845	14.2474	10.3582	44.0877	9.95318
CDY1	54.4173	30.9411	42.5012	25.1111	75.8216	40.6114	15.635	42.9179	17.738	45.6533	17.379	14.5642	38.1898	11.0177	27.8551	49.3784	50.3176	29.9258	18.9481	31.1023	38.5013	39.7411	22.0191
CDYL	145.443	192.588	173.622	184.967	128.534	213.506	170.665	144.848	102.623	232.875	182.231	294.073	174.433	98.7903	204.894	202.321	248.16	238.375	236.779	258.689	242.539	244.552	215.871
CEACAM1	65.6606	66.3448	99.9733	179.732	84.5644	54.1485	38.8844	63.3039	61.1556	23.1905	105.168	105.461	98.7163	79.0744	59.2376	120.598	87.0329	86.9913	62.6112	125.061	92.2468	80.2066	99.4379
CEACAM21	73.1711	96.1455	105.801	31.2553	91.8756	15.596	65.0272	34.7245	24.253	23.5301	108.544	62.905	157.492	83.3444	37.3477	87.836	138.899	149.681	92.6569	185.962	45.586	135.265	33.1929
CEACAM3	114.501	142.607	136.245	607.689	180.275	99.4439	122.542	67.4982	100.531	48.1276	176.968	166.404	237.373	152.983	35.584	97.8162	140.226	168.72	189.288	155.418	90.097	167.658	173.805
CEACAM4	158.125	145.879	142.675	361.386	246.229	139.489	136.451	126.608	167.774	229.479	189.58	124.674	195.54	144.021	107.271	94.5766	101.188	198.336	135.108	162.589	172.67	182.871	214.932
CEACAM5	106.991	70.2125	159.706	138.325	141.725	131.82	144.573	135.338	122.929	102.562	88.3845	101.433	160.757	104.694	122.314	77.6991	42.5212	74.763	125.998	148.76	139.494	155.704	168.782
CEACAM6	107.845	101.649	79.0241	76.0279	109.463	64.0826	84.1141	71.3998	113.371	102.368	83.0715	64.1445	78.0833	63.2068	63.6467	59.7243	51.3129	53.041	64.9373	60.2956	78.6639	95.6787	80.1888
CEACAM7	6.29622	7.6361	28.1332	27.3551	9.2029	25.6331	6.80223	39.8942	10.9376	65.4962	43.8943	10.0194	13.8184	10.8595	24.1722	39.7117	8.18353	12.8991	13.3752	10.2433	35.8629	10.2457	12.1128
CEACAM8	4.94703	9.91702	17.4828	6.3045	13.4976	16.1622	2.84272	17.6549	4.27994	1.94063	20.5568	2.89218	41.9284	32.2623	2.07487	20.4829	3.98118	6.60432	13.1813	17.5067	3.90876	6.52002	3.09863
CEBPA	174.495	457.571	2047.69	287.977	1030.21	1202.18	2138.54	1333.28	1052.2	1133.52	818.003	648.366	647.382	759.641	1516.42	807.193	1091.4	1298.57	809.003	1298.01	634.002	1983.84	665.83
CEBPA-DT	300.959	296.816	334.282	412.143	374.762	327.362	264.068	412.012	407.355	564.917	147.175	206.275	246.365	268.642	251.371	295.643	357.31	314.428	193.552	297.8	281.529	246.933	507.424
CEBPB	9608.66	10064.2	8608.75	13645	12048.3	13104.5	5752.86	6227.19	7255.74	12543.2	7308.11	5858.74	5945.79	7530.41	5522.58	8422.02	7680.9	7401.59	7600.09	6329.59	5199.73	9661.53	8580.49
CEBPD	2639.24	3327.46	6600.6	2803.95	4996.76	6411.56	1803.2	2504.16	2109.68	4394.17	2019.44	2736.11	2371.32	1795.46	3209.41	3007.38	1459.76	2288.35	2986.68	1739.35	1981.01	1634.66	2263.08
CEBPE	140.406	64.3614	32.956	176.419	99.5958	133.312	114.013	234.781	157.692	153.019	87.9873	28.9218	100.325	49.7641	14.4204	184.241	116.892	102.677	104.191	62.3908	63.322	89.8314	252.679
CEBPG	202.738	376.152	270.279	490.041	424.867	408.893	326.913	286.965	263.739	200.176	219.67	188.302	242.863	328.211	335.195	263.665	334.972	292.138	261.494	206.076	196.318	315.445	236.811
CEBPZ	440.286	563.187	557.539	1041.52	1141.36	834.361	620.322	446.541	454.53	426.744	291.073	428.973	357.385	515.46	363.206	381.441	414.374	348.584	396.021	195.833	480.289	319.998	387.423
CEL	15.4707	10.8095	15.1718	18.0586	11.1457	18.8387	4.97476	25.263	29.1987	20.9588	11.5198	3.30535	4.82697	4.63903	11.308	13.3766	5.41882	6.08836	7.17218	9.68454	11.5309	10.2457	10.2349
CELA1	4.31741	9.02449	30.3939	5.50308	6.18639	36.2363	20.6097	14.0459	5.8017	64.914	39.4254	8.21174	8.37621	17.2909	10.5818	11.7045	23.2235	24.147	10.7098	10.9882	7.32893	3.82922	9.202
CELA2B	42.9042	47.0067	39.4869	66.7849	80.6787	86.1641	59.9002	53.4523	164.064	131.089	73.4882	40.8004	55.7468	54.5086	32.5755	65.8378	57.9482	41.9994	47.6853	17.8791	38.2082	52.1601	102.255
CELA3A	84.5492	101.997	100.626	124.914	109.668	96.0982	74.3676	98.2723	75.1843	41.7235	84.7101	80.7746	84.7086	46.7066	57.9926	89.2468	67.2376	55.5176	34.6009	98.2422	65.6672	64.5275	79.5785
CELA3B	21.1373	12.9913	47.9269	23.1877	26.1771	38.8099	63.5551	17.5573	81.5091	11.4497	36.3469	39.7675	28.9618	16.7638	7.05456	26.7532	8.84706	66.7656	24.715	22.9077	5.96087	10.8667	20.9392
CELF1	866	1276.07	968.133	1171.25	954.698	726.682	891.295	1108.55	995.609	1048.04	593.815	686.635	691.96	669.496	718.217	594.578	760.902	619.104	898.801	627.959	847.322	803.877	1046.63
CELF2	623.416	796.733	744.324	754.616	900.657	1009.67	728.65	436.3	771.721	352.515	887.221	842.762	604.791	1087.96	714.171	572.371	461.706	476.749	673.119	414.759	866.573	862.609	547.049
CELF3	76.9938	32.3295	47.0226	48.192	55.9332	79.5757	95.3834	114.318	139.811	86.3095	23.1885	21.5364	23.9456	26.2	34.5466	46.2955	47.8294	21.8768	28.0587	48.3296	62.4425	63.1303	97.6539
CELP	8.72476	24.7925	22.3056	10.5787	36.4026	21.4123	15.4319	28.677	9.13054	11.9349	18.1734	14.8741	19.8758	9.91066	10.8931	6.58378	8.95764	8.56498	6.29989	18.0654	7.03578	14.2819	25.4463
CELSR1	4.94703	12.8921	9.34424	6.41135	25.7681	4.83837	9.13732	15.7041	12.0789	3.49313	5.16404	13.7379	11.0736	3.47927	2.48985	21.8414	7.40941	5.98517	3.77993	49.5401	4.20192	40.983	41.2212
CELSR2	136.538	130.26	125.042	152.376	115.752	71.9578	139.04	143.336	105.049	116.535	151.296	147.14	140.881	141.859	149.65	93.7405	123.361	137.401	99.6352	144.43	144.624	102.406	98.3581
CELSR3	89.7661	74.1297	70.2325	75.8142	107.009	78.2374	89.698	90.1276	112.8	83.9322	102.089	77.1593	88.9677	107.752	78.6376	71.3243	56.7317	67.0751	81.3655	72.3081	69.0386	93.7123	103.335
CEMIP	2207.54	896.399	86.9114	2411.42	555.139	44.5747	1379.63	618.701	759.927	465.557	751.566	783.988	2168.73	1526.77	227.406	1929.26	1505.88	2086.14	1974.97	578.279	958.82	847.499	1480.58
CEMIP2	1621.01	632.408	577.635	2358.95	1078.89	296.273	373.716	382.262	334.977	472.155	525.739	470.083	798.911	612.457	334.988	763.614	349.569	528.965	561.756	648.864	535.989	745.248	575.5
CEMP1	6.38617	11.9004	9.34424	8.12104	6.23752	8.33846	14.5182	11.0221	36.1417	14.6517	7.74606	8.77984	9.93788	12.7573	5.80964	6.06126	11.6118	10.6288	12.5998	16.203	9.96735	12.3156	15.7749
CEND1	155.517	142.012	102.988	160.391	136.714	139.695	160.512	112.562	187.652	250.535	153.034	157.521	131.275	83.7134	53.1167	76.3928	84.6	93.286	140.924	46.1878	161.432	32.8071	47.3246
CENPA	154.437	237.116	146.092	188.494	231.095	137.121	162.949	92.7612	201.252	192.316	177.266	116.101	171.973	220.565	113.392	177.553	286.092	242.709	192.874	240.624	94.6898	157.826	133.805
CENPB	307.166	242.669	314.489	352.945	350.528	485.484	509.761	251.85	203.63	277.801	226.423	247.592	317.35	265.795	436.553	417.809	320.263	325.882	279.424	190.525	304.688	215.057	195.965
CENPBD1P1	386.408	198.638	238.931	267.888	212.178	390.467	391.991	266.969	336.594	293.811	306.366	239.122	245.986	307.019	126.775	143.589	139.231	189.874	239.105	212.687	238.728	152.755	282.821
CENPC	260.304	248.818	190.401	120.106	104.709	169.549	198.99	184.254	197.067	171.552	314.808	307.914	231.221	239.332	172.318	215.593	252.141	143.334	212.161	259.527	246.35	215.885	232.773
CENPE	20.7775	101.947	7.23425	19.7683	17.8945	63.8253	69.4436	48.4777	35.9515	60.0625	115.595	38.2181	143.768	96.9979	30.0856	73.1532	88.6917	140.445	134.042	147.596	71.7258	108.667	19.2491
CENPF	49.8301	52.7585	24.8175	52.5731	48.7754	39.5305	59.7987	87.494	41.563	97.7106	98.1167	47.5144	129.003	116.608	46.3734	64.7928	51.9765	69.2422	117.76	97.311	88.0449	76.7913	87.6068
CENPI	16.0554	9.47075	27.681	30.1334	24.6944	49.0528	56.3976	25.263	13.3629	19.3093	29.296	30.6778	26.7849	53.0853	25.9359	7.99459	22.1729	50.3064	41.1431	32.3128	32.1007	17.128	38.639
CENPJ	53.6978	44.6266	123.585	84.7367	83.5418	107.679	64.1643	91.8834	89.1179	77.6251	82.0288	52.2659	61.047	84.0297	68.782	63.9568	98.8659	71.4092	68.4265	70.3992	72.8007	107.322	31.4558
CENPM	30.1319	24.8917	6.93282	10.365	12.9863	7.92669	16.2441	12.9729	23.7774	89.2689	130.888	8.16009	78.0833	79.8124	28.0108	38.3532	133.591	125.895	165.639	138.843	12.1172	17.6972	21.6904
CENPN	28.378	17.6523	43.0036	51.8251	62.7842	22.1844	67.5146	35.4561	15.6456	51.5237	66.4373	24.9451	47.7491	71.6941	23.4979	77.7514	39.2035	84.2051	57.5229	42.3233	44.6088	48.9001	39.1554
CENPO	186.818	65.5515	72.1415	119.144	160.437	177.475	198.686	140.068	123.548	94.3145	82.426	60.9424	75.8118	89.8285	94.9253	116.105	134.254	83.3796	109.715	88.837	61.1722	42.6388	117.091
CENPQ	51.8988	61.6838	100.777	70.5249	78.6336	110.356	24.7723	37.8458	41.2777	30.2738	35.0559	59.9095	66.7258	51.7674	40.7712	58.1045	75.0894	66.1464	66.6819	84.7397	65.4718	75.032	41.3151
CENPT	199.5	157.78	164.479	260.194	155.427	247.066	203.864	322.665	306.349	295.946	165.051	129.838	101.461	153.931	151.362	203.366	152.059	192.454	239.88	310.278	291.301	326.104	334.558
CENPU	179.802	289.279	108.313	69.9906	415.664	127.239	123.455	160.064	183.277	463.81	291.172	132.627	305.519	444.398	212.052	202.53	252.473	351.886	281.557	357.49	257.588	267.735	271.365
CENPX	266.96	271.429	492.331	555.009	382.738	674.18	611.794	278.869	416.581	329.519	730.711	327.85	423.448	753.948	781.604	896.544	745.696	475.511	260.428	612.361	447.651	625.197	608.365
CEP104	121.652	146.177	135.441	173.534	166.266	215.616	210.108	227.27	234.446	233.7	147.97	143.525	133.546	152.086	215.527	151.479	130.549	188.894	177.657	119.706	151.66	160.62	214.416
CEP112	276.674	231.166	295.8	70.5249	179.354	228.639	308.537	199.081	270.017	180.673	216.095	398.605	264.064	311.448	420.058	338.281	201.713	291.932	184.345	273.774	407.196	218.783	185.636
CEP131	63.232	82.4104	36.1712	10.2582	16.9742	37.7804	123.658	139.483	141.809	61.3239	49.9521	70.6519	94.4572	92.0426	89.7382	80.6775	115.565	93.5956	122.218	63.2289	71.5304	76.1704	85.2593
CEP135	97.1417	73.3363	79.1748	93.018	92.029	62.6414	61.9815	108.709	69.763	96.5948	115.198	121.265	100.42	178.128	119.979	107.326	125.739	104.224	161.229	144.244	125.276	115.032	80.6114
CEP152	48.7957	67.882	62.3954	43.1698	26.5861	26.4051	24.62	82.3731	56.1623	29.8372	12.9101	26.0297	31.9905	15.4986	26.4027	17.2432	17.9153	18.0587	90.1369	59.9231	49.9833	55.6789	64.5079
CEP162	169.009	201.762	183.569	88.1027	155.427	149.372	151.832	153.285	169.295	157.676	145.785	185.203	175.995	227.787	194.727	159.317	134.088	158.813	200.143	146.665	256.952	146.545	140.894
CEP164	216.725	201.613	150.513	187.265	175.622	192.402	179.853	172.257	154.221	231.517	166.093	169.451	138.042	147.764	181.759	153.256	130.107	143.902	165.445	151.88	244.005	145.769	204.369
CEP170	1306.65	909.39	950.198	1222.54	814.968	518.323	531.792	515.99	579.98	574.232	676.29	1338.25	1151.28	1181.27	689.065	864.879	537.127	469.113	984.431	680.246	1302.3	1037.2	717.005
CEP170B	811.133	1001.12	555.731	1355.04	1008.02	688.798	568.646	775.936	789.506	556.087	468.438	482.995	516.486	497.22	526.602	521.373	452.969	467.978	484.413	463.275	773.642	556.271	689.68
CEP192	233.05	175.829	247.371	125.556	167.697	160.901	171.375	210.005	204.106	163.886	186.104	274.344	258.479	238.594	237.676	186.436	207.132	179.349	210.61	270.795	414.622	253.97	152.021
CEP250	182.77	165.961	213.008	199.981	198.629	227.506	220.362	222.978	218.895	157.385	247.774	181.691	182.336	201.534	193.949	200.074	289.907	219.542	211.434	213.572	221.92	183.647	187.749
CEP290	108.97	62.7747	90.83	68.1206	110.077	127.496	75.0783	114.513	84.2673	81.1183	118.922	63.5764	76.7583	186.141	127.293	102.676	108.874	86.5785	95.4676	78.8731	143.891	86.6231	76.2921
CEP295	14.7511	14.4788	4.21998	8.86904	7.15781	13.4857	4.97476	43.7958	17.4051	8.44173	4.17095	3.82181	5.96273	3.37384	6.22461	3.97117	36.4941	8.2554	80.2509	2.42113	5.08139	5.69208	13.5213
CEP350	331.766	442.745	476.506	327.246	479.266	860.869	627.378	606.411	626.203	499.178	437.9	461.923	521.36	631.962	436.138	383.427	465.521	567.249	761.415	342.637	454.15	475.754	617.285
CEP41	84.3694	112.062	31.3484	35.7967	128.023	63.6194	19.899	28.2868	16.9295	88.2986	131.981	78.089	118.024	131.685	80.7125	15.5712	14.3765	26.6237	11.6306	108.113	123.322	92.1082	25.728
CEP55	102.089	167.697	5.52616	12.0747	55.1151	33.148	165.589	71.6924	86.2646	160.005	241.319	59.7029	152.759	258.204	142.336	149.337	120.652	233.937	275.838	317.355	132.409	164.967	110.8
CEP57	210.204	246.041	323.632	159.108	174.242	375.848	255.134	282.38	338.02	297.498	279.752	456.758	289.713	264.425	586.981	425.542	522.419	377.169	405.81	377.79	417.652	316.48	251.365
CEP63	219.648	322.452	388.841	418.127	290.863	379.04	234.981	266.676	276.627	217.836	314.857	477.417	251.996	411.609	403.926	295.539	361.236	316.13	251.753	260.831	424.345	343.336	194.04
CEP68	658.045	713.43	480.475	496.452	386.01	496.602	557.072	760.623	627.534	542.697	300.011	951.838	536.645	386.199	1058.5	439.65	383.188	466.327	733.598	515.422	643.578	369.882	245.074
CEP70	129.612	184.952	234.209	93.392	133.851	68.046	98.5815	130.509	211.524	169.999	116.886	221.562	224.312	177.548	168.791	113.178	124.965	153.86	160.89	144.709	218.695	201.5	181.129
CEP72	11.7829	75.9643	66.3139	53.8554	24.4388	117.974	65.9917	42.2351	27.4867	60.1595	20.3582	118.786	41.3605	95.4164	122.936	91.1279	100.082	40.0387	9.20753	58.7591	88.9244	49.0554	7.60573
CEP76	77.3086	85.3359	111.026	37.9338	112.378	172.534	108.785	55.7933	64.3418	62.8278	94.6409	153.802	131.464	150.452	152.659	141.76	124.578	151.641	104.287	81.8064	174.184	114.67	78.8743
CEP83	190.865	94.9058	131.02	263.293	253.693	110.562	120.816	132.168	121.741	158.452	106.061	250.071	246.554	231.214	141.506	209.532	116.228	115.885	242.788	141.45	231.106	166.002	143.382
CEP85	257.965	258.735	243.553	370.256	271.997	271.052	194.422	318.08	366.268	232.099	289.881	213.608	277.503	195.788	220.455	205.56	304.118	298.949	236.779	424.257	275.47	356.531	230.238
CEP97	79.0625	21.2224	53.654	58.9844	21.2689	61.5605	28.0211	66.4252	45.7478	57.9278	18.2727	71.375	75.2439	45.7577	52.8055	52.2523	60.6023	23.6311	43.3239	34.0821	48.0778	42.6388	79.8132
CEPT1	531.311	487.521	777.682	511.626	991.459	515.029	379.808	437.08	471.554	487.874	671.821	515.945	562.389	643.349	442.051	506.847	467.678	595.524	884.602	604.632	366.642	481.653	404.325
CER1	152.009	129.715	182.765	158.147	221.688	95.0173	85.2816	121.438	85.6939	86.9402	71.0055	129.735	160.899	132.002	64.8397	120.598	79.7341	137.556	120.958	168.734	192.311	137.231	113.429
CERK	658.225	756.371	577.635	610.147	515.771	489.293	730.275	700.928	684.41	644.871	910.162	792.768	868.287	849.048	916.574	915.041	1268.56	736.691	835.559	1117.63	607.129	1019.61	577.66
CERNA1	3.50789	39.5689	4.92331	5.5565	6.44203	4.83837	3.1473	3.70655	4.94571	4.46345	6.35574	4.54486	3.97515	5.90422	1.86738	3.03063	32.1812	4.02451	13.7628	4.84227	4.1042	7.34796	5.44608
CERS2	1281.55	1536.34	1472.67	1958.24	1830.56	3192.29	3567.41	2411.99	2238.69	2257.24	1581.78	2462.28	1288.42	1581.7	2734.68	2279.45	2129.49	2626.97	1611.8	1507.99	2203.66	2007.65	1805.85
CERS4	11.9628	57.8162	52.6492	13.0364	10.2254	145.563	30.2547	87.2014	63.248	17.0775	44.4902	57.8437	15.2381	21.6137	62.9723	7.83784	58.6117	8.56498	5.03991	9.68454	33.3222	9.21082	16.7138
CERS6	416.135	358.252	752.713	298.235	433.303	589.92	578.544	421.522	457.716	456.387	881.114	720.205	926.92	937.242	689.117	635.805	559.355	744.534	786.081	672.237	599.556	696.141	536.815
CES1	412.852	1644.24	1019.43	282.741	410.551	1074.22	220.92	774.863	821.463	453.234	441.922	853.504	174.717	777.459	665.411	375.694	319.158	288.217	208.09	177.302	48.2732	465.198	347.422
CES1P1	9.98401	21.2224	7.93758	29.3854	14.8269	28.8243	66.2963	59.1097	38.7097	39.4918	7.44813	5.16461	4.16444	5.06076	4.66846	6.8973	5.64	8.2554	15.6043	4.46979	3.90876	7.96891	14.742
CES2	453.418	740.008	619.432	420.264	447.261	543.132	759.616	630.698	567.14	696.2	603.994	565.215	583.495	633.86	494.442	529.211	558.139	578.704	412.788	462.064	483.71	508.665	606.862
CES3	185.828	353.641	255.208	278.359	344.495	363.701	310.77	431.228	458.239	334.661	196.233	299.134	245.702	223.833	167.442	305.676	220.845	300.6	216.522	258.596	328.629	316.79	335.122
CETN1	160.194	165.515	229.185	245.982	234.163	116.121	110.765	125.828	81.414	129.149	255.521	79.4318	170.08	82.3428	83.3061	85.4847	90.4612	109.281	129.196	177.953	124.396	106.494	143.476
CETN2	918.978	952.133	925.28	627.564	782.757	826.228	986.221	820.122	805.009	866.491	798.738	1037.78	930.185	859.802	1121.36	942.944	849.317	999.11	880.143	760.609	1003.09	898.21	652.966
CETN3	485.079	647.185	1043.64	226.214	609.334	418.364	315.339	323.055	345.153	323.697	394.155	698.049	663.282	614.039	624.536	390.115	402.652	417.311	578.427	526.411	634.49	437.876	244.51
CETP	43.8937	11.5037	24.717	7.69362	7.87359	5.45603	7.00528	10.3393	21.3997	5.43376	8.93776	5.47449	26.2171	6.64225	6.4321	7.10631	54.0776	10.1129	5.4276	13.9681	4.88596	12.3156	22.4416
CFAP20	897.571	807.642	958.839	587.387	486.526	872.347	1042.97	1217.89	1118.11	624.009	983.054	1253.35	787.269	885.106	1333.31	935.524	1256.95	898.807	809.197	946.664	996.735	845.015	573.059
CFAP298	507.565	596.211	453.447	539.515	521.395	1181.18	995.968	944.584	944.535	702.605	549.374	407.695	507.4	489.945	701.618	589.614	766.376	689.429	599.653	380.956	478.433	546.233	536.721
CFAP410	72.9462	113.054	62.7973	25.6454	20.2464	91.5172	84.774	25.1655	62.8676	49.5831	17.4783	23.2408	21.958	45.6523	40.7712	27.9027	170.859	18.9874	20.5473	27.3774	101.726	42.9493	80.3766
CFAP43	1.25924	1.68589	1.40666	1.92341	1.63607	1.44122	2.84272	1.36557	2.56796	0.776251	1.1917	2.58231	1.32505	1.26519	1.14118	1.04505	1.10588	1.3415	1.45382	1.58305	0.879472	2.6908	1.87796
CFAP44	98.7607	58.1137	63.1992	79.3939	89.6771	50.3396	40.9149	69.9367	61.6311	72.6765	29.8918	44.4157	65.9686	57.5662	35.8953	66.3604	38.8165	31.2673	84.5155	66.2087	88.3381	101.319	62.2543
CFAP45	25.8145	20.0324	17.4828	49.0468	33.1304	44.5747	23.8586	27.8966	29.5791	30.0797	18.4714	20.6585	10.5058	18.9779	23.3423	20.7964	19.2423	20.8449	16.5736	20.9521	52.5729	25.5626	32.8643
CFAP46	6.29622	44.4282	39.6879	28.5305	18.9171	5.55898	7.81748	5.16966	14.742	40.268	77.9571	6.19754	18.9293	26.2527	42.1199	40.1297	9.28941	26.0045	17.7366	45.536	60.195	3.62223	49.1086
CFAP69	322.366	203.497	188.09	75.1197	68.715	111.9	74.4184	117.049	109.662	223.172	62.7629	66.3136	134.303	173.858	165.263	62.8072	90.6823	67.4879	130.941	41.2524	145.601	418.523	237.937
CFAP70	18.7088	25.1892	27.4299	367.264	49.3889	36.4422	28.6303	6.92539	24.9188	24.1608	12.3142	28.7153	11.2629	82.4482	161.84	48.8036	22.7812	63.257	21.8073	28.0293	17.8826	38.7061	70.2357
CFAP74	104.697	53.7502	115.647	158.574	200.521	90.7966	86.0938	44.4786	91.8761	73.4528	71.3034	86.8688	86.5069	110.388	51.1456	45.982	34.6141	60.1612	15.2167	136.887	94.5921	54.1265	107.983
CFB	346.247	984.313	263.95	339.588	395.827	428.813	856.319	777.887	993.85	1766.12	3567.95	673.621	1557.5	2970.46	543.564	2759.6	1263.25	1969.79	719.108	1512.88	1261.41	2143.27	3039.71
CFD	880.481	10910.7	17579.6	9558.26	11026.4	18601.1	8737.1	13253.3	13367.6	9681.02	8662.28	5212.85	2317.8	4846.21	11293.5	3369.02	8616.15	4857.07	2621.24	3094.68	5979.24	9454.03	5942.42
CFDP1	525.779	361.327	513.129	444.574	346.796	452.181	369.351	535.596	463.422	505.582	356.219	551.426	398.982	437.598	442.207	323.18	333.976	332.899	483.686	411.546	570.142	300.956	373.197
CFH	1606.08	5026.64	4506.13	1718.46	2176.69	5339.29	2684.44	4179.52	3413.78	1924.04	3231.69	5025.89	1306.41	1583.07	6398.69	2557.54	2062.8	1611.25	2575.2	2022.02	2240.41	1804.7	1177.01
CFHR1	1965.59	3079.73	2356.15	887.331	2080.37	1701.77	1653.96	1799.14	1925.78	1086.85	1729.16	1926.4	1308.01	1225.55	2076.95	1479.78	995.736	959.794	826.352	1092.58	927.159	750.423	1214.38
CFHR2	375.435	671.779	281.231	252.928	387.237	361.333	227.418	255.947	303.305	158.646	406.966	331.465	192.795	248.504	362.895	228.029	131.821	201.329	171.26	230.753	288.565	238.964	93.8979
CFHR4	5.39676	10.512	141.168	16.3489	16.3607	18.2211	10.7617	10.7295	9.41587	30.5649	14.2011	8.46997	13.8184	9.48893	49.1744	21.8414	7.85176	4.02451	9.11061	15.6443	24.9184	11.3842	11.2678
CFHR5	2.87827	4.56183	2.81332	4.16738	1.73832	3.39715	2.03052	1.75573	1.14132	2.81391	3.97234	4.95803	2.83939	1.47606	1.86738	3.55315	1.99059	2.16704	1.16306	2.23489	2.73614	2.38032	1.97186
CFI	2291.01	3188.22	1376.21	2712.75	1499.87	2354.33	3836.25	3774.63	4019.53	2333.12	3107.66	3000.43	3780.94	4277.08	2008.16	3388.56	2977.92	3379.56	1562.86	2675.73	2460.76	2209.56	717.944
CFL1	14127.6	18797.8	10307.1	16798.8	14625.7	11414.5	15971	13305.7	13624.8	15637.6	12996.6	8655.79	10847.6	14152.3	9908.96	12774	14346.2	14237.2	11688	13519.2	12107.4	14611.9	14706.7
CFLAR	641.135	822.319	957.834	823.111	556.059	1108.19	667.938	1050.81	1113.17	1032.9	1208.68	786.261	604.791	870.345	1364.85	918.699	914.343	918.517	1013.7	686.112	641.135	721.652	962.266
CFP	25.1849	99.9635	27.8318	323.56	31.9034	71.0313	26.3967	71.2047	30.8156	15.331	107.948	25.8231	20.7276	170.168	31.4343	103.355	248.713	248.591	73.7572	55.3136	12.3126	53.2986	195.402
CFTR	20.7775	17.9498	27.5303	22.0657	12.8329	30.0596	21.8788	27.0188	11.3656	54.095	25.5719	25.1517	7.61904	10.3324	20.5412	31.7694	20.5694	16.7688	17.4943	17.9257	15.6351	18.4734	12.5354
CGA	22.1267	16.7598	23.2099	58.0227	33.5394	57.6486	14.1121	9.36391	9.41587	15.8161	36.049	12.0852	25.7438	20.243	11.723	19.2288	5.41882	23.6311	7.75371	23.0008	29.3157	20.802	45.1649
CGB1	4.13752	5.05768	6.32997	7.37305	6.03301	17.6034	8.22359	18.2401	40.707	11.1586	8.63983	4.95803	4.73232	4.95533	8.61071	6.27027	5.41882	5.67559	11.9213	3.91106	5.56999	2.17334	17.2772
CGGBP1	672.346	752.602	745.931	1223.29	1129.91	1078.24	714.843	599.68	755.172	975.651	719.589	754.55	673.126	771.766	594.866	599.647	598.061	438.052	527.446	769.548	695.858	712.131	820.668
CGREF1	18.349	170.176	76.462	72.4483	65.6473	21.8241	119.09	140.264	142.474	146.809	99.1098	110.523	112.913	127.573	13.5904	93.636	78.1859	120.942	70.0742	16.6686	98.6963	100.284	97.0905
CGRRF1	380.741	431.291	480.374	468.029	477.017	576.075	453.719	420.986	441.119	370.757	326.03	524.725	389.659	396.637	477.22	507.578	434.169	392.648	347.754	362.705	491.136	481.86	383.291
CH25H	579.252	106.707	119.867	131.112	543.584	30.5744	95.4342	193.131	183.847	899.578	222.054	135.313	282.993	215.504	138.498	176.299	172.518	260.974	104.675	199.278	279.574	295.781	481.321
CHAC1	42.2746	42.8415	51.2426	276.757	55.1151	31.295	20.2036	33.3589	39.3755	37.066	42.504	31.814	37.0068	22.9843	76.7702	17.6613	33.9506	18.8842	130.359	188.755	28.0454	33.635	32.7704
CHAD	6.47611	10.2145	7.53567	12.7158	11.8615	5.86781	4.36561	8.48604	8.27455	7.47142	7.0509	5.16461	7.76101	3.47927	81.4387	56.5369	3.76	5.36601	4.55531	7.07716	4.88596	7.65843	8.9203
CHAF1A	160.913	157.581	105.901	129.937	122.808	146.18	213.103	171.574	101.102	226.956	209.342	91.1038	146.418	156.778	125.53	163.341	76.3059	211.545	127.452	93.3068	103.191	115.29	157.936
CHAF1B	7.28563	13.1896	14.8704	8.76218	9.10064	84.0023	99.5968	83.0071	72.2834	106.249	33.9635	24.7901	44.7678	9.38349	73.1392	50.7892	70.887	55.3112	48.8484	54.0099	32.4427	57.1278	73.7099
CHAT	40.2958	44.5274	58.7783	83.9887	91.2109	49.619	78.3779	14.3385	61.1556	75.2964	109.339	65.1774	40.2247	47.7609	46.4771	5.74775	23.2235	44.9919	11.049	69.0023	27.2636	63.1303	14.9298
CHCHD2	4789.26	6798.11	6725.24	8924.28	7221	8913.3	7238.79	5414.19	5359.82	7337.13	6904.42	5252.62	5235.46	6252.99	6780.78	6708.67	8907.66	6989.13	3918.14	6428.86	6089.46	6193.09	5200.91
CHCHD3	846.032	1673.69	1179.28	1374.06	995.856	1093.16	740.833	658.888	611.936	655.544	970.144	1323.48	1302.15	1170.41	1388.4	1603.73	848.543	1079.19	726.329	885.018	888.853	1091.22	920.012
[truncated: 10,825 more rows]
