# Supplementary material for: Identification of immune-related genes in diagnosing atherosclerosis with rheumatoid arthritis through bioinformatics analysis and machine learning
Source: Front Immunol. 2023 Mar 9;14:1126647. doi: 10.3389/fimmu.2023.1126647 (PMC10033585; doi:10.3389/fimmu.2023.1126647)
Supplement: Supplementary file 2 [file Table_2.xls]

## Sheet: Sheet1
wgcna_module
Gene	dynamicModule	mergeModule
2023-03-01	black	black
2023-03-02	turquoise	turquoise
2023-03-03	turquoise	turquoise
2023-03-05	blue	blue
2023-03-06	lightcyan	lightcyan
2023-03-07	blue	blue
2023-03-08	purple	lightcyan
A2M	turquoise	turquoise
A4GALT	red	red
AAAS	blue	blue
AACS	turquoise	turquoise
AAMDC	yellow	yellow
AAMP	lightyellow	lightyellow
AAR2	plum1	plum1
AARS	sienna3	sienna3
AASDHPPT	saddlebrown	blue
AATF	turquoise	turquoise
ABCA1	grey60	blue
ABCA3	red	red
ABCA5	red	red
ABCA6	yellow	yellow
ABCA7	skyblue	paleturquoise
ABCA8	tan	tan
ABCB7	white	sienna3
ABCC1	turquoise	turquoise
ABCC10	lightyellow	lightyellow
ABCC3	orange	orange
ABCC4	black	black
ABCC5	darkgreen	darkgreen
ABCD1	royalblue	midnightblue
ABCD3	magenta	blue
ABCE1	turquoise	turquoise
ABCF1	turquoise	turquoise
ABCF3	steelblue	pink
ABCG1	purple	lightcyan
ABHD10	purple	lightcyan
ABHD11	darkgrey	darkgrey
ABHD14A	red	red
ABHD17A	darkmagenta	darkmagenta
ABHD2	lightgreen	lightgreen
ABHD3	magenta	blue
ABHD4	tan	tan
ABI1	orangered4	orangered4
ABI3BP	darkorange	green
ABL1	midnightblue	midnightblue
ABL2	turquoise	turquoise
ABLIM1	green	green
ABLIM3	yellow	yellow
ABR	lightgreen	lightgreen
ABT1	skyblue	paleturquoise
ACAA2	darkmagenta	darkmagenta
ACACA	blue	blue
ACACB	yellow	yellow
ACAD8	orangered4	orangered4
ACADM	yellow	yellow
ACADS	red	red
ACADVL	orange	orange
ACAN	lightgreen	lightgreen
ACAP1	brown	black
ACAP2	magenta	blue
ACAT1	yellow	yellow
ACBD3	grey60	blue
ACBD4	blue	blue
ACD	turquoise	turquoise
ACIN1	darkgreen	darkgreen
ACKR1	darkgrey	darkgrey
ACKR3	blue	blue
ACLY	skyblue	paleturquoise
ACO1	yellow	yellow
ACO2	lightcyan	lightcyan
ACOT13	lightcyan	lightcyan
ACOT2	yellow	yellow
ACOT7	darkgrey	darkgrey
ACOT8	blue	blue
ACOT9	darkgrey	darkgrey
ACOX2	orange	orange
ACP1	skyblue3	skyblue3
ACP2	darkgrey	darkgrey
ACP5	royalblue	midnightblue
ACSL1	yellow	yellow
ACSL3	violet	green
ACSL4	blue	blue
ACSL5	brown	black
ACSM5	yellow	yellow
ACTA2	green	green
ACTB	salmon	salmon
ACTC1	green	green
ACTG1	greenyellow	greenyellow
ACTG2	green	green
ACTL6A	blue	blue
ACTN1	greenyellow	greenyellow
ACTN4	royalblue	midnightblue
ACTR10	purple	lightcyan
ACTR1A	royalblue	midnightblue
ACTR1B	turquoise	turquoise
ACTR2	orange	orange
ACTR3	paleturquoise	paleturquoise
ACTR6	magenta	blue
ACVR1	salmon	salmon
ACVR2A	turquoise	turquoise
ACYP1	turquoise	turquoise
ADA	tan	tan
ADA2	darkgrey	darkgrey
ADAM10	lightcyan	lightcyan
ADAM12	lightgreen	lightgreen
ADAM15	pink	pink
ADAM17	lightcyan	lightcyan
ADAM19	red	red
ADAM28	brown	black
ADAM9	cyan	black
ADAMDEC1	brown	black
ADAMTS1	turquoise	turquoise
ADAMTS2	blue	blue
ADAMTS3	royalblue	midnightblue
ADAMTS5	tan	tan
ADAMTS9	turquoise	turquoise
ADAMTSL3	orange	orange
ADAP1	black	black
ADAP2	darkolivegreen	darkgrey
ADAR	brown	black
ADCY3	royalblue	midnightblue
ADCY6	orange	orange
ADCY7	cyan	black
ADCY9	turquoise	turquoise
ADD1	red	red
ADD3	tan	tan
ADGRA2	lightgreen	lightgreen
ADGRA3	orange	orange
ADGRE2	turquoise	turquoise
ADGRE5	darkgrey	darkgrey
ADGRF5	green	green
ADGRG1	blue	blue
ADGRG2	turquoise	turquoise
ADGRL2	salmon	salmon
ADGRL4	green	green
ADH1B	yellow	yellow
ADH5	darkmagenta	darkmagenta
ADI1	magenta	blue
ADIPOQ	yellow	yellow
ADIPOR1	turquoise	turquoise
ADIPOR2	lightyellow	lightyellow
ADIRF	yellow	yellow
ADK	turquoise	turquoise
ADM	greenyellow	greenyellow
ADM2	pink	pink
ADNP	midnightblue	midnightblue
ADO	turquoise	turquoise
ADORA2B	yellow	yellow
ADORA3	orange	orange
ADPGK	black	black
ADRA2A	yellow	yellow
ADRB2	steelblue	pink
ADRM1	turquoise	turquoise
ADSL	turquoise	turquoise
ADSS	turquoise	turquoise
ADTRP	darkorange	green
AEBP1	green	green
AFG3L2	turquoise	turquoise
AFTPH	purple	lightcyan
AGA	cyan	black
AGAP1	green	green
AGAP4	darkgreen	darkgreen
AGFG1	turquoise	turquoise
AGL	pink	pink
AGO1	darkorange	green
AGO2	turquoise	turquoise
AGO3	pink	pink
AGPAT1	blue	blue
AGPAT2	yellow	yellow
AGPAT4	yellow	yellow
AGPAT5	turquoise	turquoise
AGPS	royalblue	midnightblue
AGRN	lightgreen	lightgreen
AGT	skyblue	paleturquoise
AGTR1	tan	tan
AHCY	turquoise	turquoise
AHCYL1	salmon	salmon
AHDC1	royalblue	midnightblue
AHNAK	red	red
AHNAK2	green	green
AHR	blue	blue
AHSA1	turquoise	turquoise
AHSA2P	orangered4	orangered4
AIDA	violet	green
AIF1	darkgrey	darkgrey
AIFM1	brown	black
AIM2	black	black
AIMP1	blue	blue
AIMP2	turquoise	turquoise
AIP	purple	lightcyan
AK1	lightcyan	lightcyan
AK2	turquoise	turquoise
AK4P1	blue	blue
AK6	turquoise	turquoise
AKAP1	tan	tan
AKAP11	pink	pink
AKAP12	blue	blue
AKAP13	midnightblue	midnightblue
AKAP17A	darkgreen	darkgreen
AKAP2	blue	blue
AKAP9	darkgreen	darkgreen
AKIRIN1	turquoise	turquoise
AKR1A1	darkolivegreen	darkgrey
AKR1B1	sienna3	sienna3
AKR1C1	lightyellow	lightyellow
AKR1C2	lightyellow	lightyellow
AKR1C3	tan	tan
AKR7A2	turquoise	turquoise
AKT1	darkturquoise	darkturquoise
AKT3	green	green
AKTIP	violet	green
ALAD	orange	orange
ALAS1	black	black
ALCAM	lightcyan	lightcyan
ALDH18A1	skyblue	paleturquoise
ALDH1A1	sienna3	sienna3
ALDH1A2	cyan	black
ALDH1A3	turquoise	turquoise
ALDH2	tan	tan
ALDH3A2	red	red
ALDH3B1	royalblue	midnightblue
ALDH6A1	yellow	yellow
ALDH7A1	paleturquoise	paleturquoise
ALDH9A1	yellow	yellow
ALDOA	salmon	salmon
ALDOC	black	black
ALG11	blue	blue
ALG13	turquoise	turquoise
ALG3	turquoise	turquoise
ALG5	darkred	darkred
ALG6	pink	pink
ALG8	magenta	blue
ALG9	cyan	black
ALKBH1	skyblue3	skyblue3
ALOX5	plum1	plum1
ALOX5AP	turquoise	turquoise
ALPK1	darkgreen	darkgreen
ALPL	turquoise	turquoise
AMACR	red	red
AMD1	turquoise	turquoise
AMDHD2	sienna3	sienna3
AMFR	tan	tan
AMIGO2	steelblue	pink
AMMECR1	brown	black
AMN	magenta	blue
AMOTL2	tan	tan
AMPD2	turquoise	turquoise
AMPD3	brown	black
AMPH	lightyellow	lightyellow
AMT	darkgreen	darkgreen
AMZ2	brown	black
ANAPC13	yellowgreen	yellowgreen
ANAPC15	brown	black
ANAPC2	sienna3	sienna3
ANAPC5	orangered4	orangered4
ANG	tan	tan
ANGPT1	yellow	yellow
ANGPTL2	lightgreen	lightgreen
ANGPTL4	turquoise	turquoise
ANGPTL7	tan	tan
ANK2	lightgreen	lightgreen
ANK3	orange	orange
ANKFY1	pink	pink
ANKH	turquoise	turquoise
ANKHD1-EIF4EBP3	pink	pink
ANKMY2	turquoise	turquoise
ANKRA2	steelblue	pink
ANKRD10	steelblue	pink
ANKRD10-IT1	lightcyan	lightcyan
ANKRD11	pink	pink
ANKRD12	pink	pink
ANKRD17	turquoise	turquoise
ANKRD27	turquoise	turquoise
ANKRD28	salmon	salmon
ANKRD36B	darkgreen	darkgreen
ANKRD40	blue	blue
ANKRD46	green	green
ANKRD49	purple	lightcyan
ANKS1A	turquoise	turquoise
ANKZF1	turquoise	turquoise
ANO1	violet	green
ANOS1	grey60	blue
ANP32A	yellow	yellow
ANP32B	greenyellow	greenyellow
ANP32E	magenta	blue
ANPEP	turquoise	turquoise
ANXA1	turquoise	turquoise
ANXA11	darkorange	green
ANXA2	greenyellow	greenyellow
ANXA2P2	black	black
ANXA2P3	midnightblue	midnightblue
ANXA4	red	red
ANXA5	blue	blue
ANXA6	turquoise	turquoise
ANXA7	red	red
AOAH	brown	black
AOC2	darkolivegreen	darkgrey
AOC3	yellow	yellow
AOPEP	brown	black
AOX1	lightyellow	lightyellow
AP1B1	royalblue	midnightblue
AP1G1	turquoise	turquoise
AP1S2	darkgrey	darkgrey
AP2A2	darkolivegreen	darkgrey
AP2B1	salmon	salmon
AP2M1	saddlebrown	blue
AP2S1	darkolivegreen	darkgrey
AP3B1	sienna3	sienna3
AP3M2	green	green
AP3S1	yellowgreen	yellowgreen
AP3S2	purple	lightcyan
AP5M1	pink	pink
AP5S1	blue	blue
APBA3	blue	blue
APBB1	pink	pink
APBB1IP	pink	pink
APBB3	darkred	darkred
APEH	darkturquoise	darkturquoise
APEX1	turquoise	turquoise
APEX2	darkolivegreen	darkgrey
APH1A	skyblue3	skyblue3
APH1B	blue	blue
APIP	darkmagenta	darkmagenta
APLNR	lightgreen	lightgreen
APLP2	orange	orange
APMAP	yellow	yellow
APOB	tan	tan
APOBEC3A	turquoise	turquoise
APOBEC3B	black	black
APOBEC3C	black	black
APOBEC3G	brown	black
APOC1	orange	orange
APOD	yellow	yellow
APOE	orange	orange
APOL1	black	black
APOL3	black	black
APOL6	black	black
APOLD1	black	black
APOO	red	red
APP	plum1	plum1
APPL1	steelblue	pink
APPL2	green	green
APRT	white	sienna3
APTX	saddlebrown	blue
AQP1	green	green
AQP9	turquoise	turquoise
AQR	darkred	darkred
ARAF	skyblue	paleturquoise
ARAP1	darkolivegreen	darkgrey
ARAP2	black	black
ARAP3	green	green
ARCN1	royalblue	midnightblue
AREL1	black	black
ARF1	turquoise	turquoise
ARF3	blue	blue
ARF4	turquoise	turquoise
ARF5	blue	blue
ARF6	turquoise	turquoise
ARFGAP1	magenta	blue
ARFGAP2	purple	lightcyan
ARFGAP3	saddlebrown	blue
ARFGEF1	turquoise	turquoise
ARFIP2	steelblue	pink
ARFRP1	steelblue	pink
ARGLU1	orangered4	orangered4
ARHGAP1	pink	pink
ARHGAP10	brown	black
ARHGAP12	green	green
ARHGAP15	brown	black
ARHGAP17	white	sienna3
ARHGAP22	royalblue	midnightblue
ARHGAP25	brown	black
ARHGAP29	green	green
ARHGAP4	darkgrey	darkgrey
ARHGAP44	turquoise	turquoise
ARHGAP45	brown	black
ARHGAP5	magenta	blue
ARHGAP6	lightyellow	lightyellow
ARHGDIA	salmon	salmon
ARHGDIB	brown	black
ARHGEF1	steelblue	pink
ARHGEF10	green	green
ARHGEF10L	darkgrey	darkgrey
ARHGEF11	magenta	blue
ARHGEF15	lightgreen	lightgreen
ARHGEF17	lightgreen	lightgreen
ARHGEF18	brown	black
ARHGEF2	blue	blue
ARHGEF3	pink	pink
ARHGEF40	black	black
ARHGEF6	turquoise	turquoise
ARHGEF7	green	green
ARID1A	brown	black
ARID4B	saddlebrown	blue
ARID5A	salmon	salmon
ARID5B	yellow	yellow
ARIH1	darkolivegreen	darkgrey
ARL1	violet	green
ARL2	red	red
ARL2BP	red	red
ARL3	turquoise	turquoise
ARL4A	violet	green
ARL4C	tan	tan
ARL4D	red	red
ARL5A	saddlebrown	blue
ARL6IP1	magenta	blue
ARL6IP4	darkmagenta	darkmagenta
ARL6IP5	purple	lightcyan
ARL8B	saddlebrown	blue
ARMC1	violet	green
ARMC7	royalblue	midnightblue
ARMC8	magenta	blue
ARMCX1	yellow	yellow
ARMCX2	red	red
ARMCX3	skyblue	paleturquoise
ARMCX5	purple	lightcyan
ARMCX6	lightcyan	lightcyan
ARMH3	pink	pink
ARMT1	steelblue	pink
ARNT	red	red
ARNTL	lightgreen	lightgreen
ARNTL2	black	black
ARPC1A	green	green
ARPC1B	darkgrey	darkgrey
ARPC2	yellow	yellow
ARPC3	brown	black
ARPC4	darkolivegreen	darkgrey
ARPC5	brown	black
ARPC5L	skyblue	paleturquoise
ARPIN	royalblue	midnightblue
ARPP19	saddlebrown	blue
ARRB1	magenta	blue
ARRB2	salmon	salmon
ARSA	darkolivegreen	darkgrey
ARSB	magenta	blue
ARVCF	royalblue	midnightblue
ASAH1	blue	blue
ASAP1	plum1	plum1
ASAP1-IT1	darkorange	green
ASAP2	green	green
ASAP3	red	red
ASB13	red	red
ASB6	skyblue	paleturquoise
ASB8	violet	green
ASCC1	tan	tan
ASCC3	darkred	darkred
ASF1A	purple	lightcyan
ASH2L	black	black
ASL	black	black
ASMTL	darkorange	green
ASNS	turquoise	turquoise
ASNSD1	blue	blue
ASPA	yellow	yellow
ASPH	grey60	blue
ASPM	black	black
ASPN	lightgreen	lightgreen
ASRGL1	black	black
ASS1	tan	tan
ASTE1	turquoise	turquoise
ASXL1	turquoise	turquoise
ASXL2	brown	black
ATAD2B	pink	pink
ATF1	blue	blue
ATF2	magenta	blue
ATF3	darkgreen	darkgreen
ATF4	turquoise	turquoise
ATF6	turquoise	turquoise
ATF6B	darkturquoise	darkturquoise
ATF7IP	grey60	blue
ATF7IP2	brown	black
ATG101	turquoise	turquoise
ATG13	red	red
ATG14	red	red
ATG3	turquoise	turquoise
ATG4A	cyan	black
ATG4B	darkorange	green
ATG5	turquoise	turquoise
ATG7	darkolivegreen	darkgrey
ATG9A	turquoise	turquoise
ATIC	darkred	darkred
ATM	pink	pink
ATMIN	yellowgreen	yellowgreen
ATN1	royalblue	midnightblue
ATOX1	brown	black
ATP10D	orangered4	orangered4
ATP11B	yellowgreen	yellowgreen
ATP13A2	grey60	blue
ATP13A3	turquoise	turquoise
ATP1A1	turquoise	turquoise
ATP1B1	orange	orange
ATP1B3	turquoise	turquoise
ATP2A2	blue	blue
ATP2A3	brown	black
ATP2B1	turquoise	turquoise
ATP2B4	green	green
ATP5F1A	brown	black
ATP5F1B	cyan	black
ATP5F1C	purple	lightcyan
ATP5F1D	greenyellow	greenyellow
ATP5F1E	saddlebrown	blue
ATP5IF1	darkmagenta	darkmagenta
ATP5MC1	purple	lightcyan
ATP5MC2	darkmagenta	darkmagenta
ATP5MC3	greenyellow	greenyellow
ATP5ME	yellow	yellow
ATP5MF	cyan	black
ATP5MG	greenyellow	greenyellow
ATP5MPL	darkturquoise	darkturquoise
ATP5PB	darkred	darkred
ATP5PD	purple	lightcyan
ATP5PF	yellow	yellow
ATP5PO	darkmagenta	darkmagenta
ATP6AP1	grey60	blue
ATP6AP2	lightcyan	lightcyan
ATP6V0A1	grey60	blue
ATP6V0B	skyblue	paleturquoise
ATP6V0C	salmon	salmon
ATP6V0D1	salmon	salmon
ATP6V0E1	blue	blue
ATP6V0E2	lightcyan	lightcyan
ATP6V1A	orange	orange
ATP6V1B2	paleturquoise	paleturquoise
ATP6V1C1	blue	blue
ATP6V1D	lightcyan	lightcyan
ATP6V1E1	white	sienna3
ATP6V1F	sienna3	sienna3
ATP6V1G1	darkred	darkred
ATP6V1G2	pink	pink
ATP6V1H	purple	lightcyan
ATP8B1	lightcyan	lightcyan
ATP8B2	midnightblue	midnightblue
ATP8B4	cyan	black
ATP9A	tan	tan
ATR	saddlebrown	blue
ATRAID	turquoise	turquoise
ATRN	sienna3	sienna3
ATRX	purple	lightcyan
ATXN1	black	black
ATXN10	magenta	blue
ATXN2	orange	orange
ATXN7L3B	red	red
AUH	yellow	yellow
AUP1	turquoise	turquoise
AURKA	black	black
AURKAIP1	darkturquoise	darkturquoise
AURKAP1	pink	pink
AUTS2	orange	orange
AVEN	magenta	blue
AVPI1	tan	tan
AXIN1	skyblue3	skyblue3
AXL	tan	tan
AZI2	salmon	salmon
AZIN1	darkred	darkred
B2M	greenyellow	greenyellow
B3GALT4	lightcyan	lightcyan
B3GNT2	darkgrey	darkgrey
B4GALT2	pink	pink
B4GALT3	turquoise	turquoise
B4GALT5	turquoise	turquoise
BABAM1	red	red
BABAM2	turquoise	turquoise
BACE1	blue	blue
BACE2	lightgreen	lightgreen
BACH1	turquoise	turquoise
BACH2	brown	black
BAG1	turquoise	turquoise
BAG2	tan	tan
BAG3	blue	blue
BAG5	yellowgreen	yellowgreen
BAG6	brown	black
BAHCC1	lightcyan	lightcyan
BAK1	tan	tan
BAMBI	turquoise	turquoise
BANF1	sienna3	sienna3
BANK1	brown	black
BANP	black	black
BAP1	turquoise	turquoise
BASP1	yellow	yellow
BATF	black	black
BATF3	turquoise	turquoise
BAX	magenta	blue
BAZ1A	turquoise	turquoise
BAZ2B	pink	pink
BBC3	midnightblue	midnightblue
BBIP1	darkmagenta	darkmagenta
BBOF1	brown	black
BBS1	tan	tan
BBX	red	red
BCAM	green	green
BCAP29	orangered4	orangered4
BCAP31	red	red
BCAS2	skyblue	paleturquoise
BCAT1	midnightblue	midnightblue
BCCIP	turquoise	turquoise
BCKDHA	lightyellow	lightyellow
BCKDK	salmon	salmon
BCL10	magenta	blue
BCL11B	brown	black
BCL2A1	turquoise	turquoise
BCL2L1	pink	pink
BCL2L13	tan	tan
BCL2L14	blue	blue
BCL2L2	black	black
BCL3	darkorange	green
BCL6	grey60	blue
BCL7B	paleturquoise	paleturquoise
BCL7C	blue	blue
BCLAF1	midnightblue	midnightblue
BCORL1	brown	black
BCR	turquoise	turquoise
BCS1L	lightcyan	lightcyan
BDH2	red	red
BDKRB2	blue	blue
BECN1	blue	blue
BEGAIN	darkorange	green
BET1	magenta	blue
BEX3	turquoise	turquoise
BEX4	turquoise	turquoise
BFAR	brown	black
BGN	lightgreen	lightgreen
BHLHE40	darkgreen	darkgreen
BHLHE41	pink	pink
BHMT2	red	red
BICC1	turquoise	turquoise
BICD2	green	green
BICRA	darkturquoise	darkturquoise
BICRAL	green	green
BID	paleturquoise	paleturquoise
BIN1	turquoise	turquoise
BIN2	skyblue	paleturquoise
BIN3	turquoise	turquoise
BIN3-IT1	darkturquoise	darkturquoise
BIRC2	steelblue	pink
BIRC3	black	black
BIRC5	black	black
BLCAP	yellowgreen	yellowgreen
BLM	brown	black
BLMH	lightgreen	lightgreen
BLNK	cyan	black
BLOC1S1	royalblue	midnightblue
BLVRA	black	black
BLVRB	tan	tan
BMERB1	black	black
BMI1	magenta	blue
BMP1	lightgreen	lightgreen
BMP2	turquoise	turquoise
BMP2K	paleturquoise	paleturquoise
BMP4	royalblue	midnightblue
BMPR1A	salmon	salmon
BMS1	turquoise	turquoise
BMX	salmon	salmon
BNC2	lightgreen	lightgreen
BNIP2	blue	blue
BNIP3	yellow	yellow
BNIP3L	yellow	yellow
BPTF	red	red
BRD1	blue	blue
BRD2	midnightblue	midnightblue
BRD3	darkorange	green
BRD4	midnightblue	midnightblue
BRD7	purple	lightcyan
BRD8	darkgrey	darkgrey
BRD9	salmon	salmon
BRF2	red	red
BRMS1	darkred	darkred
BSCL2	lightcyan	lightcyan
BSDC1	orangered4	orangered4
BSG	royalblue	midnightblue
BST2	black	black
BTAF1	orangered4	orangered4
BTBD1	blue	blue
BTBD2	red	red
BTBD3	salmon	salmon
BTF3	grey60	blue
BTG1	turquoise	turquoise
BTG2	darkgreen	darkgreen
BTG3	turquoise	turquoise
BTK	cyan	black
BTN2A1	greenyellow	greenyellow
BTN2A2	black	black
BTN3A1	cyan	black
BTN3A2	pink	pink
BTN3A3	turquoise	turquoise
BTNL3	turquoise	turquoise
BUB1B	black	black
BUB3	darkred	darkred
BUD23	darkred	darkred
BUD31	darkred	darkred
BYSL	turquoise	turquoise
BZW1	turquoise	turquoise
BZW2	turquoise	turquoise
C11orf24	brown	black
C11orf49	turquoise	turquoise
C11orf58	yellow	yellow
C11orf68	violet	green
C11orf95	green	green
C12orf10	yellowgreen	yellowgreen
C12orf29	blue	blue
C14orf132	green	green
C16orf58	royalblue	midnightblue
C19orf24	turquoise	turquoise
C19orf53	purple	lightcyan
C1D	magenta	blue
C1GALT1	black	black
C1GALT1C1	purple	lightcyan
C1orf115	green	green
C1orf174	blue	blue
C1orf21	green	green
C1orf216	skyblue3	skyblue3
C1orf35	red	red
C1orf50	yellowgreen	yellowgreen
C1orf54	blue	blue
C1QA	darkolivegreen	darkgrey
C1QB	darkolivegreen	darkgrey
C1QBP	turquoise	turquoise
C1QTNF1	cyan	black
C1QTNF3	green	green
C1R	blue	blue
C1RL	yellow	yellow
C1S	magenta	blue
C2	darkolivegreen	darkgrey
C2CD2	yellow	yellow
C2CD3	midnightblue	midnightblue
C2CD5	orangered4	orangered4
C2orf42	midnightblue	midnightblue
C2orf68	blue	blue
C3	darkmagenta	darkmagenta
C3AR1	darkgrey	darkgrey
C3orf14	black	black
C3orf18	red	red
C4B	blue	blue
C5AR1	turquoise	turquoise
C5orf15	pink	pink
C5orf22	saddlebrown	blue
C5orf30	blue	blue
C5orf66	turquoise	turquoise
C6	tan	tan
C6orf120	yellowgreen	yellowgreen
C6orf47	royalblue	midnightblue
C6orf62	pink	pink
C7	yellow	yellow
C7orf26	brown	black
C8orf33	turquoise	turquoise
C9orf16	white	sienna3
C9orf78	royalblue	midnightblue
CA11	sienna3	sienna3
CA12	black	black
CA2	black	black
CAAP1	magenta	blue
CAB39	brown	black
CABIN1	sienna3	sienna3
CACFD1	brown	black
CACTIN	turquoise	turquoise
CACYBP	magenta	blue
CAD	midnightblue	midnightblue
CADM1	lightgreen	lightgreen
CADM3	purple	lightcyan
CADPS2	steelblue	pink
CALCOCO1	orange	orange
CALCOCO2	lightyellow	lightyellow
CALCRL	lightyellow	lightyellow
CALD1	midnightblue	midnightblue
CALHM2	red	red
CALM1	turquoise	turquoise
CALM2	greenyellow	greenyellow
CALM3	grey60	blue
CALML4	pink	pink
CALR	darkolivegreen	darkgrey
CALU	royalblue	midnightblue
CAMK2N1	green	green
CAMLG	red	red
CAMSAP2	grey60	blue
CAMTA2	magenta	blue
CAND1	steelblue	pink
CANT1	black	black
CANX	turquoise	turquoise
CAP1	salmon	salmon
CAPG	grey60	blue
CAPN1	sienna3	sienna3
CAPN2	black	black
CAPN3	darkgreen	darkgreen
CAPN7	red	red
CAPNS1	red	red
CAPRIN1	darkturquoise	darkturquoise
CAPRIN2	turquoise	turquoise
CAPZA1	blue	blue
CAPZA2	blue	blue
CAPZB	yellow	yellow
CARD8	darkturquoise	darkturquoise
CARHSP1	lightcyan	lightcyan
CARM1	brown	black
CARS	skyblue3	skyblue3
CARS2	lightyellow	lightyellow
CASC3	tan	tan
CASD1	steelblue	pink
CASK	skyblue3	skyblue3
CASP1	brown	black
CASP3	pink	pink
CASP4	paleturquoise	paleturquoise
CASP7	blue	blue
CASP8AP2	pink	pink
CASP9	saddlebrown	blue
CAST	darkturquoise	darkturquoise
CAT	tan	tan
CATSPER2	yellowgreen	yellowgreen
CAV1	red	red
CAV2	salmon	salmon
CAV3	midnightblue	midnightblue
CAVIN1	red	red
CAVIN2	green	green
CAVIN3	lightgreen	lightgreen
CBFA2T3	brown	black
CBFB	cyan	black
CBLB	grey60	blue
CBR1	lightcyan	lightcyan
CBR3	violet	green
CBX1	turquoise	turquoise
CBX3	blue	blue
CBX6	lightcyan	lightcyan
CBX7	tan	tan
CBY1	red	red
CCDC170	cyan	black
CCDC22	sienna3	sienna3
CCDC25	yellowgreen	yellowgreen
CCDC28A	purple	lightcyan
CCDC28B	grey60	blue
CCDC47	turquoise	turquoise
CCDC51	red	red
CCDC59	blue	blue
CCDC69	yellow	yellow
CCDC71	midnightblue	midnightblue
CCDC86	turquoise	turquoise
CCDC9	turquoise	turquoise
CCDC90B	magenta	blue
CCDC91	steelblue	pink
CCDC92	darkturquoise	darkturquoise
CCL13	black	black
CCL14	green	green
CCL18	black	black
CCL19	brown	black
CCL2	darkorange	green
CCL21	brown	black
CCL3	darkgreen	darkgreen
CCL4	darkgreen	darkgreen
CCL5	black	black
CCL8	tan	tan
CCN1	turquoise	turquoise
CCN2	lightyellow	lightyellow
CCN3	green	green
CCN4	plum1	plum1
CCN5	red	red
CCN6	black	black
CCNB1IP1	lightyellow	lightyellow
CCNB2	black	black
CCNC	blue	blue
CCND1	pink	pink
CCND3	purple	lightcyan
CCNG1	yellow	yellow
CCNG2	tan	tan
CCNH	blue	blue
CCNI	yellow	yellow
CCNL1	darkgreen	darkgreen
CCNL2	darkgreen	darkgreen
CCNT1	pink	pink
CCNT2	blue	blue
CCP110	magenta	blue
CCPG1	magenta	blue
CCR1	plum1	plum1
CCR2	black	black
CCR5	plum1	plum1
CCR7	brown	black
CCRL2	skyblue	paleturquoise
CCS	pink	pink
CCSER2	skyblue	paleturquoise
CCT2	turquoise	turquoise
CCT3	turquoise	turquoise
CCT4	darkred	darkred
CCT5	turquoise	turquoise
CCT6A	turquoise	turquoise
CCT7	turquoise	turquoise
CCT8	turquoise	turquoise
CCZ1	pink	pink
CCZ1B	darkgreen	darkgreen
CD14	darkgrey	darkgrey
CD151	green	green
CD163	midnightblue	midnightblue
CD164	saddlebrown	blue
CD180	darkgrey	darkgrey
CD19	brown	black
CD1C	brown	black
CD1D	brown	black
CD2	brown	black
CD200	greenyellow	greenyellow
CD209	blue	blue
CD247	brown	black
CD248	red	red
CD27	cyan	black
CD2AP	steelblue	pink
CD2BP2	white	sienna3
CD300C	turquoise	turquoise
CD320	red	red
CD33	plum1	plum1
CD34	green	green
CD36	yellow	yellow
CD37	brown	black
CD38	cyan	black
CD3D	brown	black
CD3E	brown	black
CD4	darkolivegreen	darkgrey
CD40	black	black
CD44	paleturquoise	paleturquoise
CD46	black	black
CD47	paleturquoise	paleturquoise
CD48	brown	black
CD5	black	black
CD52	brown	black
CD53	skyblue	paleturquoise
CD55	turquoise	turquoise
CD58	turquoise	turquoise
CD59	turquoise	turquoise
CD63	greenyellow	greenyellow
CD68	yellowgreen	yellowgreen
CD69	brown	black
CD7	brown	black
CD70	green	green
CD72	brown	black
CD74	salmon	salmon
CD79A	brown	black
CD79B	brown	black
CD81	orange	orange
CD82	brown	black
CD83	darkgreen	darkgreen
CD86	darkgrey	darkgrey
CD8A	brown	black
CD9	green	green
CD93	turquoise	turquoise
CD99	midnightblue	midnightblue
CDC123	darkred	darkred
CDC14B	red	red
CDC16	turquoise	turquoise
CDC20	black	black
CDC23	saddlebrown	blue
CDC25B	grey60	blue
CDC27	saddlebrown	blue
CDC37	white	sienna3
CDC37L1	turquoise	turquoise
CDC40	magenta	blue
CDC42	darkturquoise	darkturquoise
CDC42BPA	midnightblue	midnightblue
CDC42BPB	royalblue	midnightblue
CDC42EP1	turquoise	turquoise
CDC42EP2	pink	pink
CDC42EP3	magenta	blue
CDC42EP4	blue	blue
CDC42SE1	paleturquoise	paleturquoise
CDC7	midnightblue	midnightblue
CDC73	saddlebrown	blue
CDCP1	greenyellow	greenyellow
CDH11	brown	black
CDH13	violet	green
CDH5	green	green
CDIPT	darkorange	green
CDK11B	pink	pink
CDK14	sienna3	sienna3
CDK17	magenta	blue
CDK19	blue	blue
CDK2AP1	cyan	black
CDK2AP2	brown	black
CDK4	turquoise	turquoise
CDK5	grey60	blue
CDK5RAP1	orange	orange
CDK5RAP3	cyan	black
CDKN1A	turquoise	turquoise
CDKN1B	salmon	salmon
CDKN1C	yellow	yellow
CDKN2AIP	white	sienna3
CDKN2C	yellow	yellow
CDKN3	black	black
CDO1	tan	tan
CDR2L	lightgreen	lightgreen
CDS2	lightcyan	lightcyan
CDV3	turquoise	turquoise
CEACAM21	cyan	black
CEBPA	yellow	yellow
CEBPA-DT	pink	pink
CEBPB	turquoise	turquoise
CEBPD	lightyellow	lightyellow
CEBPG	turquoise	turquoise
CEBPZ	turquoise	turquoise
CELF1	darkturquoise	darkturquoise
CELF2	magenta	blue
CEMIP	yellow	yellow
CEMIP2	turquoise	turquoise
CENPB	lightyellow	lightyellow
CENPBD1P1	brown	black
CENPT	darkgreen	darkgreen
CENPU	black	black
CENPX	darkturquoise	darkturquoise
CEP112	green	green
CEP170	magenta	blue
CEP170B	turquoise	turquoise
CEP350	red	red
CEP41	sienna3	sienna3
CEP55	black	black
CEP57	purple	lightcyan
CEP63	magenta	blue
CEP68	green	green
CEPT1	blue	blue
CERK	brown	black
CERS2	red	red
CERS6	darkturquoise	darkturquoise
CES1	red	red
CES2	blue	blue
CES3	darkgreen	darkgreen
CETN2	darkorange	green
CETN3	salmon	salmon
CFAP20	darkorange	green
CFAP298	red	red
CFAP69	darkturquoise	darkturquoise
CFB	black	black
CFD	yellow	yellow
CFDP1	black	black
CFH	tan	tan
CFHR1	skyblue	paleturquoise
CFHR2	skyblue	paleturquoise
CFI	lightcyan	lightcyan
CFL1	salmon	salmon
CFLAR	blue	blue
CGGBP1	turquoise	turquoise
CGRRF1	tan	tan
CH25H	darkgreen	darkgreen
CHCHD2	turquoise	turquoise
CHCHD3	magenta	blue
CHCHD7	turquoise	turquoise
CHD1	turquoise	turquoise
CHD1L	red	red
CHD3	magenta	blue
CHD4	midnightblue	midnightblue
CHD8	salmon	salmon
CHD9	magenta	blue
CHEK2	turquoise	turquoise
CHERP	turquoise	turquoise
CHFR	tan	tan
CHI3L1	turquoise	turquoise
CHI3L2	black	black
CHIC2	turquoise	turquoise
CHKA	pink	pink
CHKB	turquoise	turquoise
CHMP1A	royalblue	midnightblue
CHMP1B	darkgreen	darkgreen
CHMP2A	skyblue3	skyblue3
CHMP2B	magenta	blue
CHMP5	steelblue	pink
CHMP7	brown	black
CHN1	lightgreen	lightgreen
CHORDC1	blue	blue
CHP1	yellow	yellow
CHPF	magenta	blue
CHPF2	brown	black
CHPT1	tan	tan
CHRDL1	yellow	yellow
CHRNB2	pink	pink
CHST11	skyblue	paleturquoise
CHST12	red	red
CHST15	skyblue	paleturquoise
CHST2	turquoise	turquoise
CHST3	turquoise	turquoise
CHST5	pink	pink
CHST7	green	green
CHSY1	turquoise	turquoise
CHTOP	blue	blue
CIAO1	lightcyan	lightcyan
CIAO2B	skyblue3	skyblue3
CIAPIN1	darkred	darkred
CIB1	darkred	darkred
CIC	yellow	yellow
CIDEC	yellow	yellow
CILP	green	green
CIRBP	greenyellow	greenyellow
CISD1	turquoise	turquoise
CISH	lightgreen	lightgreen
CITED2	yellow	yellow
CIZ1	green	green
CKAP2	darkgrey	darkgrey
CKAP4	skyblue	paleturquoise
CKAP5	blue	blue
CKB	green	green
CKLF	turquoise	turquoise
CKS1B	lightyellow	lightyellow
CKS2	black	black
CLASP1	turquoise	turquoise
CLASP2	turquoise	turquoise
CLASRP	pink	pink
CLCC1	darkmagenta	darkmagenta
CLCF1	turquoise	turquoise
CLCN3	blue	blue
CLCN6	red	red
CLCN7	black	black
CLDN15	yellow	yellow
CLDN5	green	green
CLDND1	magenta	blue
CLEC10A	black	black
CLEC11A	grey60	blue
CLEC16A	salmon	salmon
CLEC1A	salmon	salmon
CLEC2B	brown	black
CLEC4A	darkgrey	darkgrey
CLEC5A	plum1	plum1
CLEC7A	plum1	plum1
CLIC1	skyblue	paleturquoise
CLIC2	purple	lightcyan
CLIC4	pink	pink
CLIC5	orange	orange
CLINT1	saddlebrown	blue
CLIP1	blue	blue
CLIP2	blue	blue
CLIP3	green	green
CLK1	salmon	salmon
CLK2	violet	green
CLK3	blue	blue
CLK4	steelblue	pink
CLMN	orangered4	orangered4
CLN3	saddlebrown	blue
CLN5	violet	green
CLNS1A	darkred	darkred
CLOCK	midnightblue	midnightblue
CLP1	darkred	darkred
CLPP	white	sienna3
CLPTM1	steelblue	pink
CLSTN1	red	red
CLSTN3	blue	blue
CLTA	sienna3	sienna3
CLTB	turquoise	turquoise
CLTC	grey60	blue
CLU	turquoise	turquoise
CLUH	turquoise	turquoise
CMAHP	pink	pink
CMC2	paleturquoise	paleturquoise
CMC4	red	red
CMKLR1	blue	blue
CMPK1	yellowgreen	yellowgreen
CMTM6	paleturquoise	paleturquoise
CMTR1	blue	blue
CNBP	greenyellow	greenyellow
CNDP2	black	black
CNIH1	saddlebrown	blue
CNIH4	grey60	blue
CNN1	green	green
CNN2	brown	black
CNN3	yellow	yellow
CNOT1	brown	black
CNOT2	midnightblue	midnightblue
CNOT7	lightcyan	lightcyan
CNOT8	lightyellow	lightyellow
CNP	blue	blue
CNPPD1	red	red
CNPY2	cyan	black
CNPY3	darkolivegreen	darkgrey
CNTD2	lightyellow	lightyellow
CNTNAP1	skyblue	paleturquoise
CNTRL	cyan	black
COA3	yellowgreen	yellowgreen
COA4	turquoise	turquoise
COA7	turquoise	turquoise
COASY	darkred	darkred
COCH	turquoise	turquoise
COG2	darkred	darkred
COG4	turquoise	turquoise
COG5	pink	pink
COL11A1	blue	blue
COL14A1	midnightblue	midnightblue
COL15A1	lightgreen	lightgreen
COL16A1	lightgreen	lightgreen
COL18A1	lightgreen	lightgreen
COL1A1	midnightblue	midnightblue
COL1A2	lightgreen	lightgreen
COL21A1	green	green
COL3A1	lightgreen	lightgreen
COL4A1	lightgreen	lightgreen
COL4A2	lightgreen	lightgreen
COL4A3BP	brown	black
COL5A1	lightgreen	lightgreen
COL5A2	lightgreen	lightgreen
COL5A3	lightgreen	lightgreen
COL6A1	midnightblue	midnightblue
COL6A2	lightgreen	lightgreen
COL6A3	yellow	yellow
COL8A2	green	green
COLEC12	orange	orange
COLGALT1	darkolivegreen	darkgrey
COLGALT2	skyblue	paleturquoise
COMMD10	midnightblue	midnightblue
COMMD3	white	sienna3
COMMD4	blue	blue
COMMD8	pink	pink
COMMD9	sienna3	sienna3
COMP	green	green
COMT	grey60	blue
COPA	pink	pink
COPB1	magenta	blue
COPB2	green	green
COPE	darkturquoise	darkturquoise
COPG1	midnightblue	midnightblue
COPS2	blue	blue
COPS3	darkred	darkred
COPS4	magenta	blue
COPS5	salmon	salmon
COPS6	violet	green
COPS7A	black	black
COPS8	blue	blue
COPZ1	purple	lightcyan
COPZ2	red	red
COQ10B	turquoise	turquoise
COQ2	blue	blue
COQ8A	yellow	yellow
COQ9	lightcyan	lightcyan
CORO1A	brown	black
CORO1B	white	sienna3
CORO1C	salmon	salmon
CORO2B	turquoise	turquoise
CORO7	darkolivegreen	darkgrey
COTL1	brown	black
COX10	grey60	blue
COX11	red	red
COX16	magenta	blue
COX4I1	darkmagenta	darkmagenta
COX5A	yellow	yellow
COX5B	darkmagenta	darkmagenta
COX6A1	white	sienna3
COX6B1	sienna3	sienna3
COX6C	greenyellow	greenyellow
COX7A1	tan	tan
COX7A2	royalblue	midnightblue
COX7A2L	darkmagenta	darkmagenta
COX7B	saddlebrown	blue
COX7C	greenyellow	greenyellow
COX8A	brown	black
CP	tan	tan
CPA3	darkgreen	darkgreen
CPD	saddlebrown	blue
CPE	tan	tan
CPM	yellow	yellow
CPNE1	midnightblue	midnightblue
CPNE3	tan	tan
CPOX	pink	pink
CPQ	red	red
CPSF1	brown	black
CPSF4	turquoise	turquoise
CPSF6	saddlebrown	blue
CPSF7	turquoise	turquoise
CPTP	red	red
CPVL	brown	black
CPZ	royalblue	midnightblue
CR1	black	black
CRABP2	green	green
CRADD	turquoise	turquoise
CRAT	red	red
CRBN	turquoise	turquoise
CREB3	sienna3	sienna3
CREB3L1	lightgreen	lightgreen
CREB3L2	orange	orange
CREB5	orange	orange
CREBBP	grey60	blue
CREBL2	pink	pink
CREG1	blue	blue
CRELD1	lightgreen	lightgreen
CRELD2	cyan	black
CREM	darkorange	green
CRIM1	yellow	yellow
CRIP1	darkolivegreen	darkgrey
CRIP2	green	green
CRISPLD2	orange	orange
CRK	yellowgreen	yellowgreen
CRKL	magenta	blue
CRLF1	cyan	black
CRLF3	brown	black
CRNKL1	violet	green
CROCCP2	orangered4	orangered4
CROT	skyblue	paleturquoise
CRTAC1	orange	orange
CRTAP	tan	tan
CRTC3	purple	lightcyan
CRY1	blue	blue
CRY2	turquoise	turquoise
CRYAB	tan	tan
CRYBG1	black	black
CRYBG3	magenta	blue
CRYL1	orange	orange
CRYM	black	black
CRYZ	darkmagenta	darkmagenta
CS	yellow	yellow
CSAD	yellow	yellow
CSDE1	yellow	yellow
CSE1L	blue	blue
CSF1	lightyellow	lightyellow
CSF1R	black	black
CSF2RA	darkgrey	darkgrey
CSF2RB	paleturquoise	paleturquoise
CSF3R	turquoise	turquoise
CSGALNACT1	yellow	yellow
CSGALNACT2	saddlebrown	blue
CSK	darkgrey	darkgrey
CSN1S1	lightcyan	lightcyan
CSNK1A1	turquoise	turquoise
CSNK1D	pink	pink
CSNK1G2	pink	pink
CSNK1G3	steelblue	pink
CSNK2A2	tan	tan
CSNK2B	white	sienna3
CSPG4	brown	black
CSPP1	black	black
CSRNP2	darkgreen	darkgreen
CSRP1	green	green
CSRP2	green	green
CST3	grey60	blue
CST7	brown	black
CSTA	skyblue	paleturquoise
CSTB	darkolivegreen	darkgrey
CSTF2T	blue	blue
CSTF3	red	red
CTBP1	turquoise	turquoise
CTBP2	salmon	salmon
CTBS	magenta	blue
CTCF	purple	lightcyan
CTDNEP1	sienna3	sienna3
CTDP1	darkred	darkred
CTDSP1	darkorange	green
CTDSP2	darkorange	green
CTNNA1	green	green
CTNNAL1	blue	blue
CTNNB1	darkturquoise	darkturquoise
CTNNBIP1	red	red
CTNNBL1	white	sienna3
CTPS1	turquoise	turquoise
CTR9	magenta	blue
CTSA	royalblue	midnightblue
CTSB	darkolivegreen	darkgrey
CTSC	brown	black
CTSD	royalblue	midnightblue
CTSF	red	red
CTSG	darkgreen	darkgreen
CTSH	brown	black
CTSK	turquoise	turquoise
CTSL	turquoise	turquoise
CTSO	lightcyan	lightcyan
CTSS	darkgrey	darkgrey
CTSW	black	black
CTSZ	darkolivegreen	darkgrey
CUEDC1	royalblue	midnightblue
CUEDC2	turquoise	turquoise
CUL1	darkred	darkred
CUL4A	turquoise	turquoise
CUL7	magenta	blue
CUTA	darkmagenta	darkmagenta
CUTC	lightyellow	lightyellow
CUX1	turquoise	turquoise
CWC25	turquoise	turquoise
CX3CL1	violet	green
CX3CR1	brown	black
CXADR	plum1	plum1
CXCL1	paleturquoise	paleturquoise
CXCL10	black	black
CXCL11	black	black
CXCL12	blue	blue
CXCL14	brown	black
CXCL2	darkgreen	darkgreen
CXCL3	turquoise	turquoise
CXCL6	black	black
CXCL8	darkgreen	darkgreen
CXCL9	black	black
CXCR4	brown	black
CXorf40A	purple	lightcyan
CXorf40B	cyan	black
CXXC1	darkgreen	darkgreen
CYB561	lightcyan	lightcyan
CYB561D2	darkolivegreen	darkgrey
CYB5A	yellow	yellow
CYB5R1	lightcyan	lightcyan
CYB5R3	red	red
CYB5R4	skyblue	paleturquoise
CYBA	cyan	black
CYBB	plum1	plum1
CYBC1	brown	black
CYBRD1	lightyellow	lightyellow
CYC1	turquoise	turquoise
CYCS	turquoise	turquoise
CYFIP1	blue	blue
CYFIP2	brown	black
CYP1B1	lightcyan	lightcyan
CYP26B1	turquoise	turquoise
CYP27A1	blue	blue
CYP2B7P	sienna3	sienna3
CYP4F12	darkgreen	darkgreen
CYREN	lightyellow	lightyellow
CYTH1	tan	tan
CYTH2	lightcyan	lightcyan
CYTH4	salmon	salmon
CYTIP	skyblue	paleturquoise
CYTL1	grey	grey
CZIB	red	red
DAAM1	violet	green
DAAM2	tan	tan
DAB2	orange	orange
DACT1	green	green
DAD1	green	green
DAG1	green	green
DAP	lightcyan	lightcyan
DAP3	darkred	darkred
DAPK1	orange	orange
DAPP1	tan	tan
DARS	darkturquoise	darkturquoise
DAZAP1	turquoise	turquoise
DAZAP2	skyblue3	skyblue3
DBF4	red	red
DBI	purple	lightcyan
DBN1	red	red
DBNDD2	green	green
DCAF10	violet	green
DCAF16	midnightblue	midnightblue
DCAF6	violet	green
DCAF7	orangered4	orangered4
DCAF8	pink	pink
DCHS1	darkred	darkred
DCK	pink	pink
DCLK1	paleturquoise	paleturquoise
DCN	greenyellow	greenyellow
DCP1A	turquoise	turquoise
DCP2	pink	pink
DCTD	brown	black
DCTN1	darkorange	green
DCTN2	red	red
DCTN3	purple	lightcyan
DCTN4	turquoise	turquoise
DCTN6	turquoise	turquoise
DCTPP1	turquoise	turquoise
DCUN1D1	purple	lightcyan
DCUN1D4	magenta	blue
DCXR	yellow	yellow
DDA1	black	black
DDAH1	red	red
DDAH2	red	red
DDB1	purple	lightcyan
DDB2	blue	blue
DDHD2	violet	green
DDIT3	brown	black
DDIT4	lightyellow	lightyellow
DDOST	darkgrey	darkgrey
DDR1	steelblue	pink
DDR2	cyan	black
DDRGK1	turquoise	turquoise
DDT	darkmagenta	darkmagenta
DDX1	yellowgreen	yellowgreen
DDX10	turquoise	turquoise
DDX11	darkturquoise	darkturquoise
DDX18	turquoise	turquoise
DDX21	turquoise	turquoise
DDX23	purple	lightcyan
DDX24	orange	orange
DDX27	saddlebrown	blue
DDX39A	paleturquoise	paleturquoise
DDX3X	turquoise	turquoise
DDX41	sienna3	sienna3
DDX42	blue	blue
DDX46	blue	blue
DDX5	darkturquoise	darkturquoise
DDX50	skyblue3	skyblue3
DDX54	pink	pink
DDX56	turquoise	turquoise
DDX60	black	black
DEAF1	blue	blue
DECR1	turquoise	turquoise
DECR2	pink	pink
DEF6	tan	tan
DEFB1	lightgreen	lightgreen
DEGS1	blue	blue
DEK	saddlebrown	blue
DELE1	turquoise	turquoise
DENND1B	cyan	black
DENND1C	brown	black
DENND2A	red	red
DENND2D	brown	black
DENND3	plum1	plum1
DENND4B	plum1	plum1
DENND4C	green	green
DENND5A	turquoise	turquoise
DENR	turquoise	turquoise
DEPP1	tan	tan
DEPTOR	green	green
DERA	pink	pink
DERL1	cyan	black
DERL2	darkred	darkred
DESI1	turquoise	turquoise
DESI2	pink	pink
DET1	darkorange	green
DEXI	tan	tan
DFFA	darkturquoise	darkturquoise
DGCR11	midnightblue	midnightblue
DGCR6	sienna3	sienna3
DGKA	brown	black
DGKD	black	black
DGKZ	skyblue	paleturquoise
DGLUCY	blue	blue
DGUOK	brown	black
DHCR24	yellow	yellow
DHDDS	lightyellow	lightyellow
DHPS	white	sienna3
DHRS1	turquoise	turquoise
DHRS3	yellow	yellow
DHRS4	lightcyan	lightcyan
DHRS7	white	sienna3
DHRS7B	green	green
DHRS9	turquoise	turquoise
DHTKD1	purple	lightcyan
DHX15	turquoise	turquoise
DHX16	turquoise	turquoise
DHX30	turquoise	turquoise
DHX32	skyblue	paleturquoise
DHX38	black	black
DHX40	violet	green
DHX58	darkolivegreen	darkgrey
DHX8	brown	black
DHX9	pink	pink
DIABLO	darkred	darkred
DIAPH1	turquoise	turquoise
DIAPH2	brown	black
DICER1	purple	lightcyan
DIMT1	turquoise	turquoise
DIP2A	darkturquoise	darkturquoise
DIP2C	brown	black
DIPK1A	lightcyan	lightcyan
DIXDC1	salmon	salmon
DKC1	turquoise	turquoise
DKFZP586I1420	darkorange	green
DKK3	green	green
DLD	purple	lightcyan
DLEU1	brown	black
DLG5	skyblue	paleturquoise
DLGAP4	midnightblue	midnightblue
DLGAP5	black	black
DLST	cyan	black
DLX4	orange	orange
DMAC2	yellowgreen	yellowgreen
DMPK	orange	orange
DMTF1	blue	blue
DMWD	darkturquoise	darkturquoise
DMXL1	steelblue	pink
DMXL2	plum1	plum1
DNAAF5	turquoise	turquoise
DNAJA1	turquoise	turquoise
DNAJA3	turquoise	turquoise
DNAJA4	blue	blue
DNAJB1	darkgreen	darkgreen
DNAJB2	red	red
DNAJB4	salmon	salmon
DNAJB6	blue	blue
DNAJB9	saddlebrown	blue
DNAJC1	cyan	black
DNAJC10	purple	lightcyan
DNAJC11	pink	pink
DNAJC13	steelblue	pink
DNAJC15	black	black
DNAJC2	turquoise	turquoise
DNAJC24	cyan	black
DNAJC7	brown	black
DNASE1L1	royalblue	midnightblue
DNASE1L3	darkgreen	darkgreen
DNASE2	grey60	blue
DND1	darkorange	green
DNM1	red	red
DNMBP	red	red
DNMT1	brown	black
DNTTIP2	turquoise	turquoise
DOCK1	red	red
DOCK10	brown	black
DOCK2	brown	black
DOCK4	steelblue	pink
DOK1	magenta	blue
DOK2	darkgrey	darkgrey
DOK5	lightgreen	lightgreen
DOLK	lightcyan	lightcyan
DOLPP1	turquoise	turquoise
DONSON	orangered4	orangered4
DPAGT1	brown	black
DPEP2	darkgrey	darkgrey
DPF2	darkorange	green
DPH5	salmon	salmon
DPM1	blue	blue
DPM2	turquoise	turquoise
DPM3	orange	orange
DPP3	brown	black
DPP4	green	green
DPP8	purple	lightcyan
DPT	darkorange	green
DPY19L4	steelblue	pink
DPYD	magenta	blue
DPYSL2	turquoise	turquoise
DPYSL3	lightgreen	lightgreen
DR1	darkred	darkred
DRAM1	black	black
DRAP1	brown	black
DRG1	turquoise	turquoise
DROSHA	darkorange	green
DSE	blue	blue
DSTN	green	green
DTX4	blue	blue
DUS1L	turquoise	turquoise
DUSP1	pink	pink
DUSP10	lightyellow	lightyellow
DUSP11	magenta	blue
DUSP12	darkred	darkred
DUSP14	magenta	blue
DUSP2	brown	black
DUSP22	steelblue	pink
DUSP3	darkorange	green
DUSP4	yellow	yellow
DUSP5	darkorange	green
DUSP6	turquoise	turquoise
DUT	turquoise	turquoise
DVL1	lightyellow	lightyellow
DVL3	lightgreen	lightgreen
DXO	blue	blue
DYNC1H1	lightgreen	lightgreen
DYNC1I2	violet	green
DYNC1LI1	skyblue3	skyblue3
DYNC1LI2	red	red
DYNC2H1	turquoise	turquoise
DYNLL1	midnightblue	midnightblue
DYNLRB1	darkorange	green
DYNLT1	cyan	black
DYNLT3	cyan	black
DYRK2	violet	green
DYRK4	brown	black
DYSF	turquoise	turquoise
E2F3	turquoise	turquoise
E2F4	turquoise	turquoise
EAF2	cyan	black
EAPP	purple	lightcyan
EBAG9	purple	lightcyan
EBF2	midnightblue	midnightblue
EBLN2	darkgreen	darkgreen
ECD	purple	lightcyan
ECE1	midnightblue	midnightblue
ECH1	turquoise	turquoise
ECHDC1	grey60	blue
ECHDC2	red	red
ECHDC3	yellow	yellow
ECHS1	yellow	yellow
ECI1	darkmagenta	darkmagenta
ECI2	yellow	yellow
ECM1	midnightblue	midnightblue
ECM2	salmon	salmon
ECPAS	magenta	blue
EDEM1	cyan	black
EDEM2	black	black
EDEM3	saddlebrown	blue
EDF1	darkmagenta	darkmagenta
EDN1	lightyellow	lightyellow
EDNRB	greenyellow	greenyellow
EED	pink	pink
EEF1A1	greenyellow	greenyellow
EEF1A1P42	greenyellow	greenyellow
EEF1AKMT3	blue	blue
EEF1B2	greenyellow	greenyellow
EEF1D	darkmagenta	darkmagenta
EEF1E1	turquoise	turquoise
EEF2	greenyellow	greenyellow
EFCAB14	saddlebrown	blue
EFEMP1	yellow	yellow
EFEMP2	turquoise	turquoise
EFHD1	green	green
EFHD2	paleturquoise	paleturquoise
EFL1	lightcyan	lightcyan
EFNA5	red	red
EFNB2	orange	orange
EFR3A	magenta	blue
EFS	paleturquoise	paleturquoise
EGFL6	plum1	plum1
EGFL7	black	black
EGFL8	paleturquoise	paleturquoise
EGLN1	grey60	blue
EGLN3	plum1	plum1
EGR1	darkgreen	darkgreen
EGR2	darkgreen	darkgreen
EGR3	darkgreen	darkgreen
EHBP1	tan	tan
EHBP1L1	salmon	salmon
EHD1	turquoise	turquoise
EHD2	green	green
EHD3	greenyellow	greenyellow
EHD4	pink	pink
EI24	grey60	blue
EID1	yellow	yellow
EIF1	turquoise	turquoise
EIF1AX	blue	blue
EIF1B	grey60	blue
EIF2AK1	darkturquoise	darkturquoise
EIF2AK2	salmon	salmon
EIF2AK3	saddlebrown	blue
EIF2B1	black	black
EIF2B2	purple	lightcyan
EIF2B3	turquoise	turquoise
EIF2B4	blue	blue
EIF2B5	darkred	darkred
EIF2D	green	green
EIF2S1	turquoise	turquoise
EIF2S2	turquoise	turquoise
EIF2S3	darkgreen	darkgreen
EIF3A	turquoise	turquoise
EIF3B	turquoise	turquoise
EIF3D	skyblue3	skyblue3
EIF3E	greenyellow	greenyellow
EIF3F	darkmagenta	darkmagenta
EIF3G	greenyellow	greenyellow
EIF3H	darkmagenta	darkmagenta
EIF3I	turquoise	turquoise
EIF3J	turquoise	turquoise
EIF3K	darkmagenta	darkmagenta
EIF3L	greenyellow	greenyellow
EIF3M	blue	blue
EIF4A2	yellow	yellow
EIF4A3	turquoise	turquoise
EIF4B	yellow	yellow
EIF4E	turquoise	turquoise
EIF4E2	darkgrey	darkgrey
EIF4EBP1	yellow	yellow
EIF4EBP2	yellow	yellow
EIF4ENIF1	violet	green
EIF4G1	turquoise	turquoise
EIF4G2	turquoise	turquoise
EIF4G3	turquoise	turquoise
EIF4H	turquoise	turquoise
EIF5	turquoise	turquoise
EIF5A	turquoise	turquoise
EIF6	turquoise	turquoise
ELAVL1	saddlebrown	blue
ELF1	lightyellow	lightyellow
ELF2	steelblue	pink
ELF4	yellow	yellow
ELK3	magenta	blue
ELL2	turquoise	turquoise
ELMO1	lightcyan	lightcyan
ELMO2	midnightblue	midnightblue
ELN	lightgreen	lightgreen
ELOA	pink	pink
ELOA-AS1	lightgreen	lightgreen
ELOB	darkmagenta	darkmagenta
ELOC	turquoise	turquoise
ELP1	orangered4	orangered4
ELP3	salmon	salmon
ELP5	black	black
EMC2	salmon	salmon
EMC3	tan	tan
EMC6	blue	blue
EMC7	brown	black
EMC8	turquoise	turquoise
EMCN	green	green
EMG1	darkred	darkred
EMID1	brown	black
EMILIN1	blue	blue
EML1	green	green
EML3	grey	grey
EML4	paleturquoise	paleturquoise
EMP1	turquoise	turquoise
EMP2	green	green
EMP3	darkgrey	darkgrey
EMX2	tan	tan
ENAH	salmon	salmon
ENC1	greenyellow	greenyellow
ENDOD1	green	green
ENG	blue	blue
ENGASE	darkgreen	darkgreen
ENO1	turquoise	turquoise
ENO2	plum1	plum1
ENOPH1	saddlebrown	blue
ENOSF1	darkgreen	darkgreen
ENPP1	orange	orange
ENPP2	brown	black
ENPP4	violet	green
ENSA	lightyellow	lightyellow
ENTPD1	black	black
ENTPD4	orangered4	orangered4
ENTPD6	cyan	black
ENTR1	greenyellow	greenyellow
ENY2	turquoise	turquoise
EOGT	magenta	blue
EP400	turquoise	turquoise
EPAS1	yellow	yellow
EPB41L1	orange	orange
EPB41L2	orange	orange
EPB41L3	turquoise	turquoise
EPHA2	green	green
EPHA4	red	red
EPHB4	skyblue	paleturquoise
EPHX1	red	red
EPHX2	white	sienna3
EPM2AIP1	magenta	blue
EPN1	pink	pink
EPRS	darkturquoise	darkturquoise
EPS15	steelblue	pink
EPS15L1	purple	lightcyan
EPS8	green	green
EPS8L2	red	red
ERAP2	greenyellow	greenyellow
ERBIN	magenta	blue
ERC1	pink	pink
ERCC1	turquoise	turquoise
ERCC3	darkgreen	darkgreen
ERCC5	red	red
ERF	midnightblue	midnightblue
ERG	salmon	salmon
ERG28	darkorange	green
ERGIC2	grey	grey
ERGIC3	lightcyan	lightcyan
ERH	saddlebrown	blue
ERI2	orangered4	orangered4
ERLIN1	blue	blue
ERMAP	lightyellow	lightyellow
ERMP1	turquoise	turquoise
ERO1A	plum1	plum1
ERP29	lightcyan	lightcyan
ESD	violet	green
ESF1	turquoise	turquoise
ESRRA	darkorange	green
ESYT1	turquoise	turquoise
ETF1	turquoise	turquoise
ETFA	yellow	yellow
ETFB	yellow	yellow
ETHE1	brown	black
ETNK1	black	black
ETS2	lightcyan	lightcyan
ETV5	pink	pink
ETV7	turquoise	turquoise
EVA1B	darkturquoise	darkturquoise
EVC	lightgreen	lightgreen
EVI2A	steelblue	pink
EVI2B	skyblue	paleturquoise
EVL	brown	black
EVX1	orange	orange
EWSR1	turquoise	turquoise
EXD2	brown	black
EXOC1	pink	pink
EXOC3	sienna3	sienna3
EXOC7	green	green
EXOSC10	orangered4	orangered4
EXOSC4	turquoise	turquoise
EXOSC5	turquoise	turquoise
EXOSC7	skyblue3	skyblue3
EXOSC8	grey60	blue
EXOSC9	royalblue	midnightblue
EXT1	yellow	yellow
EXT2	violet	green
EXTL2	lightgreen	lightgreen
EYA2	tan	tan
EZH1	green	green
EZR	pink	pink
F13A1	black	black
F2R	salmon	salmon
F3	blue	blue
F5	turquoise	turquoise
F8	yellow	yellow
FABP3	turquoise	turquoise
FABP4	yellow	yellow
FABP5	blue	blue
FADD	lightcyan	lightcyan
FADS1	lightyellow	lightyellow
FADS2	magenta	blue
FADS3	turquoise	turquoise
FAF1	darkorange	green
FAH	yellow	yellow
FAHD2A	green	green
FAM102A	brown	black
FAM107A	tan	tan
FAM110B	lightyellow	lightyellow
FAM110D	skyblue	paleturquoise
FAM111A	turquoise	turquoise
FAM114A1	violet	green
FAM114A2	midnightblue	midnightblue
FAM117A	darkorange	green
FAM118A	royalblue	midnightblue
FAM120A	pink	pink
FAM124B	green	green
FAM136A	saddlebrown	blue
FAM13A	yellow	yellow
FAM13B	tan	tan
FAM160B2	darkgreen	darkgreen
FAM162A	purple	lightcyan
FAM168B	turquoise	turquoise
FAM171A1	lightgreen	lightgreen
FAM172A	darkorange	green
FAM189B	red	red
FAM192A	white	sienna3
FAM193A	lightcyan	lightcyan
FAM193B	darkgreen	darkgreen
FAM20B	tan	tan
FAM214B	salmon	salmon
FAM216A	turquoise	turquoise
FAM32A	lightcyan	lightcyan
FAM3C	blue	blue
FAM49A	orange	orange
FAM49B	paleturquoise	paleturquoise
FAM50A	lightcyan	lightcyan
FAM50B	red	red
FAM53B	brown	black
FAM53C	turquoise	turquoise
FAM89B	lightcyan	lightcyan
FAM8A1	green	green
FAM98A	saddlebrown	blue
FAN1	orangered4	orangered4
FANCF	purple	lightcyan
FANCL	steelblue	pink
FAP	lightgreen	lightgreen
FAR2	blue	blue
FARP1	lightgreen	lightgreen
FARP2	darkorange	green
FAS	brown	black
FASN	yellow	yellow
FASTK	lightcyan	lightcyan
FASTKD1	orangered4	orangered4
FASTKD3	darkred	darkred
FASTKD5	brown	black
FAT1	turquoise	turquoise
FAT4	green	green
FAU	darkmagenta	darkmagenta
FAXDC2	green	green
FBL	turquoise	turquoise
FBLN1	tan	tan
FBLN2	green	green
FBLN5	tan	tan
FBN1	greenyellow	greenyellow
FBP1	plum1	plum1
FBRS	pink	pink
FBXL12	magenta	blue
FBXL14	brown	black
FBXL15	yellowgreen	yellowgreen
FBXL2	green	green
FBXL5	magenta	blue
FBXL7	green	green
FBXO11	steelblue	pink
FBXO21	green	green
FBXO28	blue	blue
FBXO3	salmon	salmon
FBXO34	violet	green
FBXO38	magenta	blue
FBXO46	yellowgreen	yellowgreen
FBXO7	lightcyan	lightcyan
FBXO9	steelblue	pink
FBXW11	greenyellow	greenyellow
FBXW12	darkturquoise	darkturquoise
FBXW2	green	green
FBXW4	yellow	yellow
FBXW7	plum1	plum1
FCER1A	darkgreen	darkgreen
FCER1G	plum1	plum1
FCGR1A	black	black
FCGR1B	black	black
FCGR2A	paleturquoise	paleturquoise
FCGR2B	darkgrey	darkgrey
FCGR2C	plum1	plum1
FCGR3A	salmon	salmon
FCGR3B	turquoise	turquoise
FCGRT	greenyellow	greenyellow
FCHSD2	brown	black
FCMR	brown	black
FCN1	turquoise	turquoise
FCN3	greenyellow	greenyellow
FDFT1	yellow	yellow
FDPS	white	sienna3
FDX1	blue	blue
FEM1C	magenta	blue
FEN1	paleturquoise	paleturquoise
FERMT2	turquoise	turquoise
FEZ1	green	green
FEZ2	royalblue	midnightblue
FGD1	cyan	black
FGF13	tan	tan
FGFR1	lightcyan	lightcyan
FGL2	orange	orange
FGR	paleturquoise	paleturquoise
FH	red	red
FHL1	tan	tan
FHL2	turquoise	turquoise
FHOD1	blue	blue
FIBP	darkolivegreen	darkgrey
FIG4	lightcyan	lightcyan
FILIP1L	blue	blue
FIS1	tan	tan
FJX1	turquoise	turquoise
FKBP10	saddlebrown	blue
FKBP11	cyan	black
FKBP14	turquoise	turquoise
FKBP15	darkolivegreen	darkgrey
FKBP1B	violet	green
FKBP2	darkgrey	darkgrey
FKBP3	pink	pink
FKBP8	royalblue	midnightblue
FKBP9	red	red
FKSG49	purple	lightcyan
FKTN	saddlebrown	blue
[truncated: 4,414 more rows]
