# Supplementary material for: Identification of immune-related genes in diagnosing atherosclerosis with rheumatoid arthritis through bioinformatics analysis and machine learning
Source: Front Immunol. 2023 Mar 9;14:1126647. doi: 10.3389/fimmu.2023.1126647 (PMC10033585; doi:10.3389/fimmu.2023.1126647)
Supplement: Supplementary file 3 [file Table_3.xls]

## Sheet: Sheet1
wgcna_MEs
Tag	orangered4	darkgreen	darkturquoise	lightgreen	midnightblue	orange	red	skyblue3	lightcyan	sienna3	darkgrey	plum1	black	darkred	paleturquoise	blue	turquoise	pink	darkmagenta	yellowgreen	tan	yellow	green	salmon	greenyellow	lightyellow	grey
GSM1337304	0.134179	0.0450247	0.309474	0.231862	-0.0957615	-0.213488	-0.224137	-0.303086	-0.336793	-0.29673	-0.327569	-0.163317	-0.139606	-0.248842	-0.172712	0.0532518	-0.0333241	-0.0441154	-0.14803	-0.248761	-0.217755	-0.0649138	-0.0648689	0.162692	0.0437029	-0.141983	-0.420937
GSM1337305	-0.0454655	-0.0606182	0.278617	-0.143289	0.0472478	0.197567	0.0567739	-0.0997272	-0.0367792	-0.0535985	0.0536585	-0.118604	-0.145272	-0.193584	-0.149222	0.0499109	-0.0764369	-0.0177184	0.0863735	0.0607611	0.0856123	-0.0207937	0.0382016	0.0541882	0.334644	-0.0500682	0.0837491
GSM1337306	0.0287628	-0.0263822	0.197624	-0.265071	-0.167124	-0.0691637	0.0287215	-0.204876	-0.152266	-0.212786	-0.413554	-0.301521	-0.221782	-0.183533	-0.330327	0.29616	-0.10757	0.0840922	0.45568	0.304697	0.373493	0.846829	0.0926521	0.459123	0.579349	0.0844078	0.0885375
GSM1337307	0.0406305	0.0231459	0.228638	-0.316921	-0.10312	-0.171404	-0.358769	0.177178	-0.382371	-0.275193	-0.224675	0.0643148	-0.189676	0.419063	0.524766	0.473495	0.855161	-0.340404	-0.29011	-0.0854403	-0.215999	-0.191561	-0.363147	-0.207694	0.0911877	0.00242875	0.242634
GSM1337308	-0.0723833	0.103525	0.204286	-0.277534	-0.173728	-0.203491	-0.301952	-0.152463	-0.359788	-0.343614	-0.303182	-0.168316	-0.17016	0.143755	-0.0466816	0.446318	0.372407	-0.198407	-0.167696	-0.06274	-0.00776775	0.133144	-0.255752	0.10449	-0.00587163	0.103292	-0.142216
GSM1337309	-0.187904	-0.105559	-0.217117	-0.232813	0.238928	0.0971248	0.426066	0.507286	0.0706054	0.282839	-0.150911	-0.228025	-0.220119	0.0797965	-0.167161	-0.0148416	0.0803623	-0.207465	0.143994	0.197974	0.413065	0.201204	-0.00703814	0.0389153	0.33578	0.891434	0.191696
GSM1337310	-0.216652	-0.117176	-0.208927	0.590192	0.508366	0.195782	0.318835	0.0859338	0.048398	0.339592	0.146182	-0.0916535	-0.127494	-0.0992392	-0.168709	-0.264669	-0.108171	-0.203287	-0.00760999	-0.0393713	0.0523997	-0.0669995	0.221095	-0.183457	0.16158	0.00831873	0.0653456
GSM1337311	-0.0391738	0.523965	0.183206	0.100019	0.380902	0.500129	0.286052	-0.128005	-0.110895	0.134281	0.0910069	-0.0365306	-0.174493	-0.262062	-0.165099	-0.295525	-0.121536	-0.267274	-0.135	-0.269394	0.0309037	-0.0842155	-0.0282379	-0.202255	0.00653053	-0.0361374	0.0422129
GSM1337312	0.045462	0.516726	0.201681	0.0504168	0.346928	0.564733	0.252136	-0.176572	-0.146392	0.0380945	0.0698873	-0.0420368	-0.187194	-0.28872	-0.179171	-0.286005	-0.123032	-0.273753	-0.231648	-0.286299	-0.0110394	-0.127336	-0.0871537	-0.185473	-0.0399405	-0.0452558	-0.11943
GSM1337313	-0.146413	0.320805	0.0997903	-0.0999512	0.285483	0.211475	0.0533128	-0.163693	-0.152959	0.024631	0.123643	0.119071	-0.142806	-0.227238	-0.0292314	-0.283781	-0.0173278	-0.302189	-0.133644	-0.320919	-0.0174678	-0.0392327	-0.182923	-0.286519	0.0849159	0.0122686	0.0497986
GSM1337314	-0.34651	-0.246859	-0.303681	-0.0346757	-0.10172	-0.103833	-0.0315165	0.0535236	0.160371	-0.029111	0.067952	-0.063614	0.135228	0.0362027	0.0461238	-0.0887483	-0.042122	0.0274518	-0.0657515	0.152703	-0.0203023	-0.0486962	-0.00221178	-0.0390398	-0.21886	-0.0808445	-0.101871
GSM1337315	-0.11739	-0.181157	-0.207667	0.122658	-0.134399	0.0860487	0.217344	0.0767137	0.247617	-0.106091	-0.172677	-0.207584	-0.110126	0.0459324	-0.195914	0.176071	-0.0800689	0.282826	0.0244891	0.2585	0.275547	0.020058	0.509165	0.42979	-0.221116	0.0336359	0.0333572
GSM1337316	-0.133975	-0.21134	-0.139622	0.0860309	-0.200013	-0.157064	-0.165331	-0.110358	0.00979155	-0.15713	-0.0372435	-0.0805157	0.13475	0.0298684	-0.0131523	0.0697398	-0.0810013	0.195714	-0.0504653	0.103323	-0.170261	-0.0958616	-0.0432577	0.135789	-0.215184	-0.178413	-0.511578
GSM1337317	0.0588398	-0.192216	-0.191888	-0.0972955	-0.155127	-0.0569642	-0.0963228	0.0181012	0.242574	-0.00505854	0.201878	0.0419025	0.271834	0.203169	0.198962	0.130451	-0.0156587	0.303522	0.0546452	0.303724	-0.144078	-0.0880678	-0.0321766	0.0390134	-0.109393	-0.0846928	0.110206
GSM1337318	-0.0922675	-0.177175	-0.259162	-0.0235945	-0.0667936	0.0127083	0.26441	0.208669	0.24403	0.0991519	-0.222798	-0.194684	-0.131858	0.0537268	-0.190136	0.038771	-0.0514823	0.151956	0.143073	0.283203	0.54201	0.254279	0.538319	0.266581	-0.145257	0.175486	0.0370034
GSM1337319	-0.245079	-0.212982	-0.268216	0.224799	-0.0279824	-0.161644	-0.0147921	0.107853	0.193601	0.137944	0.137077	0.0131218	0.193116	0.119867	0.136009	-0.0273106	-0.0351477	0.0711731	0.0618807	0.0784009	-0.0776148	-0.0963577	0.0513047	-0.0471747	-0.128393	0.00252559	0.236777
GSM1337320	0.0978599	-0.113604	-0.215927	-0.122909	-0.132251	-0.0199709	-0.0147151	0.508481	0.431132	0.546137	0.278373	0.0623281	0.537789	0.512628	0.332977	-0.0783038	0.0379133	0.164306	0.589479	0.229533	-0.0624405	-0.0631016	-0.0221051	-0.18392	0.26128	-0.0724125	0.0781085
GSM1337321	-0.0791639	-0.17458	-0.226022	-0.025972	-0.0280714	-0.164057	-0.0573124	0.193023	0.186786	0.219537	0.330169	0.246566	0.3353	0.160312	0.263239	-0.129257	-0.0440734	0.106174	0.175015	-0.014754	-0.11045	-0.0835454	-0.0332508	-0.164322	-0.0454224	-0.062198	0.151902
GSM1337322	0.505297	0.0454161	0.184949	-0.0754107	-0.101639	-0.107825	-0.17888	-0.16513	-0.014724	0.00555403	0.114802	0.314943	0.15628	-0.0587794	0.110169	-0.0200542	-0.11165	0.22443	0.000471302	-0.146301	-0.166711	-0.0983194	-0.0889953	-0.012801	-0.189668	-0.0739389	0.134563
GSM1337323	0.198101	0.0681594	0.057854	-0.0123032	-0.213304	-0.14331	-0.252257	-0.127581	-0.0692868	-0.117266	-0.104832	-0.0352126	0.193874	-0.025712	0.0236025	-0.124201	-0.0944521	0.0740955	-0.0447084	-0.197292	-0.204691	-0.0724567	-0.146929	-0.0219389	-0.0915514	-0.205262	-0.490277
GSM1337324	0.451392	0.0792401	0.215998	0.313885	-0.139011	0.00598433	0.0537208	-0.0142672	0.027841	-0.147422	-0.153599	-0.0971114	-0.141042	-0.105551	-0.204415	0.0799704	-0.123108	0.266028	-0.129914	0.0727745	0.0176318	-0.041367	0.236224	0.250391	-0.165118	-0.0770535	-0.0337943
GSM1337325	0.319489	0.0385121	-0.000440136	-0.151844	-0.165163	-0.121605	-0.170937	-0.099854	0.103567	-0.000497675	0.222563	0.375599	0.180623	0.141945	0.234533	0.0320752	-0.0158994	0.179915	-0.00126839	-0.00816891	-0.12715	0.00807953	-0.132048	-0.0871346	-0.100037	-0.108264	0.145695
GSM1337326	-0.157635	0.0551301	0.0765518	0.159722	0.197355	-0.177732	-0.0904486	-0.191151	-0.20406	-0.0832634	0.273848	0.59088	-0.0371654	-0.253006	0.141548	-0.233518	-0.0637839	-0.277071	-0.329255	-0.366153	-0.236937	-0.180769	-0.196866	-0.319246	-0.223155	-0.0972745	0.128518
