# Supplementary material for: Identification of immune-related genes in diagnosing atherosclerosis with rheumatoid arthritis through bioinformatics analysis and machine learning
Source: Front Immunol. 2023 Mar 9;14:1126647. doi: 10.3389/fimmu.2023.1126647 (PMC10033585; doi:10.3389/fimmu.2023.1126647)
Supplement: Supplementary file 4 [file Table_4.xls]

## Sheet: Sheet1
GSE100927-DEGs
Tag	logFC	AveExpr	t	P.Value	adj.P.Val	B
TMEM79	0.552561	5.01761	16.3168	1.53233e-30	3.69936e-26	58.8661
BAIAP2-DT	1.05044	6.28822	15.6136	4.09175e-29	4.61406e-25	55.6435
PRAG1	1.34196	7.05857	15.5421	5.73366e-29	4.61406e-25	55.3123
RAB21	-0.484918	7.00917	-15.2657	2.12443e-28	1.2822e-24	54.0262
YAF2	-0.581155	5.8298	-14.8801	1.34201e-27	6.28721e-24	52.2152
ZSWIM3	0.516219	4.8163	14.8484	1.56256e-27	6.28721e-24	52.0657
C2CD2L	0.794313	7.20489	14.7749	2.22587e-27	7.1582e-24	51.7179
DGKZ	0.670745	6.30647	14.7617	2.37203e-27	7.1582e-24	51.6554
SRGAP2	0.938355	7.21976	14.6562	3.94479e-27	1.01273e-23	51.1554
LTB	1.49802	5.87716	14.6272	4.53813e-27	1.01273e-23	51.0177
LARP6	-0.751183	7.23619	-14.6238	4.61436e-27	1.01273e-23	51.0013
C16orf54	1.69261	6.12378	14.5813	5.66575e-27	1.13985e-23	50.7995
RNF115	-0.735114	6.61873	-14.4888	8.8666e-27	1.6466e-23	50.3592
PLXND1	1.15253	8.40027	14.4693	9.74736e-27	1.68086e-23	50.266
MYBL1	-0.833747	5.14645	-14.3876	1.44931e-26	2.19143e-23	49.8759
ANP32E	-0.606717	6.29245	-14.3872	1.45236e-26	2.19143e-23	49.8739
RNF44	0.71782	6.6041	14.2579	2.72522e-26	3.85801e-23	49.2549
RIMBP3	1.0822	5.96591	14.2468	2.87649e-26	3.85801e-23	49.2018
RASAL3	1.55411	7.47581	14.1709	4.16571e-26	5.29309e-23	48.8375
MARCKS	1.03546	8.79853	14.1486	4.64475e-26	5.45218e-23	48.7304
ARHGAP27	1.05393	6.81743	14.1443	4.74259e-26	5.45218e-23	48.7099
TRIM25	0.889736	7.39985	13.9531	1.21e-25	1.3278e-22	47.7884
HSPB7	-1.03632	5.26128	-13.9068	1.51889e-25	1.55974e-22	47.5647
ARHGAP25	1.55221	7.00905	13.9026	1.55056e-25	1.55974e-22	47.5444
GRK2	0.793083	7.95026	13.8715	1.80722e-25	1.70453e-22	47.3937
FAM110A	1.07335	6.97903	13.8683	1.83572e-25	1.70453e-22	47.3783
VAPA	-0.470609	6.1391	-13.7929	2.66006e-25	2.37849e-22	47.0132
MNAT1	-0.544132	6.3213	-13.768	3.00751e-25	2.59312e-22	46.8924
ST8SIA4	0.581816	4.94027	13.7309	3.61178e-25	3.00674e-22	46.7122
ZGLP1	0.832859	5.79625	13.645	5.51819e-25	4.44067e-22	46.295
MFNG	1.14504	6.42806	13.5768	7.73143e-25	6.02104e-22	45.9631
CPT1B	0.769592	5.01899	13.478	1.26116e-24	9.51466e-22	45.4814
ADAP2	1.7254	8.16609	13.4278	1.61791e-24	1.18362e-21	45.2361
FAM78A	1.49355	5.95532	13.3765	2.08707e-24	1.48194e-21	44.9854
SRRM4	-0.935921	4.56629	-13.3415	2.48442e-24	1.71368e-21	44.8138
FAM53B	0.781998	6.23301	13.2816	3.34678e-24	2.24439e-21	44.5204
ZMIZ2	0.806997	7.3012	13.2501	3.9152e-24	2.55461e-21	44.366
ABCC5	1.01249	7.024	13.2255	4.42552e-24	2.8116e-21	44.2453
CFAP97	-0.45969	6.81706	-13.1519	6.38679e-24	3.95358e-21	43.8841
DOK1	0.915467	7.92525	13.1342	6.97944e-24	4.21244e-21	43.7967
DCDC2C	-0.842784	4.2933	-13.1012	8.22961e-24	4.84583e-21	43.6344
TBC1D10C	1.6605	6.90478	13.0934	8.55773e-24	4.91906e-21	43.5959
RXRA	0.532266	8.09796	13.0856	8.89557e-24	4.99435e-21	43.5577
OPA1	-0.45379	6.04878	-13.0757	9.34531e-24	5.1276e-21	43.5092
HMGA1P4	1.00413	5.44426	13.0681	9.71124e-24	5.20997e-21	43.4713
AMPH	-0.878472	4.55166	-13.0448	1.09104e-23	5.72606e-21	43.3567
HNRNPA0	-0.512616	6.13948	-12.9952	1.39817e-23	7.18183e-21	43.1124
ZFR	-0.4131	6.23907	-12.9169	2.07014e-23	1.04119e-20	42.7258
PPP1CB	-0.832031	7.80092	-12.8619	2.72743e-23	1.34379e-20	42.4542
SAMD9L	0.851669	6.36928	12.8028	3.66919e-23	1.73656e-20	42.162
PTPRE	0.865054	5.8881	12.8021	3.6821e-23	1.73656e-20	42.1585
TNF	1.44524	5.64397	12.799	3.74042e-23	1.73656e-20	42.143
EIF4E	-0.58164	6.15811	-12.7815	4.08326e-23	1.85996e-20	42.0566
BLCAP	-0.443973	5.64448	-12.7367	5.11534e-23	2.28693e-20	41.8346
FHOD1	0.749511	6.80772	12.7281	5.34111e-23	2.34446e-20	41.7921
CCDC142	0.697768	6.19799	12.7065	5.95637e-23	2.55674e-20	41.6847
TC2N	-1.33883	5.96791	-12.7014	6.11015e-23	2.55674e-20	41.6596
CSF1R	1.59228	9.67009	12.7004	6.14245e-23	2.55674e-20	41.6544
KLF9	-0.975143	8.53783	-12.6869	6.57288e-23	2.68953e-20	41.5876
VASH1	0.756634	8.07693	12.6742	7.00808e-23	2.81982e-20	41.5245
ARHGAP45	1.46968	8.71723	12.6304	8.73523e-23	3.45715e-20	41.3074
ENSG00000253917	-0.707093	5.66032	-12.6153	9.42723e-23	3.67084e-20	41.2323
DDX60L	1.14343	6.25158	12.6061	9.87499e-23	3.78416e-20	41.1866
CMTM3	0.9742	8.31792	12.5727	1.16877e-22	4.40882e-20	41.0205
SUB1	-0.585375	6.81179	-12.5656	1.21116e-22	4.49842e-20	40.9854
HACD1	-1.15276	6.08549	-12.5557	1.27348e-22	4.6235e-20	40.936
AARS2	0.494097	6.34904	12.5542	1.28314e-22	4.6235e-20	40.9286
STK10	1.19774	6.68328	12.5505	1.30702e-22	4.64029e-20	40.9104
JAML	0.956775	6.03725	12.5428	1.35927e-22	4.70164e-20	40.8718
STAB1	1.40933	7.76986	12.5422	1.36324e-22	4.70164e-20	40.8689
PPP1R9A	-1.00271	4.59708	-12.5384	1.38952e-22	4.72476e-20	40.8501
EIF2S1	-0.448799	6.30154	-12.5334	1.42522e-22	4.77883e-20	40.8251
NAP1L5	-0.886552	5.97067	-12.5033	1.65864e-22	5.48534e-20	40.6756
HENMT1	0.665448	6.3879	12.5	1.68723e-22	5.50446e-20	40.6588
ANPEP	1.32594	5.96104	12.4892	1.78154e-22	5.73466e-20	40.6052
RHEBL1	0.832734	6.04024	12.4732	1.93134e-22	6.13504e-20	40.5256
CSK	0.931621	6.12291	12.4698	1.96476e-22	6.16017e-20	40.5087
KTN1	-0.479569	8.61488	-12.4611	2.0534e-22	6.35554e-20	40.4652
H3F3B	-0.600711	8.74784	-12.4462	2.21388e-22	6.76552e-20	40.3911
SNORD116-4	-0.870525	5.03533	-12.4433	2.24644e-22	6.77918e-20	40.3767
MOB3A	0.704978	6.61327	12.4391	2.29442e-22	6.8385e-20	40.3559
PRKG1	-0.630185	4.84085	-12.4361	2.32975e-22	6.85913e-20	40.3408
OSBPL3	1.05529	5.73383	12.4306	2.39505e-22	6.92334e-20	40.3136
AGPAT4-IT1	1.00212	6.21427	12.4295	2.40892e-22	6.92334e-20	40.3079
MMP9	3.84423	8.96057	12.3937	2.88756e-22	8.20135e-20	40.1293
C8orf88	-0.805578	5.06715	-12.3598	3.42695e-22	9.62018e-20	39.9605
CD163L1	1.40987	5.97069	12.3175	4.24539e-22	1.17807e-19	39.7495
FGD3	1.42615	6.32096	12.2946	4.76838e-22	1.30816e-19	39.635
CYTH4	1.18539	6.39509	12.284	5.03128e-22	1.36478e-19	39.5821
ARMC7	0.574898	5.75095	12.2758	5.24603e-22	1.40407e-19	39.5409
RBM4B	0.457378	5.96452	12.274	5.29244e-22	1.40407e-19	39.5322
IRF7	1.10697	7.8983	12.2625	5.6101e-22	1.47216e-19	39.4748
PLCB2	1.70295	7.74726	12.2306	6.5946e-22	1.7119e-19	39.3154
PDGFB	0.980352	5.6035	12.1981	7.77896e-22	1.99787e-19	39.1527
IBSP	2.62443	6.0742	12.1762	8.69418e-22	2.20942e-19	39.043
SH2B3	0.836642	6.41134	12.1686	9.03359e-22	2.27176e-19	39.0053
MRPL33	-0.507426	8.27864	-12.1523	9.8128e-22	2.44227e-19	38.9237
TRAF3IP3	1.57457	6.10611	12.1406	1.04141e-21	2.55961e-19	38.8651
AEBP2	-0.604018	6.60018	-12.1379	1.05619e-21	2.55961e-19	38.8512
TTLL11	-0.695296	5.15681	-12.1371	1.06023e-21	2.55961e-19	38.8475
SYNC	-1.07852	7.26952	-12.1166	1.17641e-21	2.79943e-19	38.745
IL17D	-1.27858	5.84247	-12.1133	1.1966e-21	2.79943e-19	38.7282
IFIH1	0.818209	7.05439	12.1127	1.20004e-21	2.79943e-19	38.7254
RAD9A	0.550517	5.78325	12.1118	1.20595e-21	2.79943e-19	38.7205
FAM225A	0.566671	4.63036	12.0911	1.33949e-21	3.05038e-19	38.617
INPP5A	-0.748463	5.88403	-12.0905	1.3432e-21	3.05038e-19	38.6143
MYO1F	1.6275	7.64709	12.0893	1.35196e-21	3.05038e-19	38.6079
ASCL2	1.18326	5.68067	12.0732	1.4673e-21	3.27997e-19	38.5272
SLC16A7	-0.688252	5.14089	-12.068	1.50615e-21	3.31348e-19	38.5014
NDUFAF2	-0.566662	7.29363	-12.0676	1.50975e-21	3.31348e-19	38.4991
MPEG1	1.37497	6.52589	12.0621	1.55204e-21	3.37561e-19	38.4719
SLC12A9	0.572159	6.28311	12.0527	1.62862e-21	3.51054e-19	38.4244
C6orf62	0.592944	8.62231	12.0442	1.70026e-21	3.63255e-19	38.382
DUSP18	0.594534	5.10651	12.0411	1.72756e-21	3.65849e-19	38.3663
BEX5	-1.03802	5.4604	-12.0327	1.80227e-21	3.78351e-19	38.3245
C1orf174	0.349556	7.38448	12.0301	1.82617e-21	3.80064e-19	38.3115
OAS2	0.819917	5.21897	12.0277	1.84945e-21	3.81619e-19	38.2991
GMFG	1.04007	9.47975	12.0174	1.94855e-21	3.98661e-19	38.2476
ARHGAP9	1.44014	6.90678	12.013	1.99237e-21	4.042e-19	38.2257
PLAA	-0.488646	5.37532	-12.0037	2.08976e-21	4.20426e-19	38.1786
NUCKS1	-0.312295	5.81894	-11.9938	2.19775e-21	4.38497e-19	38.129
KLHL42	-0.698878	6.02616	-11.9855	2.29252e-21	4.53655e-19	38.0874
CD36	1.68882	7.7185	11.9782	2.37836e-21	4.64613e-19	38.0511
FAM71E1	-1.36007	6.50403	-11.9776	2.38638e-21	4.64613e-19	38.0478
PI16	-2.84525	6.84204	-11.9724	2.45031e-21	4.73243e-19	38.0218
NCF1	1.55403	6.26492	11.9692	2.49045e-21	4.77022e-19	38.0057
TLE1	-0.43048	4.56835	-11.9677	2.5094e-21	4.77022e-19	37.9983
ZNF837	0.516196	5.87551	11.9639	2.55818e-21	4.82497e-19	37.9793
FSCN1	0.980926	8.6782	11.9461	2.80078e-21	5.24159e-19	37.89
TOR4A	1.03015	5.75011	11.9194	3.21012e-21	5.96145e-19	37.7555
CLIC4	-0.744492	8.12704	-11.9031	3.48834e-21	6.42866e-19	37.6736
ST3GAL2	0.494379	6.30563	11.8998	3.54695e-21	6.48715e-19	37.6572
LIG1	0.609908	6.36247	11.8795	3.93285e-21	7.13886e-19	37.5554
SNURF	-0.650146	7.74522	-11.8697	4.1345e-21	7.44888e-19	37.5061
LYN	1.20287	7.5457	11.8458	4.67135e-21	8.35376e-19	37.3857
MYEF2	-1.01951	5.80765	-11.822	5.27338e-21	9.36103e-19	37.2662
LASP1	0.641998	7.87194	11.8156	5.44903e-21	9.60222e-19	37.2339
ST7-AS1	-0.709123	5.42719	-11.8113	5.56868e-21	9.67044e-19	37.2125
CDC37L1	-0.564601	5.96076	-11.8111	5.57683e-21	9.67044e-19	37.2111
SPART	-0.681105	5.88993	-11.81	5.60791e-21	9.67044e-19	37.2056
TAPT1	-0.377239	5.71546	-11.8021	5.83667e-21	9.99354e-19	37.1662
ROR1	-0.951323	5.804	-11.8002	5.89364e-21	1.002e-18	37.1566
SIPA1	0.664487	7.02963	11.7861	6.33461e-21	1.06459e-18	37.0855
CCDC154	0.735208	5.96531	11.7856	6.34995e-21	1.06459e-18	37.0831
RPRD1A	-0.47861	6.48993	-11.7784	6.58721e-21	1.09675e-18	37.0469
HSPB8	-0.736239	5.36603	-11.7713	6.83014e-21	1.12941e-18	37.0112
CAAP1	-0.460277	5.43219	-11.7633	7.11584e-21	1.16864e-18	36.9708
DENND4B	0.865209	8.23182	11.7523	7.52773e-21	1.22278e-18	36.9154
LPAR1	-0.819876	6.54286	-11.7518	7.54675e-21	1.22278e-18	36.9129
ZBTB46	0.558366	5.01013	11.7344	8.24944e-21	1.32772e-18	36.8251
RNF125	0.913333	6.31507	11.6961	1.00308e-20	1.60373e-18	36.6324
CASP10	0.644411	5.70759	11.6836	1.06933e-20	1.69689e-18	36.5693
POLG	0.373683	7.22131	11.6825	1.0754e-20	1.69689e-18	36.5637
UNC13D	0.84107	5.30867	11.6746	1.11938e-20	1.75482e-18	36.5242
NAGPA	0.880007	7.27145	11.6636	1.18414e-20	1.84436e-18	36.4688
CNTN4	-1.02811	4.7515	-11.6535	1.24711e-20	1.92998e-18	36.4177
MXRA7	-0.950745	6.70921	-11.6474	1.28686e-20	1.97882e-18	36.3868
LAT2	0.845824	8.59585	11.6446	1.3054e-20	1.99462e-18	36.3727
FANCG	0.482934	6.56659	11.6329	1.38605e-20	2.10453e-18	36.3136
ADH5	-0.831449	6.8556	-11.605	1.59845e-20	2.41186e-18	36.173
RDH14	-0.389419	6.80924	-11.587	1.75225e-20	2.62751e-18	36.0824
GIMAP1	0.954251	6.79787	11.5781	1.83451e-20	2.73388e-18	36.0372
ZFYVE19	0.45312	6.72415	11.576	1.85369e-20	2.7455e-18	36.027
GMIP	1.26026	6.63284	11.5693	1.91858e-20	2.8243e-18	35.993
PIK3CD	0.599816	5.19977	11.5474	2.14602e-20	3.13996e-18	35.8826
NFAM1	1.70278	6.72681	11.5432	2.19276e-20	3.18901e-18	35.8613
LAYN	-0.802111	6.59965	-11.5363	2.27181e-20	3.2842e-18	35.8264
C22orf34	0.608958	4.78249	11.5238	2.4215e-20	3.47975e-18	35.7635
ATG16L2	1.10869	8.28539	11.5224	2.43883e-20	3.48391e-18	35.7565
TRERF1	0.61031	5.23021	11.517	2.50763e-20	3.56112e-18	35.7291
ARID3A	0.817853	5.76493	11.5141	2.54469e-20	3.59263e-18	35.7146
CFL2	-1.14074	6.30049	-11.5109	2.58715e-20	3.6256e-18	35.6983
STARD3	0.497608	8.21376	11.5097	2.60284e-20	3.6256e-18	35.6923
SNORD116-26	-0.608483	4.77713	-11.509	2.6131e-20	3.6256e-18	35.6884
CTPS1	-0.634851	7.05659	-11.5063	2.64929e-20	3.65481e-18	35.6749
PARP10	0.394843	6.1291	11.5028	2.69662e-20	3.69897e-18	35.6574
RUNX1-IT1	0.996788	5.28166	11.4834	2.97802e-20	4.06188e-18	35.5596
ZNF808	0.461939	6.85051	11.4791	3.04503e-20	4.12996e-18	35.5376
ABHD6	0.68348	6.27871	11.4753	3.10573e-20	4.18875e-18	35.5182
VILL	0.44292	5.80803	11.4698	3.19358e-20	4.2833e-18	35.4907
TECPR1	0.67122	6.81649	11.4612	3.3378e-20	4.452e-18	35.4471
MT1M	-1.31288	8.27841	-11.4594	3.36859e-20	4.46838e-18	35.4381
NAPG	-0.39585	7.52852	-11.4571	3.40909e-20	4.49739e-18	35.4263
FCGR3A	1.68173	8.74837	11.4493	3.54823e-20	4.65551e-18	35.3868
ARHGAP5	-0.759892	6.3019	-11.4464	3.60003e-20	4.68525e-18	35.3726
FGF2	-0.675469	4.95033	-11.4459	3.60971e-20	4.68525e-18	35.3699
ZEB1	-0.859187	7.59009	-11.439	3.73924e-20	4.82742e-18	35.3351
CCDC77	0.492177	6.03509	11.4378	3.76349e-20	4.83288e-18	35.3288
HCST	1.33079	8.68534	11.424	4.0395e-20	5.15987e-18	35.259
ARHGDIB	0.912838	9.75145	11.4218	4.0855e-20	5.19117e-18	35.2478
CCR5	1.63734	6.95847	11.418	4.16438e-20	5.26369e-18	35.229
HLA-J	0.972408	10.3281	11.4111	4.3151e-20	5.42579e-18	35.1939
PAK3	-0.494542	4.20054	-11.4053	4.44574e-20	5.5611e-18	35.1645
PCYOX1L	0.583745	6.42106	11.4037	4.48273e-20	5.57846e-18	35.1563
PARP12	0.946131	6.78569	11.372	5.27297e-20	6.5282e-18	34.9963
GUCA2B	-1.2926	5.94946	-11.3635	5.50948e-20	6.78622e-18	34.953
NAIF1	0.426525	6.17717	11.3498	5.90949e-20	7.24197e-18	34.8839
TSPAN33	0.853359	5.77574	11.3484	5.95196e-20	7.25719e-18	34.8768
MAP3K11	0.729976	8.16441	11.3441	6.08426e-20	7.38122e-18	34.8552
H2AFJ	-0.544842	7.04863	-11.3358	6.34996e-20	7.66503e-18	34.813
HNRNPDL	-0.387765	7.29553	-11.3227	6.79128e-20	8.15697e-18	34.7468
MNDA	1.29757	6.57824	11.2977	7.71868e-20	9.22496e-18	34.6206
VAV3	1.21192	6.31226	11.2953	7.81495e-20	9.29402e-18	34.6084
ARL5A	-0.5013	6.72245	-11.2696	8.91833e-20	1.05189e-17	34.4781
SLC25A4	-0.928863	8.11444	-11.2693	8.93208e-20	1.05189e-17	34.4766
LYG1	0.398141	5.02819	11.2641	9.17606e-20	1.07538e-17	34.45
ACP5	3.20115	9.53243	11.2619	9.27648e-20	1.0819e-17	34.4393
INPP5D	1.21083	7.5882	11.255	9.61359e-20	1.11582e-17	34.4041
ITGAL	1.32512	5.84077	11.2407	1.03466e-19	1.19516e-17	34.3317
DPP4	1.44039	5.72102	11.238	1.04881e-19	1.20573e-17	34.3183
ARMC8	-0.312805	6.34805	-11.2309	1.08813e-19	1.24501e-17	34.282
LINC00312	-1.44346	6.85968	-11.2288	1.10008e-19	1.25275e-17	34.2712
CCL3	2.59937	9.16881	11.2271	1.10928e-19	1.25722e-17	34.263
DCAF8L2	-0.649587	4.21855	-11.2262	1.11443e-19	1.25722e-17	34.2584
DCUN1D4	-0.577963	5.77719	-11.2237	1.12908e-19	1.26783e-17	34.2456
CENPBD1	0.589865	6.0521	11.2218	1.1402e-19	1.27438e-17	34.2359
KCNQ1	0.643874	5.35006	11.2151	1.18009e-19	1.31289e-17	34.202
PRRX2	-0.822433	6.88352	-11.2135	1.19e-19	1.31784e-17	34.1938
XAF1	0.885336	6.46567	11.2101	1.21069e-19	1.33463e-17	34.1768
CCDC97	0.396786	7.59351	11.195	1.30823e-19	1.43561e-17	34.1004
SLC22A3	-0.949661	5.27989	-11.1903	1.34059e-19	1.46445e-17	34.0763
PACSIN3	-0.772774	4.79933	-11.1845	1.38106e-19	1.50187e-17	34.0469
SCARA5	-1.50965	5.62662	-11.1715	1.47669e-19	1.59867e-17	33.9809
VGLL3	-0.802952	6.22295	-11.1671	1.51007e-19	1.62751e-17	33.9589
LRMP	0.969021	6.02226	11.1657	1.5211e-19	1.6321e-17	33.9517
IKZF1	0.889391	5.7408	11.1637	1.53683e-19	1.63789e-17	33.9416
ABCA7	1.02974	5.67771	11.1633	1.54005e-19	1.63789e-17	33.9395
FCHO1	1.04303	6.12554	11.1539	1.61598e-19	1.7111e-17	33.8921
PYCARD	1.29059	8.00348	11.1401	1.73523e-19	1.82934e-17	33.8219
GCFC2	-0.294668	5.41231	-11.137	1.76252e-19	1.85003e-17	33.8065
FAM225B	0.734589	5.28438	11.1334	1.79585e-19	1.87686e-17	33.788
LST1	1.25852	7.26129	11.1253	1.87236e-19	1.94839e-17	33.7469
DANCR	-0.540904	5.97578	-11.1238	1.88659e-19	1.9545e-17	33.7394
LMCD1	-1.08795	8.98335	-11.123	1.89443e-19	1.9545e-17	33.7353
SIRT7	0.461173	6.2987	11.1167	1.95654e-19	2.00999e-17	33.7035
FSTL3	-1.11673	7.30655	-11.109	2.03598e-19	2.08273e-17	33.6643
HELB	0.789469	5.03193	11.104	2.0891e-19	2.12806e-17	33.6389
ENAH	-0.571215	4.5503	-11.0922	2.22002e-19	2.25192e-17	33.5789
UAP1	-1.09388	6.3673	-11.0909	2.23461e-19	2.25394e-17	33.5725
TNFAIP8L2	1.41402	6.24812	11.0904	2.24068e-19	2.25394e-17	33.5698
MYOC	-2.91701	6.72003	-11.0819	2.34007e-19	2.34415e-17	33.527
CLIP1	-0.510329	7.63682	-11.0727	2.45426e-19	2.4435e-17	33.48
MXRA5	0.841519	5.4269	11.0722	2.45949e-19	2.4435e-17	33.4779
KDM4A	0.339199	5.90318	11.0543	2.69714e-19	2.66142e-17	33.387
PAIP1	-0.457984	6.51454	-11.054	2.70088e-19	2.66142e-17	33.3856
CLEC4A	0.949767	6.13853	11.0486	2.77756e-19	2.72584e-17	33.358
BARD1	-0.505304	5.67475	-11.0411	2.88642e-19	2.82121e-17	33.3201
RTL10	0.517559	6.79356	11.0371	2.94734e-19	2.86914e-17	33.2995
SAP25	1.56668	7.67159	11.0349	2.98019e-19	2.88947e-17	33.2886
NDUFA4	-0.514892	10.3432	-11.0311	3.04011e-19	2.93577e-17	33.2689
B9D2	0.495964	6.5083	11.0209	3.20374e-19	3.08146e-17	33.2173
MAFB	1.36652	8.57491	11.0111	3.36949e-19	3.22713e-17	33.1675
FBXL18	0.307083	5.01754	11.0103	3.38192e-19	3.22713e-17	33.1639
PRXL2B	1.03345	7.2042	11.0023	3.52421e-19	3.34967e-17	33.1233
TBC1D13	0.421788	8.02778	10.9989	3.58686e-19	3.38342e-17	33.1059
PJA2	-0.470555	7.73857	-10.9989	3.58775e-19	3.38342e-17	33.1056
PCNP	-0.472273	8.26625	-10.985	3.85392e-19	3.62028e-17	33.0351
GALNT6	1.42439	5.80715	10.9841	3.87206e-19	3.62323e-17	33.0304
UGP2	-0.30507	5.99143	-10.9783	3.98846e-19	3.71774e-17	33.0012
CRYBG1	0.915501	5.68243	10.9747	4.06316e-19	3.7728e-17	32.9829
C11orf58	-0.397328	7.03605	-10.9661	4.2465e-19	3.92793e-17	32.9394
TFIP11	0.423593	7.72349	10.9632	4.31083e-19	3.97222e-17	32.9246
PGRMC1	-0.476905	8.4024	-10.9583	4.4205e-19	4.05778e-17	32.8998
USP53	-0.786598	6.57599	-10.9565	4.46142e-19	4.07983e-17	32.8907
DHX36	-0.314222	7.25756	-10.9541	4.51791e-19	4.1159e-17	32.8783
CITED4	-0.722345	7.91361	-10.9518	4.57128e-19	4.14886e-17	32.8668
LOC101928837	-0.581043	4.56465	-10.9489	4.63918e-19	4.19472e-17	32.8522
SNHG14	-0.533076	5.14085	-10.9471	4.68286e-19	4.21842e-17	32.843
RAMP1	-1.34125	9.12814	-10.9337	5.01689e-19	4.50252e-17	32.775
FBXW4	-0.579996	6.95409	-10.9312	5.08407e-19	4.54591e-17	32.7619
NPR3	-0.870663	5.14809	-10.9284	5.15688e-19	4.594e-17	32.7479
GCOM1	-0.570186	6.82653	-10.9253	5.23966e-19	4.64312e-17	32.7322
RPUSD3	0.459247	5.80799	10.9249	5.25048e-19	4.64312e-17	32.7302
SNORD116-6	-0.92586	5.54892	-10.9167	5.47868e-19	4.81899e-17	32.6882
MBIP	-0.361046	6.11255	-10.9163	5.48928e-19	4.81899e-17	32.6863
LARP1B	-0.530111	5.92907	-10.9097	5.67823e-19	4.96681e-17	32.6529
SYK	1.54895	6.85075	10.9039	5.85091e-19	5.09938e-17	32.6234
PLCG2	0.780796	5.8517	10.9015	5.92391e-19	5.14442e-17	32.6112
LONRF2	-1.01694	5.1418	-10.8932	6.18124e-19	5.33296e-17	32.5693
PDS5B	-0.569951	6.06721	-10.8931	6.18519e-19	5.33296e-17	32.5686
RRAS2	-0.652251	6.72227	-10.8869	6.38589e-19	5.48052e-17	32.5371
SPI1	1.51937	7.40422	10.8864	6.40173e-19	5.48052e-17	32.5347
SAPCD1	0.650335	5.34076	10.8806	6.59835e-19	5.6207e-17	32.5049
LINC00685	0.52263	5.17927	10.8802	6.61204e-19	5.6207e-17	32.5028
CEP70	-0.542772	5.30502	-10.8774	6.70793e-19	5.68221e-17	32.4886
RNF135	0.82468	7.76664	10.8742	6.81618e-19	5.75371e-17	32.4728
SMPD3	0.969634	5.01101	10.8729	6.86515e-19	5.77486e-17	32.4658
TOM1L1	-0.519805	5.58464	-10.8706	6.94432e-19	5.82118e-17	32.4545
CX3CR1	1.40396	6.70647	10.8632	7.21414e-19	6.02642e-17	32.4169
CCL4	2.23861	7.84513	10.8507	7.69409e-19	6.4052e-17	32.3534
FAM47E-STBD1	-0.615284	5.45734	-10.8486	7.77745e-19	6.45235e-17	32.3428
FAM204A	-0.383234	5.825	-10.8462	7.87778e-19	6.5132e-17	32.3301
SMARCAL1	0.382765	7.36369	10.8444	7.95068e-19	6.55104e-17	32.321
HLA-G	0.829011	11.247	10.8206	8.98456e-19	7.37773e-17	32.2005
NIPAL3	0.483893	5.32242	10.811	9.44366e-19	7.72843e-17	32.1514
PRKRA	-0.421371	7.17859	-10.8065	9.66294e-19	7.84886e-17	32.1287
FLI1	0.726816	6.73288	10.8064	9.66841e-19	7.84886e-17	32.1282
MTRF1	0.341891	5.07567	10.8055	9.71429e-19	7.84886e-17	32.1235
NLRC5	0.429456	5.06648	10.8054	9.72086e-19	7.84886e-17	32.1228
RGS19	1.00654	7.60721	10.8046	9.76141e-19	7.85533e-17	32.1187
CDH19	-1.10302	4.68895	-10.8023	9.87357e-19	7.9192e-17	32.1075
METAP2	-0.474786	6.94981	-10.8	9.99157e-19	7.96129e-17	32.0957
PARD3	-0.539961	5.05583	-10.8	9.99202e-19	7.96129e-17	32.0957
ZNF862	0.540889	6.33833	10.7982	1.00861e-18	8.00983e-17	32.0865
IL10RA	1.46401	8.25698	10.7931	1.03563e-18	8.19744e-17	32.0604
PSMG3-AS1	0.430629	5.07051	10.7911	1.04635e-18	8.25519e-17	32.0502
DLEC1	0.541798	4.66537	10.7838	1.08634e-18	8.54282e-17	32.0133
RNF11	-0.495982	8.87946	-10.7682	1.17722e-18	9.20735e-17	31.934
AMDHD2	0.54524	6.31278	10.768	1.17847e-18	9.20735e-17	31.933
CHKA	0.670188	6.56166	10.7648	1.19836e-18	9.33252e-17	31.9165
PARP14	0.740955	7.29844	10.7566	1.25022e-18	9.67678e-17	31.8747
BBC3	0.615824	7.33259	10.7565	1.25058e-18	9.67678e-17	31.8744
BIN2	1.13579	5.38387	10.7555	1.25683e-18	9.69409e-17	31.8695
DTX3L	0.589295	6.15937	10.7545	1.2633e-18	9.71295e-17	31.8645
B3GALT6	0.467573	7.05739	10.7505	1.28972e-18	9.88457e-17	31.844
ITGB1BP2	-0.788659	6.14308	-10.7498	1.29459e-18	9.89052e-17	31.8403
SEMA4D	0.589829	4.89337	10.7482	1.30522e-18	9.94024e-17	31.8323
BMPR1A	-0.810262	6.24482	-10.7459	1.32053e-18	1.00056e-16	31.8208
ADCK5	0.418766	5.91914	10.7453	1.32495e-18	1.00056e-16	31.8175
ASTE1	0.387402	5.03066	10.7451	1.32623e-18	1.00056e-16	31.8165
RMI1	0.492196	5.41988	10.7405	1.3584e-18	1.02163e-16	31.7929
RGS14	0.580798	5.02109	10.7389	1.36966e-18	1.0269e-16	31.7847
CASZ1	-0.453365	5.03756	-10.7365	1.38663e-18	1.03641e-16	31.7726
SAC3D1	0.486883	6.73152	10.7348	1.39886e-18	1.04233e-16	31.7639
ULK3	0.503177	5.99024	10.7321	1.41847e-18	1.05125e-16	31.7502
CORO1A	1.05206	6.71655	10.7319	1.41955e-18	1.05125e-16	31.7495
P2RY13	0.789626	4.54324	10.7268	1.45761e-18	1.07614e-16	31.7234
DNAJB5	-0.937776	7.97442	-10.7217	1.49646e-18	1.09811e-16	31.6974
HIGD1A	-0.708	6.15572	-10.7215	1.49824e-18	1.09811e-16	31.6963
IGFBP6	-1.1026	8.58413	-10.7204	1.5061e-18	1.09811e-16	31.6911
PERP	-0.870968	6.96094	-10.7199	1.50997e-18	1.09811e-16	31.6886
RRP15	-0.528016	4.86768	-10.7199	1.51011e-18	1.09811e-16	31.6885
SLX4	0.400479	5.50243	10.7182	1.52356e-18	1.10456e-16	31.6797
UBA2	-0.596885	7.23029	-10.7175	1.529e-18	1.10519e-16	31.6762
TBC1D3G	0.647558	5.99148	10.7145	1.55297e-18	1.11916e-16	31.6609
SLC38A7	0.931896	6.85826	10.7128	1.56658e-18	1.12561e-16	31.6523
DHRS9	1.51348	5.26519	10.7115	1.57729e-18	1.12994e-16	31.6456
EVA1C	-0.715865	5.91348	-10.7104	1.58658e-18	1.13323e-16	31.6398
GAB3	0.716664	5.56947	10.7078	1.60759e-18	1.14485e-16	31.6268
PSMB10	0.628937	9.21426	10.7026	1.65092e-18	1.17225e-16	31.6006
LINC01278	-0.499838	5.54826	-10.6995	1.678e-18	1.18798e-16	31.5846
HLA-E	0.677775	9.97522	10.6919	1.74508e-18	1.23138e-16	31.5459
RTP4	0.807079	6.03041	10.6914	1.7495e-18	1.23138e-16	31.5434
FCGRT	0.987359	9.87646	10.6855	1.80333e-18	1.26558e-16	31.5135
NUP62	0.608145	8.5088	10.684	1.81749e-18	1.27182e-16	31.5058
PITPNB	-0.529888	8.19807	-10.6832	1.82502e-18	1.2734e-16	31.5017
BLNK	1.03751	5.27281	10.6812	1.84374e-18	1.28275e-16	31.4917
ANKS1B	-0.447329	4.35093	-10.6756	1.8983e-18	1.31692e-16	31.4629
FLNB-AS1	-0.294277	8.04509	-10.6735	1.91841e-18	1.32705e-16	31.4525
MTA3	-0.330172	5.3101	-10.6705	1.94916e-18	1.34448e-16	31.4368
PTPN18	0.674908	6.88747	10.6692	1.96198e-18	1.34947e-16	31.4304
IL21R	0.989579	5.27491	10.665	2.00508e-18	1.37519e-16	31.409
PDCD4-AS1	0.682289	5.74259	10.6612	2.04462e-18	1.39833e-16	31.3897
SLC46A1	0.709674	6.27792	10.6606	2.05064e-18	1.39849e-16	31.3868
TXNDC15	-0.485222	5.83125	-10.6577	2.08221e-18	1.41602e-16	31.3717
TRPM2	1.33699	5.9076	10.6507	2.15801e-18	1.46344e-16	31.3365
LGALS9C	1.47464	9.46945	10.6483	2.18475e-18	1.47743e-16	31.3243
LCP2	1.31091	6.79035	10.6396	2.28533e-18	1.54095e-16	31.28
MSH5	0.464304	4.96453	10.6391	2.29145e-18	1.54095e-16	31.2773
PTAFR	0.801973	6.99898	10.6379	2.30554e-18	1.54612e-16	31.2713
S1PR4	1.26072	7.0724	10.6369	2.31773e-18	1.54999e-16	31.2661
SLC38A9	0.484469	6.59898	10.6349	2.342e-18	1.56189e-16	31.2558
CAMSAP2	-0.454992	6.60466	-10.6329	2.36537e-18	1.57314e-16	31.246
ABCA8	-1.07057	5.04579	-10.6312	2.38712e-18	1.58324e-16	31.237
IMPAD1	-0.429844	6.84725	-10.6268	2.44183e-18	1.61508e-16	31.2147
ARHGAP30	1.05463	5.80979	10.6232	2.48676e-18	1.64031e-16	31.1967
COTL1	1.13642	7.8939	10.618	2.55446e-18	1.68037e-16	31.1702
SH3BP2	0.484711	4.63271	10.6165	2.57521e-18	1.68877e-16	31.1622
ICAM3	0.660297	6.98927	10.616	2.58121e-18	1.68877e-16	31.1599
TMEM229B	0.418419	4.60327	10.6151	2.59403e-18	1.69257e-16	31.155
MIR100HG	-0.68574	6.0448	-10.6144	2.60342e-18	1.69411e-16	31.1515
PRSS56	-0.693385	4.45781	-10.6137	2.61283e-18	1.69567e-16	31.1479
FBXO10	0.441636	5.76748	10.6016	2.781e-18	1.79997e-16	31.0864
ARRB1	0.72167	5.60764	10.6008	2.79141e-18	1.80188e-16	31.0827
CD53	1.5212	7.32842	10.5994	2.81229e-18	1.80953e-16	31.0754
LOC606724	0.801825	4.84522	10.599	2.81825e-18	1.80953e-16	31.0733
CXCR3	0.788145	5.15223	10.5843	3.03968e-18	1.94385e-16	30.9987
IRF9	0.552072	7.31541	10.5841	3.04355e-18	1.94385e-16	30.9975
SEZ6L2	1.39159	5.66881	10.5809	3.09444e-18	1.97113e-16	30.9811
ZNF341	0.465947	6.22379	10.5773	3.15285e-18	2.00306e-16	30.9627
APOBR	1.62836	6.28711	10.5727	3.22786e-18	2.04533e-16	30.9395
LOC730098	-0.374718	5.15664	-10.5721	3.23768e-18	2.04618e-16	30.9365
PTPN6	1.15397	5.77827	10.5646	3.36486e-18	2.12101e-16	30.8985
AFF4	-0.370708	6.23445	-10.5386	3.84872e-18	2.41968e-16	30.766
TMC8	0.680373	5.09004	10.5367	3.88651e-18	2.43709e-16	30.7564
MILR1	1.07917	6.28021	10.5348	3.92621e-18	2.45561e-16	30.7464
TTC32	-0.351227	5.02205	-10.5335	3.95116e-18	2.46483e-16	30.7401
GNG12	-0.707462	7.95624	-10.5307	4.00828e-18	2.49402e-16	30.726
GUSB	0.790227	8.84055	10.5127	4.40067e-18	2.73113e-16	30.6339
DAGLB	0.575666	5.2867	10.5112	4.43481e-18	2.74526e-16	30.6263
TSPAN15	0.948734	5.23684	10.5075	4.51956e-18	2.79057e-16	30.6076
FYB1	1.37842	6.4333	10.5046	4.5881e-18	2.82566e-16	30.5928
ASNS	0.833763	6.6202	10.5016	4.65839e-18	2.86165e-16	30.5778
ENSG00000232485	-1.23179	6.00772	-10.5003	4.6906e-18	2.87412e-16	30.571
EPB41L5	-0.435096	4.5785	-10.4997	4.70485e-18	2.87556e-16	30.568
FBLN5	-1.10365	9.02518	-10.4969	4.77297e-18	2.90983e-16	30.5538
MIIP	0.44486	7.99206	10.4909	4.92397e-18	2.99432e-16	30.5231
SLAMF8	2.03485	7.52257	10.4895	4.9586e-18	3.0078e-16	30.5162
DOK3	1.24447	6.4757	10.4873	5.01697e-18	3.03558e-16	30.5047
CARMIL1	-0.361039	4.41454	-10.4854	5.06492e-18	3.05693e-16	30.4953
RAB3GAP1	-0.332434	7.05653	-10.4829	5.13134e-18	3.0893e-16	30.4824
ITGB7	1.59401	6.84684	10.4816	5.1656e-18	3.10218e-16	30.4759
FERMT2	-0.927703	7.09855	-10.4791	5.23179e-18	3.13414e-16	30.4633
KDSR	-0.32769	6.26521	-10.4778	5.26743e-18	3.14768e-16	30.4566
OAS3	0.589978	4.99879	10.4752	5.33834e-18	3.18217e-16	30.4434
NGRN	-0.488873	5.91112	-10.4707	5.46494e-18	3.24962e-16	30.4203
PML	0.378702	5.7132	10.4654	5.61771e-18	3.33226e-16	30.3931
LEF1	0.877625	5.65872	10.4578	5.8413e-18	3.45639e-16	30.3547
DOK7	-0.671168	4.68701	-10.4472	6.1705e-18	3.64028e-16	30.3006
EEF1AKNMT	0.384747	7.37443	10.4468	6.18223e-18	3.64028e-16	30.2987
MAP6	-0.670386	5.71827	-10.4452	6.23552e-18	3.66273e-16	30.2903
HLA-DRB1	1.44992	10.1098	10.4431	6.30304e-18	3.6934e-16	30.2797
DTYMK	0.506048	7.70403	10.4419	6.34117e-18	3.70674e-16	30.2737
CARD8	0.61427	5.89009	10.4336	6.61766e-18	3.85903e-16	30.2316
RSF1	-0.372534	5.97523	-10.4281	6.80846e-18	3.96072e-16	30.2036
TLR7	1.38659	5.97674	10.4274	6.83543e-18	3.96685e-16	30.1997
TP53I3	0.728791	6.88634	10.4219	7.03139e-18	4.07079e-16	30.1718
VAMP4	-0.338312	5.47902	-10.4208	7.07171e-18	4.08434e-16	30.1662
HSPA4L	-0.451122	4.58975	-10.4147	7.29748e-18	4.19435e-16	30.1352
SCAMP5	0.717398	5.21607	10.4145	7.30424e-18	4.19435e-16	30.1343
MS4A14	0.920368	4.93852	10.4143	7.31431e-18	4.19435e-16	30.1329
MAP3K3	0.321003	8.45166	10.4133	7.35222e-18	4.2061e-16	30.1278
CYB561D1	0.513217	6.44717	10.4101	7.47221e-18	4.26463e-16	30.1119
CNBP	-0.341766	7.89609	-10.406	7.63103e-18	4.34501e-16	30.0911
DUSP26	-1.56438	7.881	-10.3979	7.96096e-18	4.5222e-16	30.0494
NDE1	0.428464	6.05407	10.3847	8.52074e-18	4.82882e-16	29.9824
EGR2	1.58827	7.03418	10.3826	8.61178e-18	4.86898e-16	29.9719
ARL1	-0.403352	7.95148	-10.382	8.63914e-18	4.87304e-16	29.9688
PPM1J	-0.533339	5.0356	-10.3792	8.76807e-18	4.93423e-16	29.9542
SESTD1	-0.584786	5.60875	-10.3761	8.90948e-18	5.00216e-16	29.9384
SLAMF7	1.77984	6.38052	10.3749	8.96514e-18	5.02173e-16	29.9323
CCL3L3	2.02195	6.84084	10.3721	9.09194e-18	5.08096e-16	29.9184
SLC9A3R1	0.597658	6.53614	10.3704	9.17225e-18	5.11401e-16	29.9098
NOX4	-0.941276	5.6029	-10.3688	9.25079e-18	5.13814e-16	29.9014
SIGLEC1	1.34723	5.83299	10.3686	9.2581e-18	5.13814e-16	29.9006
LYL1	0.565053	5.242	10.3673	9.32376e-18	5.16271e-16	29.8936
SNHG6	-0.447473	8.82888	-10.3659	9.38724e-18	5.18597e-16	29.8869
DCTN6	-0.350512	7.17672	-10.3636	9.50328e-18	5.23809e-16	29.8748
AKAP12	-1.19153	7.17521	-10.3564	9.86125e-18	5.42302e-16	29.8384
RAB7B	1.00616	6.51211	10.3554	9.91213e-18	5.43861e-16	29.8333
RFXANK	0.367711	7.76492	10.3522	1.00774e-17	5.49737e-16	29.817
GNAI2	0.502548	11.1478	10.3521	1.00845e-17	5.49737e-16	29.8163
CAPRIN1	-0.277354	5.06441	-10.352	1.00875e-17	5.49737e-16	29.816
FCSK	0.37923	6.58085	10.3469	1.0358e-17	5.63202e-16	29.7899
APBB2	-0.634685	5.79144	-10.3436	1.0538e-17	5.71707e-16	29.7729
GVINP1	0.561053	4.58935	10.3407	1.06972e-17	5.78481e-16	29.7581
DDX1	-0.336958	8.48786	-10.3404	1.07108e-17	5.78481e-16	29.7569
TRIM65	0.636086	7.17847	10.3377	1.08607e-17	5.85268e-16	29.7432
TAPBP	0.428017	6.29174	10.3325	1.1157e-17	5.99895e-16	29.7166
BAG2	-0.925959	7.13487	-10.3273	1.14606e-17	6.14847e-16	29.6902
DAPP1	1.04535	5.32893	10.3156	1.21784e-17	6.51911e-16	29.6303
PLN	-1.44034	6.30532	-10.3109	1.24751e-17	6.66316e-16	29.6065
NME8	0.895927	5.11554	10.308	1.26642e-17	6.74919e-16	29.5917
PRKXP1	0.7593	6.58313	10.3044	1.29036e-17	6.86162e-16	29.5732
HDGFL3	-0.564461	6.84243	-10.2946	1.3572e-17	7.20123e-16	29.5234
VAV1	1.43148	6.8054	10.2941	1.3605e-17	7.2029e-16	29.521
TSR2	-0.376185	7.72148	-10.2933	1.3664e-17	7.20412e-16	29.5168
TLCD4	-0.46001	4.34369	-10.2932	1.3667e-17	7.20412e-16	29.5166
ZNF587	0.51696	6.38885	10.29	1.39001e-17	7.31104e-16	29.4999
C3orf70	-1.03015	5.15038	-10.2889	1.39732e-17	7.32792e-16	29.4947
KCND3	-0.51192	5.19268	-10.2887	1.39929e-17	7.32792e-16	29.4933
SLK	-0.429041	6.67367	-10.2877	1.40661e-17	7.35031e-16	29.4882
LRCH2	-0.746178	5.11167	-10.2777	1.48117e-17	7.71966e-16	29.4373
ASAP1-IT1	0.610151	6.40366	10.2772	1.48497e-17	7.71966e-16	29.4347
ID2	-0.85225	8.64441	-10.2769	1.48689e-17	7.71966e-16	29.4335
RELL2	0.560474	5.91106	10.2698	1.54244e-17	7.99092e-16	29.3973
NT5DC1	-0.398307	6.64081	-10.2665	1.56909e-17	8.11158e-16	29.3804
TMX4	-0.381692	7.70609	-10.2621	1.60519e-17	8.28046e-16	29.358
WDR81	0.765751	7.66163	10.2604	1.61944e-17	8.32711e-16	29.3493
SMIM10	-0.802179	5.94036	-10.2602	1.62113e-17	8.32711e-16	29.3482
ADGRG2	-0.5984	4.31093	-10.2587	1.63393e-17	8.375e-16	29.3405
SMARCA1	-0.628122	6.99488	-10.2573	1.6454e-17	8.41042e-16	29.3336
SH3KBP1	0.775658	6.58984	10.257	1.6478e-17	8.41042e-16	29.3322
TAOK2	0.301203	5.72697	10.2534	1.67927e-17	8.55292e-16	29.3135
SEPTIN10	-0.525398	8.12983	-10.249	1.71781e-17	8.73081e-16	29.2911
NECAP2	0.663065	7.92746	10.2473	1.73294e-17	8.7892e-16	29.2825
LINC01881	-0.879515	6.92811	-10.2432	1.76961e-17	8.95638e-16	29.2618
STAT2	0.555502	9.00137	10.2417	1.7839e-17	9.0098e-16	29.2539
CAPS	0.38768	5.27788	10.2401	1.79823e-17	9.0474e-16	29.246
MGAT5	0.358695	6.4783	10.2401	1.79884e-17	9.0474e-16	29.2457
RAD23B	-0.292488	6.12579	-10.2391	1.80737e-17	9.07144e-16	29.241
TCEANC	0.300414	4.71089	10.236	1.83673e-17	9.19963e-16	29.2251
ITCH	-0.442412	5.35319	-10.2349	1.84766e-17	9.23525e-16	29.2193
MAP4K1	0.825342	5.05529	10.2338	1.85742e-17	9.26482e-16	29.2141
RAI2	-0.926389	6.60631	-10.23	1.89515e-17	9.43353e-16	29.1943
ANO5	-0.674252	4.9478	-10.2266	1.92795e-17	9.57708e-16	29.1774
ITGA4	0.979213	5.61035	10.2257	1.93732e-17	9.60387e-16	29.1726
BMPR2	-0.443822	5.79457	-10.2251	1.94326e-17	9.61356e-16	29.1696
PGBD2	0.385948	5.77027	10.2246	1.9487e-17	9.62077e-16	29.1668
C16orf70	0.66165	6.65536	10.2167	2.02907e-17	9.99713e-16	29.1269
NUP50	0.36292	5.73844	10.2141	2.05651e-17	1.01117e-15	29.1137
CSDC2	-0.9689	5.73217	-10.2126	2.07311e-17	1.01726e-15	29.1058
ARHGEF9	-0.7262	6.11609	-10.2117	2.08295e-17	1.02001e-15	29.1011
CYLD	-0.40955	5.86307	-10.2097	2.10466e-17	1.02856e-15	29.0909
NCKAP1	-0.784795	7.17037	-10.2055	2.15031e-17	1.04874e-15	29.0697
UAP1L1	0.905185	5.41679	10.2043	2.16352e-17	1.05306e-15	29.0637
PGLS	0.418178	8.70962	10.2038	2.16959e-17	1.05389e-15	29.0609
STK38L	-0.859323	5.70804	-10.1986	2.22893e-17	1.08054e-15	29.0343
TSPAN4	0.670317	7.76604	10.1977	2.23908e-17	1.08329e-15	29.0298
RASSF8	-0.603921	5.13618	-10.1966	2.2518e-17	1.08726e-15	29.0243
FOXO3	-0.545335	8.46475	-10.195	2.27026e-17	1.09398e-15	29.0162
RANBP2	-0.426	5.74297	-10.1908	2.32012e-17	1.11578e-15	28.9948
FMNL3	0.398601	5.33045	10.1851	2.38917e-17	1.1461e-15	28.9659
MEDAG	-1.27632	9.0957	-10.1848	2.39265e-17	1.1461e-15	28.9644
GADD45A	-0.923883	8.72555	-10.1836	2.40777e-17	1.15106e-15	28.9582
SH3BP5L	0.287021	5.29469	10.1786	2.47094e-17	1.17892e-15	28.9327
CD52	1.88196	8.67733	10.173	2.54413e-17	1.21145e-15	28.9039
ZNF668	0.474915	7.21347	10.1703	2.57931e-17	1.22504e-15	28.8904
CCSER2	-0.370341	7.14411	-10.17	2.58283e-17	1.22504e-15	28.889
ELL2	-0.966354	8.65809	-10.1672	2.6209e-17	1.24066e-15	28.8746
PRR5L	0.669351	4.69327	10.1636	2.66965e-17	1.26127e-15	28.8564
FBXL16	0.668837	4.62697	10.1615	2.69886e-17	1.27257e-15	28.8457
PPP1R12A	-0.662394	5.65726	-10.1598	2.72346e-17	1.28167e-15	28.8368
PRDX6	-0.36134	8.27994	-10.1567	2.76701e-17	1.29963e-15	28.8211
UBE2H	-0.461252	7.08182	-10.1555	2.78471e-17	1.30541e-15	28.8148
MAF	0.984537	7.6257	10.1543	2.80201e-17	1.31097e-15	28.8087
NCF4	1.1354	6.55426	10.1535	2.81397e-17	1.31402e-15	28.8045
ZNF707	0.356298	5.77775	10.1484	2.88827e-17	1.34611e-15	28.7789
HIC2	0.36536	5.45771	10.1403	3.01133e-17	1.40076e-15	28.7377
HLA-F	0.66477	9.01711	10.1335	3.11943e-17	1.44826e-15	28.7029
SBDS	-0.63757	7.54015	-10.1233	3.28829e-17	1.52372e-15	28.651
KCMF1	-0.417259	5.276	-10.1225	3.30196e-17	1.52713e-15	28.6469
HIPK3	-0.506653	6.23083	-10.1146	3.44011e-17	1.58798e-15	28.6065
EVI2B	1.29402	6.55478	10.1108	3.50708e-17	1.6158e-15	28.5875
DUSP6	0.467908	6.73463	10.1093	3.53496e-17	1.62554e-15	28.5797
GRK3	1.01957	6.86724	10.1075	3.56835e-17	1.63778e-15	28.5704
HHEX	0.652913	5.15713	10.1002	3.7054e-17	1.69745e-15	28.5332
AP1G2	0.641938	5.65188	10.0994	3.72112e-17	1.70143e-15	28.5291
TERF1	-0.400345	5.77865	-10.0986	3.73589e-17	1.7042e-15	28.5252
RAB37	0.760124	5.17015	10.0983	3.74132e-17	1.7042e-15	28.5237
BCDIN3D	0.406888	5.7822	10.0912	3.88087e-17	1.76445e-15	28.4876
MRAP2	-1.33809	7.06708	-10.0903	3.89897e-17	1.76934e-15	28.483
NDUFB8	-0.305035	9.11874	-10.0753	4.21355e-17	1.90851e-15	28.4065
ZNF671	0.655564	5.17595	10.0717	4.29437e-17	1.94147e-15	28.3878
CCDC88B	0.761936	5.1931	10.0711	4.30754e-17	1.94379e-15	28.3848
GPR65	1.26879	5.90207	10.0697	4.33827e-17	1.954e-15	28.3778
AOX1	-1.50961	5.94211	-10.0688	4.35706e-17	1.95881e-15	28.3735
TMEM250	0.421996	5.9039	10.0685	4.36586e-17	1.95912e-15	28.3715
OASL	1.02171	5.38068	10.0656	4.43029e-17	1.98434e-15	28.3571
APOOL	-0.50133	6.05666	-10.0642	4.46272e-17	1.99282e-15	28.3499
LRFN4	0.597304	7.26599	10.0641	4.46572e-17	1.99282e-15	28.3492
NRROS	0.903912	4.9982	10.0633	4.48399e-17	1.99728e-15	28.3452
EED	0.288587	7.23903	10.0622	4.50942e-17	2.00491e-15	28.3396
CORO7	1.03312	7.09036	10.0615	4.5255e-17	2.00836e-15	28.3361
PACSIN2	-0.429374	6.39599	-10.059	4.58442e-17	2.03077e-15	28.3234
CASP1	0.991434	7.17875	10.0574	4.62223e-17	2.04377e-15	28.3153
VAMP8	1.43028	9.62546	10.0488	4.83168e-17	2.13247e-15	28.2716
MPP7	-0.755406	4.86807	-10.0429	4.98318e-17	2.19533e-15	28.2411
GCSH	-0.495435	7.53237	-10.039	5.08306e-17	2.23525e-15	28.2216
MCM5	0.514022	6.21156	10.0287	5.36209e-17	2.35367e-15	28.1689
RNASEH2A	0.42872	6.53216	10.0275	5.39487e-17	2.36376e-15	28.1629
ZNF853	-0.482257	4.53277	-10.027	5.40798e-17	2.36521e-15	28.1605
PLCB4	-0.859435	4.72287	-10.0266	5.41916e-17	2.36581e-15	28.1585
CCR2	1.12611	5.64427	10.0194	5.6248e-17	2.45115e-15	28.1217
ALDH16A1	0.505173	6.07705	10.0191	5.63564e-17	2.45145e-15	28.1198
ARHGAP4	0.579944	9.30906	10.0162	5.71897e-17	2.48323e-15	28.1054
CLEC11A	0.794446	8.02079	10.0099	5.90744e-17	2.56046e-15	28.0734
RWDD1	-0.344346	8.27723	-10.0069	6.00007e-17	2.59594e-15	28.0581
SNORD116-27	-0.363611	4.44151	-9.9987	6.26068e-17	2.70385e-15	28.0162
FABP5	1.51162	7.82699	9.9979	6.2866e-17	2.7102e-15	28.0121
CEBPA	1.64494	6.70588	9.99107	6.51255e-17	2.8026e-15	27.9773
TIMELESS	0.675509	6.38532	9.9881	6.61309e-17	2.84081e-15	27.9622
HTT	0.36637	6.5711	9.98579	6.69272e-17	2.8699e-15	27.9504
CPNE7	1.0835	5.75151	9.98532	6.70897e-17	2.87177e-15	27.948
SMIM10L2A	-0.534747	5.40815	-9.98192	6.8276e-17	2.91738e-15	27.9307
C1QTNF6	0.502262	5.05921	9.97949	6.91413e-17	2.94672e-15	27.9183
WASF3	-0.715529	5.50549	-9.9793	6.92069e-17	2.94672e-15	27.9174
TNRC6C-AS1	0.570008	4.64325	9.97875	6.94051e-17	2.94996e-15	27.9145
TYROBP	1.54926	10.2131	9.97639	7.02564e-17	2.9809e-15	27.9025
WNT11	-1.38002	5.0202	-9.97179	7.1946e-17	3.04723e-15	27.8791
COPS4	-0.35364	7.22125	-9.96738	7.36046e-17	3.11202e-15	27.8566
COL1A1	1.45455	10.0064	9.96283	7.53555e-17	3.18048e-15	27.8334
VIPR2	-0.772157	4.96792	-9.96225	7.55832e-17	3.18452e-15	27.8305
ABTB2	-0.630383	5.98591	-9.95975	7.65638e-17	3.22022e-15	27.8178
TBC1D9	0.472378	6.26264	9.95523	7.83741e-17	3.29062e-15	27.7947
COX6A2	-0.539624	4.42215	-9.95314	7.92249e-17	3.32057e-15	27.7841
RALGAPA1	-0.371911	6.0811	-9.95106	8.00823e-17	3.35069e-15	27.7735
PDPK1	0.26716	5.94426	9.949	8.09373e-17	3.3806e-15	27.763
NBEAL2	0.399322	4.90538	9.94826	8.12498e-17	3.38779e-15	27.7592
FOXN3	-0.552936	7.14634	-9.93467	8.71608e-17	3.62562e-15	27.69
POLR1E	-0.521489	5.57286	-9.93446	8.7254e-17	3.62562e-15	27.6889
DNAJC21	-0.435057	6.57851	-9.93267	8.80634e-17	3.65297e-15	27.6798
LIMS4	-0.907264	6.11612	-9.93118	8.8747e-17	3.67501e-15	27.6722
ATRX	-0.299776	5.90545	-9.9256	9.13418e-17	3.77598e-15	27.6438
SPNS3	0.508143	5.07835	9.92084	9.36159e-17	3.86338e-15	27.6195
PRCP	0.567767	10.0303	9.91841	9.48016e-17	3.90563e-15	27.6071
TPM3	0.466151	6.06833	9.91533	9.63189e-17	3.9582e-15	27.5915
ATM	0.537606	5.58845	9.91516	9.64055e-17	3.9582e-15	27.5906
NTF3	-0.98136	6.55903	-9.91438	9.67917e-17	3.96731e-15	27.5867
CWC27	-0.3984	6.69243	-9.90715	1.00479e-16	4.11147e-15	27.5498
RNPEP	0.59242	8.73503	9.90551	1.01336e-16	4.1395e-15	27.5414
BTK	1.1928	5.90398	9.90308	1.02612e-16	4.18455e-15	27.5291
IGLL1	1.40017	6.46752	9.90267	1.0283e-16	4.18636e-15	27.527
DNAJC19	-0.348179	6.56299	-9.89716	1.058e-16	4.30003e-15	27.4989
MYD88	0.818196	6.74796	9.89644	1.06197e-16	4.30893e-15	27.4952
TMEM106A	0.574249	4.93243	9.89125	1.09082e-16	4.41855e-15	27.4688
APBB1IP	1.2756	6.93048	9.89032	1.09608e-16	4.43241e-15	27.4641
IRF8	1.45417	6.40268	9.88955	1.10045e-16	4.44266e-15	27.4602
MYO5A	0.871066	7.07767	9.8892	1.10242e-16	4.44317e-15	27.4584
EIF5A2	-0.512854	5.49744	-9.88819	1.10818e-16	4.45893e-15	27.4533
MICU3	-0.801002	5.69887	-9.88712	1.11434e-16	4.47627e-15	27.4478
FASLG	0.736385	4.60427	9.88449	1.12957e-16	4.52991e-15	27.4344
SNORA11	-1.07373	6.37849	-9.88337	1.13616e-16	4.5488e-15	27.4287
CHODL	-1.09202	5.21582	-9.88222	1.14291e-16	4.56825e-15	27.4228
CDC42EP4	-0.666165	6.1246	-9.88145	1.14747e-16	4.5789e-15	27.4189
HEXIM1	-0.677939	6.48647	-9.87519	1.1852e-16	4.72161e-15	27.387
KCNJ2	0.963265	5.78409	9.87307	1.19828e-16	4.76587e-15	27.3762
RCC2	0.511108	6.17201	9.8703	1.21553e-16	4.82652e-15	27.3621
CCNH	-0.462425	7.1296	-9.86525	1.24767e-16	4.94603e-15	27.3364
ADAMTS14	1.13277	5.26711	9.86351	1.25892e-16	4.98244e-15	27.3275
BTG3	-0.47429	8.1103	-9.86293	1.26267e-16	4.98579e-15	27.3246
HCLS1	1.09697	9.07146	9.86275	1.2639e-16	4.98579e-15	27.3237
WBP1L	-0.50789	6.47124	-9.86162	1.2713e-16	5.0068e-15	27.3179
IPO5	-0.520204	6.7692	-9.8594	1.28594e-16	5.05623e-15	27.3066
SASH3	1.26304	6.12675	9.85824	1.29368e-16	5.07839e-15	27.3007
CDKN2A	0.961032	6.17169	9.85534	1.31319e-16	5.14659e-15	27.2859
PTPRC	1.21121	7.63612	9.85454	1.31867e-16	5.1597e-15	27.2818
TARBP2	0.509541	5.9293	9.84912	1.35612e-16	5.29765e-15	27.2542
GAA	0.977129	9.33589	9.82231	1.55756e-16	6.07473e-15	27.1177
BRCA1	0.363704	4.82953	9.81693	1.60147e-16	6.23594e-15	27.0903
EPN1	0.457809	9.34957	9.81262	1.63753e-16	6.36608e-15	27.0684
MS4A7	1.36573	8.01327	9.80915	1.66717e-16	6.47088e-15	27.0507
SGCD	-0.816382	6.02142	-9.80319	1.71925e-16	6.66231e-15	27.0204
SVIL	-0.650646	6.16336	-9.80163	1.73318e-16	6.70552e-15	27.0124
C1QC	1.37804	7.2249	9.80029	1.74517e-16	6.74112e-15	27.0056
XKR8	0.332226	7.41789	9.79648	1.77994e-16	6.86442e-15	26.9862
TNFRSF25	0.784831	5.88463	9.79546	1.78932e-16	6.8896e-15	26.981
MRFAP1	-0.414985	9.35295	-9.79409	1.802e-16	6.92736e-15	26.974
TAX1BP1	-0.343606	9.09218	-9.78922	1.84791e-16	7.09257e-15	26.9492
DOLPP1	0.386837	5.58636	9.78749	1.86446e-16	7.14474e-15	26.9404
ENSG00000212712	-0.597141	6.34072	-9.78235	1.91469e-16	7.3256e-15	26.9142
MOB4	-0.365703	6.74581	-9.78109	1.92723e-16	7.36189e-15	26.9078
LYPLA2	0.493462	7.69737	9.77976	1.94047e-16	7.40075e-15	26.901
FBXO41	1.13841	6.07599	9.7777	1.96126e-16	7.45651e-15	26.8905
AKAP2	-0.543778	5.3549	-9.7777	1.96127e-16	7.45651e-15	26.8905
UNC93B6	1.04727	6.18201	9.77178	2.02216e-16	7.67594e-15	26.8604
HSPB2-C11orf52	-0.494395	4.79481	-9.7613	2.13463e-16	8.09014e-15	26.807
FYTTD1	-0.367755	6.76491	-9.75971	2.15221e-16	8.144e-15	26.799
NCSTN	0.538185	8.05777	9.75534	2.2014e-16	8.31194e-15	26.7767
FUNDC2	-0.323107	5.88313	-9.75515	2.20348e-16	8.31194e-15	26.7758
KIAA0100	0.394603	7.91406	9.7541	2.21553e-16	8.34436e-15	26.7704
ITGAM	1.46904	6.58089	9.75112	2.24983e-16	8.46034e-15	26.7552
STAT1	0.668727	6.24843	9.7491	2.27342e-16	8.53577e-15	26.745
RNF7	-0.403013	7.15913	-9.74322	2.34356e-16	8.78543e-15	26.715
ATP2A2	-0.398591	6.65776	-9.7418	2.36083e-16	8.83647e-15	26.7078
C19orf57	0.312101	4.67404	9.73919	2.39283e-16	8.94238e-15	26.6945
NLRC4	0.685208	4.92726	9.73479	2.44791e-16	9.13408e-15	26.6721
ATP11A	0.578806	6.26227	9.72563	2.56644e-16	9.56156e-15	26.6255
PGR	-0.906154	5.50251	-9.72497	2.57519e-16	9.57939e-15	26.6221
FIBIN	-1.12958	6.39313	-9.7185	2.66273e-16	9.88978e-15	26.5892
LIMK1	0.967207	6.23664	9.71722	2.68045e-16	9.94032e-15	26.5826
ENSG00000258150	0.651641	5.94834	9.71617	2.69502e-16	9.97902e-15	26.5773
HCG26	0.426151	4.6624	9.71569	2.7016e-16	9.98805e-15	26.5749
PLA2G2A	-3.24143	6.3789	-9.71452	2.71808e-16	1.00336e-14	26.5689
GINS3	0.561946	5.78129	9.71417	2.72299e-16	1.00364e-14	26.5671
C4orf48	1.03347	7.86578	9.71317	2.73711e-16	1.00731e-14	26.562
IL2RG	1.06803	5.47093	9.71249	2.74664e-16	1.00927e-14	26.5586
PPARGC1B	0.751674	5.14099	9.70916	2.79427e-16	1.02522e-14	26.5416
KANK1	-0.7471	6.44941	-9.7079	2.81252e-16	1.02968e-14	26.5352
RSL24D1	-0.566888	7.29978	-9.70774	2.81496e-16	1.02968e-14	26.5344
ACKR4	-1.0486	6.36234	-9.70173	2.90368e-16	1.06052e-14	26.5038
SLC22A18	1.0211	7.07546	9.69798	2.96041e-16	1.07865e-14	26.4847
DEF6	0.603297	5.24807	9.69786	2.96224e-16	1.07865e-14	26.4841
EIF5B	-0.423969	6.34211	-9.69388	3.02377e-16	1.0994e-14	26.4638
NECTIN3	-0.460453	5.17707	-9.69319	3.03454e-16	1.10165e-14	26.4603
RECQL4	0.704445	5.99739	9.69256	3.04447e-16	1.1036e-14	26.4571
SUSD5	-1.32414	7.01668	-9.69188	3.0551e-16	1.10579e-14	26.4537
PTPRJ	0.653679	5.0918	9.69069	3.07401e-16	1.11097e-14	26.4476
SCO2	0.760215	7.21014	9.6832	3.19526e-16	1.15306e-14	26.4095
MIER1	-0.460978	6.65918	-9.67954	3.25626e-16	1.17332e-14	26.3908
CD84	1.544	6.04615	9.67867	3.27078e-16	1.1768e-14	26.3864
FABP5P3	1.43056	7.22392	9.6755	3.3248e-16	1.19445e-14	26.3703
MTMR2	-0.406967	6.02266	-9.67101	3.40277e-16	1.22065e-14	26.3474
PLEKHA3	-0.314467	6.1547	-9.66976	3.42482e-16	1.22673e-14	26.3411
ANKHD1	-0.401182	6.26367	-9.6672	3.47039e-16	1.23939e-14	26.328
BEX2	-0.863422	5.76484	-9.6672	3.47042e-16	1.23939e-14	26.328
HLA-DMA	1.36449	8.04022	9.66304	3.54576e-16	1.26443e-14	26.3069
CCR1	1.58246	7.171	9.66141	3.57581e-16	1.27326e-14	26.2986
CNNM4	0.581115	6.84053	9.66047	3.59316e-16	1.27756e-14	26.2938
HSF2	-0.374635	6.28043	-9.6591	3.61876e-16	1.28477e-14	26.2868
PRKAA2	-0.674057	4.86934	-9.65835	3.63266e-16	1.28781e-14	26.283
LARP4	-0.295546	6.53984	-9.6569	3.65996e-16	1.29558e-14	26.2756
TMEM106B	-0.375548	6.85144	-9.64865	3.81929e-16	1.35e-14	26.2336
ZFAND1	-0.577618	6.52402	-9.64576	3.87673e-16	1.36775e-14	26.2189
MANBAL	-0.431935	7.00591	-9.64556	3.88084e-16	1.36775e-14	26.2179
MAP3K14	0.624922	6.50065	9.64098	3.97367e-16	1.39843e-14	26.1946
MBNL1-AS1	-0.925721	5.03505	-9.63721	4.05178e-16	1.42385e-14	26.1754
MAP3K1	0.618514	7.27104	9.6366	4.06459e-16	1.42557e-14	26.1723
RCBTB2	0.528828	6.9311	9.63641	4.06851e-16	1.42557e-14	26.1713
CYP4B1	-0.57117	4.04961	-9.63527	4.09256e-16	1.43192e-14	26.1655
RFX1	0.432342	6.70212	9.63348	4.13042e-16	1.44308e-14	26.1564
MGME1	0.665015	7.30132	9.63203	4.16147e-16	1.45183e-14	26.1491
STRA6	0.815516	4.75019	9.63092	4.18546e-16	1.45809e-14	26.1434
RASGRP4	0.683003	5.30974	9.62246	4.37235e-16	1.521e-14	26.1003
PCNA	0.471177	6.75127	9.62174	4.38863e-16	1.52446e-14	26.0967
FLJ32255	0.484248	5.37727	9.61895	4.45227e-16	1.54422e-14	26.0825
SHISAL1	0.399861	4.29827	9.61869	4.45828e-16	1.54422e-14	26.0812
SPATA33	0.304738	4.49834	9.61801	4.47385e-16	1.54739e-14	26.0777
CCDC25	-0.408425	5.54908	-9.61634	4.5127e-16	1.55859e-14	26.0692
CCDC107	-0.528842	8.63527	-9.61488	4.5468e-16	1.56813e-14	26.0618
HLA-A	0.51327	9.15594	9.61207	4.61315e-16	1.58874e-14	26.0475
STAC	-0.683299	4.68357	-9.60985	4.6665e-16	1.60482e-14	26.0362
NMI	0.477073	6.61026	9.60839	4.70179e-16	1.61466e-14	26.0287
MAN2B1	0.960506	6.68095	9.60766	4.71944e-16	1.61737e-14	26.025
IPO7	-0.406465	6.88283	-9.60751	4.72308e-16	1.61737e-14	26.0243
TBC1D4	0.348431	5.33428	9.60363	4.81874e-16	1.64779e-14	26.0045
ENOX2	-0.415725	6.651	-9.60335	4.82559e-16	1.6478e-14	26.0031
SKP1	-0.345068	8.55947	-9.60216	4.85552e-16	1.65489e-14	25.997
N4BP1	0.365067	6.30254	9.60198	4.86006e-16	1.65489e-14	25.9961
CCDC106	0.455661	7.17638	9.59274	5.09727e-16	1.73322e-14	25.9491
GAS2L3	0.88573	5.15412	9.5918	5.12218e-16	1.73923e-14	25.9443
VPS13B-DT	-0.719335	5.88517	-9.59072	5.15072e-16	1.74647e-14	25.9389
GIMAP2	0.821846	6.05184	9.59041	5.15906e-16	1.74684e-14	25.9373
MMS19	0.352222	6.68767	9.58925	5.18999e-16	1.75486e-14	25.9314
HELZ2	0.716586	7.0048	9.58574	5.28488e-16	1.78444e-14	25.9135
MINDY2	-0.381447	6.40465	-9.58439	5.32201e-16	1.79447e-14	25.9066
HLA-C	0.666326	11.1413	9.58221	5.38204e-16	1.81218e-14	25.8956
BID	0.990697	7.1567	9.57766	5.51005e-16	1.8527e-14	25.8724
TASP1	-0.657127	5.82383	-9.57579	5.56342e-16	1.86804e-14	25.8629
FOLR2	1.38245	7.51553	9.57175	5.68056e-16	1.90472e-14	25.8424
MAP2	-0.77444	5.10651	-9.56952	5.7465e-16	1.92416e-14	25.831
LOC641746	-0.454416	7.03585	-9.56545	5.86858e-16	1.95984e-14	25.8103
MYO15B	0.596965	5.69568	9.56542	5.86929e-16	1.95984e-14	25.8102
CD300A	1.28785	5.85491	9.56494	5.88396e-16	1.96202e-14	25.8077
SLCO2B1	1.53338	7.52012	9.56251	5.95813e-16	1.98402e-14	25.7953
PLA2G15	1.19402	8.88987	9.56091	6.0075e-16	1.99572e-14	25.7872
STAC3	1.33804	6.76269	9.56084	6.0098e-16	1.99572e-14	25.7868
IMPDH1	0.638496	9.22956	9.55712	6.12618e-16	2.03157e-14	25.7679
SMCO4	0.733284	7.81609	9.55451	6.20936e-16	2.05633e-14	25.7546
ZC3H12B	-0.415619	4.79528	-9.55207	6.28815e-16	2.07957e-14	25.7422
SELPLG	0.926577	5.68028	9.54295	6.59098e-16	2.17674e-14	25.6959
FUNDC2P2	-0.339538	7.27162	-9.54019	6.6855e-16	2.20494e-14	25.6818
AHCTF1	-0.344511	5.45288	-9.53852	6.74339e-16	2.2183e-14	25.6733
PEF1	-0.363315	7.0199	-9.53849	6.74439e-16	2.2183e-14	25.6732
LDOC1	-1.16766	8.95355	-9.53274	6.94783e-16	2.2821e-14	25.6439
KIAA1841	0.362128	4.63175	9.52879	7.09084e-16	2.32591e-14	25.6238
TLCD5	-0.517294	5.92909	-9.52712	7.15209e-16	2.34282e-14	25.6153
PTPN7	0.93741	5.2006	9.52673	7.16658e-16	2.34283e-14	25.6134
SULT1A4	0.615064	7.44433	9.5266	7.17152e-16	2.34283e-14	25.6127
KLHL17	0.525373	6.73997	9.52508	7.22779e-16	2.35773e-14	25.605
TBC1D2B	0.460092	8.04641	9.52484	7.23668e-16	2.35773e-14	25.6038
POLD1	0.578275	6.34805	9.52049	7.40112e-16	2.40502e-14	25.5816
HS3ST1	1.03191	6.27727	9.52047	7.40174e-16	2.40502e-14	25.5815
ARRB2	1.06761	7.97925	9.5188	7.46586e-16	2.42259e-14	25.573
ATP6V0D1	0.583646	6.27283	9.51851	7.47726e-16	2.42303e-14	25.5715
P2RX7	1.05938	5.49004	9.51805	7.49473e-16	2.42544e-14	25.5692
LSP1	0.969522	7.92682	9.51663	7.54984e-16	2.43802e-14	25.562
FAM20B	-0.487633	7.77345	-9.51651	7.55466e-16	2.43802e-14	25.5614
ENSG00000239636	0.710849	5.90703	9.51627	7.5639e-16	2.43802e-14	25.5602
ZNF469	0.870363	6.21609	9.51484	7.62012e-16	2.45286e-14	25.5529
REEP1	-1.23073	5.87464	-9.51403	7.65208e-16	2.45987e-14	25.5488
PFKFB4	0.819589	5.61122	9.51247	7.71384e-16	2.47643e-14	25.5408
MX2	0.507488	5.77397	9.50712	7.92969e-16	2.54234e-14	25.5136
NFKBIE	0.9674	7.4781	9.50513	8.01148e-16	2.56516e-14	25.5035
NPR1	-1.13014	6.60271	-9.50477	8.02664e-16	2.56661e-14	25.5017
SLC37A2	1.28868	5.827	9.50424	8.04824e-16	2.56736e-14	25.499
USP47	-0.372073	5.90247	-9.5042	8.05025e-16	2.56736e-14	25.4988
ENSG00000197991	-1.23244	5.05961	-9.50285	8.10633e-16	2.58183e-14	25.4919
NCK1-DT	0.68666	4.86095	9.49946	8.24948e-16	2.62396e-14	25.4747
HVCN1	0.813611	5.83853	9.49877	8.27885e-16	2.62984e-14	25.4712
CYBB	1.12628	7.77805	9.49829	8.29932e-16	2.63288e-14	25.4687
MIB1	-0.463047	5.76724	-9.49735	8.3397e-16	2.64222e-14	25.464
TMCO6	0.416246	5.85388	9.49529	8.42877e-16	2.66694e-14	25.4535
TMF1	-0.314792	5.85246	-9.49489	8.44616e-16	2.66894e-14	25.4515
IL17RA	0.850979	6.82747	9.49133	8.60269e-16	2.71485e-14	25.4334
PLEKHO2	0.863169	8.15701	9.48734	8.78169e-16	2.76772e-14	25.4131
UNC93B1	0.946143	6.03545	9.46603	9.80232e-16	3.08537e-14	25.3047
LILRB2	1.33884	7.48525	9.46068	1.00767e-15	3.16759e-14	25.2775
DDAH1	-0.652145	7.11339	-9.45924	1.01516e-15	3.18699e-14	25.2702
CASQ1	-0.608747	4.30111	-9.45898	1.01653e-15	3.18715e-14	25.2689
SNORD116-19	-0.948212	6.96328	-9.45558	1.03454e-15	3.23941e-14	25.2516
SOCS4	-0.408548	7.07031	-9.45338	1.04632e-15	3.27206e-14	25.2404
NAGA	0.668803	6.35602	9.44973	1.06623e-15	3.33e-14	25.2218
TCIRG1	0.917371	8.55382	9.44667	1.08319e-15	3.37859e-14	25.2063
DENND2D	1.50557	7.00433	9.44258	1.10625e-15	3.44608e-14	25.1855
CHIC1	-0.343624	4.73121	-9.44061	1.11754e-15	3.47675e-14	25.1755
PRIM1	0.332711	5.23953	9.4352	1.14916e-15	3.57052e-14	25.148
TACC3	0.819215	5.21319	9.43151	1.17126e-15	3.63453e-14	25.1292
RANGAP1	0.547506	8.5408	9.43083	1.17539e-15	3.64266e-14	25.1258
PXDC1	-0.649429	6.9551	-9.43022	1.17906e-15	3.64933e-14	25.1227
ADCY7	0.955647	5.90091	9.42955	1.18318e-15	3.65742e-14	25.1193
KPNA1	-0.327492	5.12726	-9.42525	1.20967e-15	3.73452e-14	25.0975
PARK7	-0.272441	9.30942	-9.42433	1.21546e-15	3.74759e-14	25.0927
PCDH12	0.782446	5.18737	9.42273	1.22551e-15	3.77375e-14	25.0846
ADA2	1.68804	7.80993	9.42117	1.23542e-15	3.79941e-14	25.0767
GNL1	-0.445618	6.43638	-9.41799	1.25582e-15	3.85725e-14	25.0606
C5orf24	-0.436793	6.64757	-9.41495	1.27572e-15	3.91341e-14	25.0451
ROCK2	-0.608822	6.54928	-9.41239	1.29267e-15	3.96037e-14	25.0321
NRXN3	-0.66811	4.51095	-9.40975	1.31035e-15	4.00943e-14	25.0187
SYNPO	-0.863541	6.07362	-9.4058	1.3373e-15	4.08674e-14	24.9986
SPHAR	-0.511702	6.58171	-9.3962	1.40519e-15	4.28875e-14	24.9498
GSTA1	-0.763755	4.93362	-9.39422	1.41959e-15	4.32724e-14	24.9398
RASGRP3	0.874261	5.44973	9.39212	1.43508e-15	4.36893e-14	24.9291
CD68	1.57162	8.31122	9.39161	1.43888e-15	4.37499e-14	24.9265
ZNF547	0.285269	4.25452	9.38883	1.45966e-15	4.42944e-14	24.9123
UHRF1BP1L	-0.444868	5.64059	-9.38872	1.46045e-15	4.42944e-14	24.9118
NLRC3	0.585435	6.93518	9.38689	1.47431e-15	4.46584e-14	24.9025
DPEP2	1.37436	5.71219	9.38534	1.48612e-15	4.49598e-14	24.8946
PDLIM1	-0.626435	6.68996	-9.38509	1.48803e-15	4.49613e-14	24.8934
MAP9	-0.471658	5.69621	-9.38472	1.49091e-15	4.4992e-14	24.8915
CCDC170	0.51453	4.95985	9.37664	1.55427e-15	4.68455e-14	24.8505
CAPN15	0.565183	7.34045	9.37614	1.55829e-15	4.69079e-14	24.8479
NIPSNAP3B	-0.500889	4.75548	-9.37562	1.56251e-15	4.69766e-14	24.8452
PTBP2	-0.573429	6.50477	-9.37423	1.57377e-15	4.72563e-14	24.8382
NFYB	-0.694359	6.42053	-9.3729	1.58454e-15	4.75204e-14	24.8315
AGAP2	0.394955	4.53674	9.37245	1.58825e-15	4.75725e-14	24.8291
ERMP1	0.387946	4.92895	9.37062	1.60331e-15	4.79641e-14	24.8198
LINC00112	-0.594706	4.3764	-9.36491	1.65122e-15	4.93364e-14	24.7908
PDK3	-0.435086	5.89266	-9.36334	1.66464e-15	4.96757e-14	24.7829
DENND1C	0.950408	5.53167	9.36214	1.67491e-15	4.99205e-14	24.7768
SMIM29	0.462362	8.90742	9.34696	1.81127e-15	5.39184e-14	24.6997
TMEM47	-1.14115	6.5356	-9.34354	1.84348e-15	5.48096e-14	24.6823
RBBP9	-0.263939	5.40572	-9.3413	1.86494e-15	5.53792e-14	24.6709
MED18	0.417713	5.09851	9.33892	1.8879e-15	5.59924e-14	24.6588
MYOT	-0.571271	4.03253	-9.33726	1.90417e-15	5.64054e-14	24.6504
MPP6	-0.622689	4.91328	-9.3357	1.9195e-15	5.67899e-14	24.6425
BATF2	0.652326	5.6084	9.33523	1.92414e-15	5.68574e-14	24.6401
CDCA8	0.755626	5.37741	9.33472	1.92925e-15	5.69387e-14	24.6375
TSPAN14	0.697248	6.30235	9.32985	1.97829e-15	5.83148e-14	24.6128
IGHA1	2.79117	9.13386	9.32927	1.98421e-15	5.84179e-14	24.6098
NPAS2	-0.515989	4.61952	-9.3258	2.01996e-15	5.938e-14	24.5922
CEBPE	1.07555	5.31963	9.32563	2.0218e-15	5.938e-14	24.5913
PIK3R2	0.501849	8.0977	9.32424	2.03626e-15	5.97321e-14	24.5843
DIXDC1	-0.669847	7.31797	-9.32224	2.05738e-15	6.02783e-14	24.5741
CTSB	1.53735	9.2435	9.31767	2.10647e-15	6.16416e-14	24.5509
RGS10	0.912391	9.34896	9.3167	2.11692e-15	6.18726e-14	24.546
NT5DC3	-0.860879	5.47032	-9.31615	2.12298e-15	6.19745e-14	24.5432
HECW2	0.633687	5.82308	9.31275	2.16054e-15	6.29948e-14	24.5259
FASTKD1	0.504398	6.20239	9.30892	2.20354e-15	6.4171e-14	24.5065
CALM1	-0.528772	7.01643	-9.30823	2.21147e-15	6.43246e-14	24.503
ZRANB1	-0.3632	4.9627	-9.30702	2.22526e-15	6.46477e-14	24.4968
CD40LG	0.923284	5.14637	9.30646	2.23171e-15	6.47572e-14	24.494
TBC1D2	1.31546	7.92536	9.301	2.29539e-15	6.6525e-14	24.4663
NDUFA5	-0.364235	7.96219	-9.3001	2.30606e-15	6.67539e-14	24.4617
STAG3	0.811413	5.67397	9.28602	2.47958e-15	7.16909e-14	24.3902
S100Z	0.86898	4.98845	9.28576	2.4829e-15	7.17013e-14	24.3889
VENTX	0.866623	5.43525	9.28443	2.49999e-15	7.21084e-14	24.3821
EGLN2	0.273318	6.30849	9.28292	2.51949e-15	7.25841e-14	24.3745
MOAP1	-0.513564	6.19228	-9.28258	2.52392e-15	7.26004e-14	24.3728
KCNMB1	-0.688229	6.96791	-9.28241	2.52607e-15	7.26004e-14	24.3719
SH3RF1	-0.499715	6.56951	-9.27572	2.61465e-15	7.50014e-14	24.338
TMC6	1.01813	6.00355	9.27563	2.61582e-15	7.50014e-14	24.3375
STK39	-0.445481	5.94173	-9.27283	2.65394e-15	7.59546e-14	24.3233
DPRXP4	0.924281	6.12816	9.27255	2.65766e-15	7.59546e-14	24.3219
RNASE6	1.21188	6.83039	9.27249	2.65851e-15	7.59546e-14	24.3216
GPR162	0.693465	6.38748	9.27175	2.66864e-15	7.6154e-14	24.3178
TMEM117	-0.360813	5.66931	-9.27142	2.67321e-15	7.61943e-14	24.3161
OXCT1	-0.601998	6.33526	-9.27028	2.68895e-15	7.65527e-14	24.3104
CASP8	0.407215	4.8352	9.27	2.69282e-15	7.65726e-14	24.3089
DHX58	0.63051	7.5773	9.2684	2.71512e-15	7.71158e-14	24.3008
IFI30	1.78384	9.85714	9.26076	2.82417e-15	8.00896e-14	24.262
PRR11	0.541284	4.59729	9.2606	2.82646e-15	8.00896e-14	24.2612
IGF2R	0.627946	6.75321	9.25952	2.84223e-15	8.04421e-14	24.2557
LOC153684	0.705535	6.77999	9.25816	2.86227e-15	8.09144e-14	24.2488
CD14	1.29343	10.567	9.25778	2.86785e-15	8.09774e-14	24.2469
LILRB3	1.41375	7.44418	9.25716	2.87699e-15	8.11406e-14	24.2438
KNTC1	0.415945	5.47638	9.25291	2.94068e-15	8.28401e-14	24.2222
VLDLR	-0.51618	5.05786	-9.25187	2.95649e-15	8.31885e-14	24.2169
EFHD2	0.758653	7.70813	9.25051	2.97726e-15	8.36752e-14	24.21
FCGR2A	1.2208	7.96732	9.24901	3.00041e-15	8.42277e-14	24.2024
SCAMP3	0.420998	8.91605	9.24502	3.0626e-15	8.58736e-14	24.1822
GMPS	-0.293246	7.20774	-9.24381	3.08179e-15	8.63115e-14	24.176
AIF1	0.551935	6.88959	9.24324	3.09087e-15	8.64656e-14	24.1731
EPSTI1	0.712619	5.14981	9.24181	3.11362e-15	8.70011e-14	24.1659
HMOX1	1.83983	9.41035	9.24097	3.12723e-15	8.72805e-14	24.1616
UCN	0.555035	6.12395	9.24018	3.14e-15	8.75357e-14	24.1576
EEF1E1	-0.475584	6.4043	-9.23963	3.14892e-15	8.76831e-14	24.1548
LLGL2	0.362042	5.50209	9.23514	3.2225e-15	8.96285e-14	24.132
ICA1	0.552194	5.76966	9.23425	3.23724e-15	8.9935e-14	24.1275
ADGRE2	1.3096	6.01138	9.23173	3.27952e-15	9.10047e-14	24.1147
SIGIRR	0.346704	6.12588	9.23108	3.29063e-15	9.12081e-14	24.1114
CUL9	0.491943	8.09234	9.23006	3.30797e-15	9.15837e-14	24.1062
OCA2	-0.484246	4.19668	-9.2261	3.37609e-15	9.33625e-14	24.0861
TMEM143	0.359536	6.27333	9.22402	3.41237e-15	9.42579e-14	24.0756
CA2	1.41249	6.07052	9.2183	3.51451e-15	9.69683e-14	24.0466
IGKC	2.79703	9.63024	9.21495	3.57563e-15	9.85421e-14	24.0296
C2	1.4733	6.59057	9.21414	3.59055e-15	9.88405e-14	24.0255
PPM1B	-0.485802	6.82424	-9.21237	3.6234e-15	9.95711e-14	24.0165
EXO5	0.404345	5.91691	9.21226	3.62534e-15	9.95711e-14	24.016
ITPRIPL1	0.384558	4.53154	9.20872	3.69205e-15	1.01288e-13	23.998
JAK3	1.15362	7.8377	9.20834	3.69934e-15	1.01373e-13	23.9961
RIMKLB	-0.617475	5.69176	-9.20791	3.70752e-15	1.01482e-13	23.9939
MYL2	-0.925638	5.54722	-9.2055	3.75381e-15	1.02632e-13	23.9817
ROCK1	-0.476644	6.94889	-9.20249	3.81238e-15	1.04116e-13	23.9664
CAP2	-0.722094	5.30975	-9.19931	3.87541e-15	1.05718e-13	23.9503
BTN3A2	0.629389	5.86774	9.19776	3.90646e-15	1.06445e-13	23.9424
KLHDC7B	0.739799	4.6779	9.19625	3.93682e-15	1.0699e-13	23.9348
NFIL3	-1.24886	7.93257	-9.19613	3.93936e-15	1.0699e-13	23.9341
UQCRB	-0.396198	7.11417	-9.19611	3.93976e-15	1.0699e-13	23.934
ZNF25	-0.341497	6.13941	-9.19325	3.9982e-15	1.08455e-13	23.9195
PPP2CB	-0.427948	7.09818	-9.18711	4.12651e-15	1.1181e-13	23.8884
MKNK1	0.578131	6.45649	9.18568	4.15713e-15	1.12513e-13	23.8811
TUFT1	-0.541617	6.72339	-9.18539	4.16321e-15	1.12551e-13	23.8797
PLOD3	0.455776	8.11864	9.17912	4.29985e-15	1.16115e-13	23.8479
THRB	-0.480799	4.49878	-9.17856	4.31222e-15	1.16319e-13	23.845
SPRY2	-0.544558	6.82099	-9.17787	4.3275e-15	1.16601e-13	23.8416
PIK3CG	0.913809	5.83916	9.17733	4.33965e-15	1.16703e-13	23.8388
SNORA36B	-0.46397	4.75337	-9.17727	4.34094e-15	1.16703e-13	23.8385
GEMIN7	0.506553	6.10921	9.17184	4.46395e-15	1.19876e-13	23.811
HLA-B	0.698572	10.2885	9.16913	4.52682e-15	1.2143e-13	23.7972
DYNLT3	-0.461069	6.56857	-9.16825	4.54718e-15	1.2184e-13	23.7928
FNDC10	0.933307	5.33483	9.16579	4.6051e-15	1.23255e-13	23.7803
NSRP1	-0.409427	6.42362	-9.1651	4.62166e-15	1.23562e-13	23.7768
TRIM34	0.40813	5.40488	9.15437	4.88401e-15	1.30287e-13	23.7224
LEMD3	-0.299207	6.6461	-9.15387	4.89655e-15	1.30477e-13	23.7198
FMNL1	0.795205	5.1968	9.15348	4.90636e-15	1.30595e-13	23.7179
SIAE	0.499444	5.92697	9.14884	5.02502e-15	1.33606e-13	23.6943
LRRC8A	-0.520948	8.85164	-9.14833	5.03811e-15	1.33806e-13	23.6918
ELMO1	0.50367	5.38129	9.14714	5.06915e-15	1.34483e-13	23.6857
LOC284950	-0.420912	4.16619	-9.145	5.12514e-15	1.35819e-13	23.6749
TMEM86A	0.961131	4.95727	9.14471	5.13292e-15	1.35876e-13	23.6734
DDX24	-0.444976	5.98015	-9.14117	5.22731e-15	1.38149e-13	23.6555
RPL9	-0.327677	11.0061	-9.14096	5.23295e-15	1.38149e-13	23.6544
SCAMP1	-0.327401	5.79978	-9.14085	5.23595e-15	1.38149e-13	23.6538
SLC4A11	0.61853	4.88064	9.14011	5.25571e-15	1.38376e-13	23.6501
MYOZ1	-0.971584	5.49103	-9.1401	5.25602e-15	1.38376e-13	23.6501
NEXN	-1.07867	7.94558	-9.13837	5.30311e-15	1.39312e-13	23.6413
HLA-DPB2	1.24284	7.6086	9.13586	5.37212e-15	1.40971e-13	23.6285
FLNC	-1.35055	6.25896	-9.13522	5.38977e-15	1.41281e-13	23.6253
SLC36A1	0.935551	7.03115	9.13404	5.42247e-15	1.41984e-13	23.6193
OSTF1	0.63859	7.82387	9.12731	5.61363e-15	1.46637e-13	23.5852
PAFAH2	0.327148	4.77274	9.12724	5.6155e-15	1.46637e-13	23.5849
COX7C	-0.360079	10.1807	-9.12714	5.61839e-15	1.46637e-13	23.5844
SCHIP1	-0.890422	7.81974	-9.12654	5.63581e-15	1.46933e-13	23.5813
RPS6KA1	0.761283	5.28135	9.12532	5.67135e-15	1.477e-13	23.5751
MEI1	1.1731	6.48269	9.12446	5.69655e-15	1.48196e-13	23.5708
PTPRCAP	0.865375	5.46293	9.12278	5.74604e-15	1.49323e-13	23.5622
LILRB1	1.40627	6.50954	9.12106	5.79693e-15	1.50483e-13	23.5536
CYB561	0.60361	7.02013	9.11859	5.87112e-15	1.52246e-13	23.541
HLX	0.422351	5.07424	9.11099	6.10524e-15	1.58147e-13	23.5025
ZNF786	0.366543	5.42953	9.11023	6.1292e-15	1.58597e-13	23.4987
S100A10	0.685125	9.58237	9.10895	6.16956e-15	1.5941e-13	23.4922
CAMK2D	-0.458238	6.2995	-9.10882	6.17382e-15	1.5941e-13	23.4915
ZNF524	0.3734	7.42052	9.10368	6.33904e-15	1.63501e-13	23.4655
XRCC3	0.295668	8.36627	9.1026	6.37458e-15	1.64242e-13	23.46
LIPA	1.49633	9.0264	9.10075	6.43536e-15	1.65632e-13	23.4506
RAB8A	0.42599	7.66477	9.09839	6.51398e-15	1.67477e-13	23.4387
PALM2	-0.464413	4.4003	-9.09703	6.55982e-15	1.68476e-13	23.4318
EID1	-0.497714	4.95432	-9.09546	6.61279e-15	1.69656e-13	23.4238
BRMS1L	-0.475008	5.11387	-9.09509	6.62554e-15	1.69802e-13	23.4219
GALNT1	0.489514	6.88096	9.09316	6.69149e-15	1.71311e-13	23.4122
GULP1	-0.815418	5.91576	-9.08547	6.96148e-15	1.78034e-13	23.3732
ZIK1	0.272836	4.8225	9.07831	7.22243e-15	1.8432e-13	23.337
STK32A	-0.518695	4.18854	-9.07831	7.22256e-15	1.8432e-13	23.337
SETDB2	0.508591	6.82595	9.07265	7.43584e-15	1.89563e-13	23.3083
CYBA	1.16361	8.24481	9.06961	7.55281e-15	1.92342e-13	23.2929
CD33	0.860503	5.72321	9.06914	7.57124e-15	1.92608e-13	23.2905
CD276	0.426085	7.38873	9.06826	7.60576e-15	1.93282e-13	23.286
UBE2N	-0.375269	5.57365	-9.06452	7.75321e-15	1.96822e-13	23.2671
DOCK8	0.694644	4.998	9.05915	7.97025e-15	2.0212e-13	23.2399
KCNMA1	-0.715275	6.22892	-9.05886	7.98206e-15	2.02206e-13	23.2385
ADRB2	0.866459	6.29361	9.05581	8.10819e-15	2.05187e-13	23.223
TLN2	-0.434571	6.2891	-9.05513	8.1366e-15	2.0569e-13	23.2196
MTHFD2	-0.55907	7.42067	-9.05304	8.22463e-15	2.07698e-13	23.209
ACAP1	0.600868	4.64682	9.0491	8.39292e-15	2.11726e-13	23.189
NIBAN1	-0.655117	9.46726	-9.04839	8.42353e-15	2.12237e-13	23.1854
HSPB2	-0.709406	8.42728	-9.04822	8.43077e-15	2.12237e-13	23.1846
LCK	0.906908	5.34955	9.0453	8.55865e-15	2.15232e-13	23.1698
LAPTM5	1.63177	8.06694	9.04439	8.59836e-15	2.16006e-13	23.1652
CRYAB	-1.13181	9.21642	-9.04354	8.63601e-15	2.16726e-13	23.1609
ZBTB3	0.272427	5.3556	9.04295	8.66262e-15	2.1702e-13	23.1579
SERGEF	-0.444084	7.47908	-9.04288	8.66572e-15	2.1702e-13	23.1575
CHKB	0.520097	7.12126	9.04199	8.70534e-15	2.17787e-13	23.153
SLC16A5	0.856688	7.40477	9.03841	8.86699e-15	2.21601e-13	23.1349
RINL	0.690888	6.58936	9.0358	8.98678e-15	2.24363e-13	23.1217
FERMT3	1.17736	6.30834	9.02816	9.34665e-15	2.33106e-13	23.083
NABP1	0.87015	6.9965	9.02599	9.45164e-15	2.35463e-13	23.072
LOC374443	0.525635	5.49315	9.02575	9.46302e-15	2.35463e-13	23.0708
SPAG16	-0.399138	5.33368	-9.0256	9.47042e-15	2.35463e-13	23.0701
HSPBAP1	0.347027	5.06951	9.02074	9.71012e-15	2.41175e-13	23.0454
ZFP91	-0.285631	6.71056	-9.01935	9.7797e-15	2.42297e-13	23.0384
PSMD6	-0.299108	7.29006	-9.01931	9.78162e-15	2.42297e-13	23.0382
FRMD8	0.272881	5.55846	9.01923	9.78543e-15	2.42297e-13	23.0378
PILRA	0.78398	6.75654	9.01834	9.83044e-15	2.43162e-13	23.0333
TPST2	0.837367	7.15455	9.01808	9.84356e-15	2.43238e-13	23.032
ZBP1	0.475275	4.41588	9.01605	9.94665e-15	2.45406e-13	23.0217
PSME4	-0.318359	5.706	-9.01595	9.95165e-15	2.45406e-13	23.0212
RNF19A	-0.363023	6.11153	-9.01546	9.9771e-15	2.45578e-13	23.0187
PSTPIP1	0.935537	6.7964	9.01542	9.97894e-15	2.45578e-13	23.0185
ESD	-0.450339	7.71043	-9.01492	1.00044e-14	2.45954e-13	23.016
TMEM9B	0.447928	8.90647	9.01363	1.00714e-14	2.47349e-13	23.0095
GCNT1	0.706368	5.26714	9.00931	1.02972e-14	2.52637e-13	22.9876
PPP2R2B	-1.11785	6.67614	-9.00551	1.05004e-14	2.57362e-13	22.9684
TCEAL5	-0.630843	8.45866	-9.0015	1.07188e-14	2.62448e-13	22.9481
CNIH4	-0.280052	7.30765	-8.99835	1.08935e-14	2.66455e-13	22.9322
RABEP2	0.385532	7.48381	8.9944	1.11169e-14	2.71643e-13	22.9122
LYRM1	-0.562233	5.79773	-8.99182	1.12651e-14	2.74988e-13	22.8991
MATK	1.13793	5.12516	8.99159	1.12789e-14	2.75045e-13	22.8979
DNAJC24	-0.271184	5.62839	-8.99018	1.13608e-14	2.76763e-13	22.8908
TRAIP	0.400923	5.63496	8.9865	1.15777e-14	2.81762e-13	22.8722
KCNE3	0.971686	5.61454	8.98104	1.19069e-14	2.89483e-13	22.8446
MBOAT7	0.579287	7.18676	8.98059	1.19345e-14	2.89861e-13	22.8423
ARHGAP10	-0.530619	6.74028	-8.97885	1.20413e-14	2.92161e-13	22.8335
CYB561D2	0.701102	6.59202	8.97772	1.21115e-14	2.93569e-13	22.8278
INPP5E	0.494758	7.46826	8.97215	1.24632e-14	3.01791e-13	22.7996
CTDNEP1	0.351076	7.33716	8.97077	1.25518e-14	3.03632e-13	22.7926
CHMP4C	-0.520472	4.22555	-8.96907	1.26617e-14	3.05985e-13	22.784
FAM228A	-0.491537	5.01748	-8.96745	1.27672e-14	3.08226e-13	22.7758
TCEAL1	-0.640886	7.82781	-8.96657	1.28256e-14	3.09327e-13	22.7713
HRH1	-0.62442	5.64105	-8.96457	1.29575e-14	3.1204e-13	22.7613
PNPLA6	0.486308	5.6393	8.96448	1.29639e-14	3.1204e-13	22.7608
PLP1	-0.909207	4.36629	-8.964	1.29955e-14	3.12487e-13	22.7584
CTSC	0.713339	6.41405	8.95506	1.3606e-14	3.26632e-13	22.7132
CRYZL1	-0.357831	5.14446	-8.95499	1.36108e-14	3.26632e-13	22.7128
SNORA80E	-0.718611	6.46644	-8.95365	1.37049e-14	3.28563e-13	22.706
PHYHIP	-1.14132	5.08371	-8.95305	1.37477e-14	3.29262e-13	22.703
PTGER3	-0.7	5.24322	-8.94551	1.42896e-14	3.41903e-13	22.6649
TNFRSF21	1.29087	7.17964	8.94494	1.4332e-14	3.42577e-13	22.662
STRN3	-0.415381	5.00171	-8.94388	1.44101e-14	3.44105e-13	22.6566
MBOAT1	0.65026	6.11042	8.94116	1.46128e-14	3.48598e-13	22.6429
MTHFD1L	-0.521097	5.68713	-8.9401	1.46921e-14	3.50144e-13	22.6375
RBMXL1	-0.336089	6.33417	-8.93721	1.49122e-14	3.5504e-13	22.6229
PLD2	0.600143	7.82233	8.93691	1.49349e-14	3.55137e-13	22.6214
LANCL1	-0.469086	5.97273	-8.93675	1.49473e-14	3.55137e-13	22.6206
CD27	0.791044	5.34731	8.93658	1.49604e-14	3.55137e-13	22.6197
TRBC2	1.4536	7.20015	8.93487	1.50923e-14	3.57915e-13	22.6111
FGFRL1	-0.676627	5.61944	-8.93418	1.5146e-14	3.58836e-13	22.6076
GPRC5A	-0.975548	4.62526	-8.93381	1.51743e-14	3.59155e-13	22.6057
TCEAL6	-0.596809	8.6351	-8.93218	1.53022e-14	3.61828e-13	22.5975
MCM2	0.510646	5.5115	8.93013	1.54643e-14	3.65303e-13	22.5871
IGLC2	2.58745	8.9078	8.92984	1.54871e-14	3.65484e-13	22.5856
NXPH3	-0.896649	6.09257	-8.92763	1.56638e-14	3.69292e-13	22.5745
TNNI2	0.988792	5.43839	8.92738	1.56841e-14	3.6941e-13	22.5732
ZNF683	1.04587	5.32871	8.92662	1.57448e-14	3.70479e-13	22.5694
CCDC191	0.317108	4.94259	8.92583	1.5809e-14	3.71626e-13	22.5654
ATG7	0.542728	6.09068	8.92426	1.59369e-14	3.74268e-13	22.5574
PAM	-0.570577	7.63717	-8.92379	1.59758e-14	3.74819e-13	22.555
GGA1	0.592991	5.58316	8.92089	1.62147e-14	3.80053e-13	22.5404
CSNK1A1	-0.319579	5.8101	-8.91869	1.63994e-14	3.84011e-13	22.5293
MAPKAPK3	0.895807	7.18926	8.91787	1.64687e-14	3.85258e-13	22.5251
ZNF814	0.3035	4.96277	8.9148	1.67301e-14	3.90996e-13	22.5096
MRPL32	-0.364131	7.75097	-8.91438	1.67663e-14	3.91462e-13	22.5075
TRIM33	-0.309854	6.37394	-8.91204	1.69683e-14	3.95795e-13	22.4957
F8A1	0.486849	8.06994	8.91105	1.70551e-14	3.97401e-13	22.4907
CCL5	1.45723	6.82203	8.91088	1.707e-14	3.97401e-13	22.4898
TAFA5	-0.581522	4.42303	-8.91043	1.71095e-14	3.97937e-13	22.4875
WASL	-0.48973	7.78994	-8.90741	1.73768e-14	4.03763e-13	22.4723
RNF141	-0.389155	7.14163	-8.90643	1.74642e-14	4.05404e-13	22.4673
ABCF3	0.40911	7.28754	8.90426	1.76597e-14	4.09548e-13	22.4563
SAP30	-0.455991	7.32597	-8.90091	1.79658e-14	4.15848e-13	22.4394
ODF3B	0.441979	5.75079	8.89619	1.84059e-14	4.25564e-13	22.4156
ZNF792	0.34748	4.70001	8.89604	1.84208e-14	4.25564e-13	22.4148
LAIR1	1.28907	7.20099	8.89496	1.85232e-14	4.27522e-13	22.4093
TEPSIN	0.633433	8.13246	8.89287	1.87222e-14	4.31702e-13	22.3988
LRRN4CL	-1.23768	5.28964	-8.89174	1.88316e-14	4.33592e-13	22.3931
RNF216P1	0.311481	7.28792	8.89165	1.88401e-14	4.33592e-13	22.3926
LY86	1.38864	7.67857	8.89017	1.89836e-14	4.36479e-13	22.3852
ACRBP	0.877707	5.40128	8.88851	1.91456e-14	4.39785e-13	22.3768
SMAD9	-0.919305	6.1892	-8.88681	1.93135e-14	4.42929e-13	22.3682
HOXB6	0.859279	6.30151	8.88676	1.93192e-14	4.42929e-13	22.3679
SIRPA	0.999272	7.59722	8.88538	1.94563e-14	4.45649e-13	22.3609
YAP1	-0.910213	8.02111	-8.88086	1.99128e-14	4.55673e-13	22.3381
PIP4P2	-0.36771	7.14274	-8.87933	2.00688e-14	4.58808e-13	22.3304
UBTD1	0.493748	7.23071	8.87704	2.03064e-14	4.63802e-13	22.3188
PTPN11	-0.497145	6.88074	-8.87452	2.0571e-14	4.69401e-13	22.3061
ADAM8	2.00154	8.51348	8.8726	2.07742e-14	4.73588e-13	22.2964
TLR1	1.10734	6.5866	8.86931	2.11274e-14	4.81187e-13	22.2798
DHPS	-0.284795	6.12927	-8.86869	2.11946e-14	4.82262e-13	22.2767
DENND5B	-0.357054	5.41698	-8.86591	2.14995e-14	4.88738e-13	22.2626
RAB3IP	-0.299125	4.88581	-8.8605	2.21048e-14	5.02026e-13	22.2353
LOC100506585	1.32597	5.68355	8.85931	2.22396e-14	5.04613e-13	22.2293
OSR1	-0.720585	4.57472	-8.85596	2.26255e-14	5.12406e-13	22.2123
LAMA5-AS1	-0.59921	4.90516	-8.85476	2.27643e-14	5.15067e-13	22.2063
TFEC	1.09753	5.40045	8.8535	2.29124e-14	5.17931e-13	22.1999
MEN1	0.308724	5.26076	8.85173	2.31216e-14	5.22171e-13	22.191
NAIP	0.750914	5.93516	8.85114	2.31916e-14	5.23262e-13	22.188
HLA-DMB	1.43705	9.24295	8.8479	2.35797e-14	5.31523e-13	22.1716
CMTM7	0.90404	6.54532	8.84568	2.38502e-14	5.37119e-13	22.1604
MAP4K3-DT	-0.349908	4.75903	-8.84244	2.42497e-14	5.45291e-13	22.1441
IQCJ-SCHIP1	-0.810357	6.45374	-8.84237	2.42583e-14	5.45291e-13	22.1437
PKD2	-0.709639	7.58418	-8.83913	2.46641e-14	5.53899e-13	22.1274
ADAM32	-0.353983	4.45688	-8.83816	2.47866e-14	5.56133e-13	22.1225
SEL1L3	0.892249	6.23832	8.83706	2.49271e-14	5.58766e-13	22.1169
DIMT1	-0.368402	7.21976	-8.83575	2.50957e-14	5.62023e-13	22.1103
DOK6	-0.588311	4.70852	-8.83518	2.51685e-14	5.6313e-13	22.1074
SEPTIN8	-0.396073	5.53248	-8.83444	2.52647e-14	5.64719e-13	22.1037
MCM3AP	0.29377	6.8243	8.83427	2.52863e-14	5.64719e-13	22.1028
RGS18	0.971473	6.0058	8.83075	2.57462e-14	5.7446e-13	22.0851
JAZF1	-0.398756	6.39497	-8.82821	2.60849e-14	5.81479e-13	22.0722
NLRP12	1.03145	5.07222	8.82796	2.61177e-14	5.81673e-13	22.071
ST7	-0.303629	5.08985	-8.82497	2.65207e-14	5.90104e-13	22.0559
CMTR2	0.361429	5.7461	8.82201	2.69272e-14	5.98597e-13	22.0409
SOCS2-AS1	-0.432935	4.39233	-8.81814	2.74658e-14	6.10009e-13	22.0214
PNMA8A	-0.986943	6.97726	-8.81744	2.75644e-14	6.11239e-13	22.0179
BVES	-0.704082	5.214	-8.81739	2.75718e-14	6.11239e-13	22.0176
ATP6V1A	0.720657	8.02872	8.81629	2.77283e-14	6.13883e-13	22.0121
CD74	1.21218	7.512	8.81619	2.7742e-14	6.13883e-13	22.0116
BRAT1	0.393727	8.00571	8.81583	2.77927e-14	6.14442e-13	22.0098
GPR18	0.480436	4.23084	8.81538	2.78572e-14	6.1518e-13	22.0075
CSF3R	1.40553	7.09451	8.81524	2.7877e-14	6.1518e-13	22.0068
SLC25A32	-0.416473	6.95421	-8.81417	2.80303e-14	6.17998e-13	22.0014
GPX3	-0.791254	7.64577	-8.81325	2.81627e-14	6.20351e-13	21.9967
KCTD9	-0.531539	6.97902	-8.81163	2.83977e-14	6.24957e-13	21.9886
OTUD7B	-0.59292	5.5665	-8.81118	2.84631e-14	6.25825e-13	21.9863
KLRG1	0.528935	4.83818	8.81056	2.85541e-14	6.27254e-13	21.9832
ENSG00000235501	-0.744207	6.37781	-8.80979	2.86667e-14	6.29156e-13	21.9793
ZCCHC8	0.29663	7.22988	8.80722	2.90465e-14	6.36913e-13	21.9663
ACAT1	-0.371986	6.20617	-8.80638	2.91718e-14	6.3908e-13	21.9621
MIAT	0.446769	4.74723	8.80487	2.93993e-14	6.43479e-13	21.9544
ASAP1	0.490729	5.63695	8.80423	2.94959e-14	6.4501e-13	21.9512
REC8	0.677509	6.48533	8.80364	2.95853e-14	6.46294e-13	21.9482
PKIG	-0.682091	6.74107	-8.80349	2.96082e-14	6.46294e-13	21.9475
MSL3P1	0.376043	5.53105	8.80163	2.98915e-14	6.5174e-13	21.9381
TTC21A	0.612362	6.52241	8.8015	2.99117e-14	6.5174e-13	21.9374
ASPHD1	1.1907	5.49475	8.79876	3.03334e-14	6.60334e-13	21.9236
RASSF2	0.574547	6.47418	8.79476	3.09613e-14	6.73395e-13	21.9035
PLS3	-0.775483	8.69042	-8.79346	3.11686e-14	6.77293e-13	21.8969
RPL7	-0.340428	10.3651	-8.79195	3.14104e-14	6.81934e-13	21.8893
AKTIP	-0.421322	6.00893	-8.78779	3.20883e-14	6.96026e-13	21.8683
KIF1C	-0.494127	9.8698	-8.78689	3.22356e-14	6.98593e-13	21.8637
GRAMD4	0.879316	6.22745	8.7865	3.23001e-14	6.99177e-13	21.8618
APOBEC3G	0.737464	6.06697	8.78638	3.23205e-14	6.99177e-13	21.8612
GBP5	1.13026	6.28041	8.7837	3.27674e-14	7.08211e-13	21.8476
IL11RA	-0.660786	6.94422	-8.7824	3.29861e-14	7.12048e-13	21.8411
PTGER4	0.814664	7.59479	8.78229	3.3004e-14	7.12048e-13	21.8405
CDK5R1	0.35741	4.68255	8.78121	3.31886e-14	7.15393e-13	21.8351
ZNF831	0.661354	4.58732	8.77774	3.37839e-14	7.27573e-13	21.8176
IL17B	-1.13706	5.39808	-8.77698	3.39143e-14	7.29731e-13	21.8138
PPP1CA	0.552869	7.08052	8.77592	3.40992e-14	7.33057e-13	21.8084
CTNNBIP1	0.28969	6.33336	8.77363	3.45012e-14	7.4104e-13	21.7969
TNFRSF10C	0.917261	5.95274	8.77302	3.46099e-14	7.42714e-13	21.7938
PATL2	0.656133	4.94854	8.7708	3.50054e-14	7.50533e-13	21.7826
STYXL1	0.493956	6.08482	8.76915	3.53024e-14	7.56229e-13	21.7743
CD6	1.11013	5.56064	8.76729	3.56397e-14	7.62778e-13	21.7649
AP1B1	0.761594	7.75713	8.76137	3.67372e-14	7.8557e-13	21.735
ATRN	0.48421	6.48437	8.75943	3.71051e-14	7.92736e-13	21.7252
PLD5	-0.690802	4.19929	-8.75924	3.71404e-14	7.92788e-13	21.7243
MPDU1	0.78178	5.58694	8.7585	3.7281e-14	7.95087e-13	21.7206
MPP1	0.914942	7.06547	8.75792	3.73926e-14	7.96763e-13	21.7176
PRR5	0.42279	5.18687	8.75446	3.80607e-14	8.10283e-13	21.7002
ACSL3	-0.430658	6.34457	-8.75339	3.82705e-14	8.13836e-13	21.6948
TAP1	0.528716	8.18226	8.75326	3.8295e-14	8.13836e-13	21.6941
ARPP19	-0.336622	6.79501	-8.75226	3.84922e-14	8.17307e-13	21.6891
PRUNE2	-0.96431	7.67316	-8.74993	3.89538e-14	8.26382e-13	21.6773
TMEM37	0.672775	5.55391	8.74511	3.99283e-14	8.46312e-13	21.653
MED21	-0.351696	6.57472	-8.74459	4.0033e-14	8.47786e-13	21.6504
TMEM41B	-0.278409	5.99247	-8.7442	4.01135e-14	8.48747e-13	21.6485
IL2RB	0.9776	5.67586	8.74119	4.07359e-14	8.60718e-13	21.6333
ANKRD13D	0.519309	7.73375	8.74112	4.07506e-14	8.60718e-13	21.6329
GPR34	1.01321	6.27296	8.73879	4.12409e-14	8.691e-13	21.6212
IGLC1	2.69197	9.04967	8.73872	4.12554e-14	8.691e-13	21.6208
GINS1	0.678403	5.1755	8.73575	4.18879e-14	8.80886e-13	21.6058
MSRB3	-0.824099	8.1241	-8.73459	4.2137e-14	8.85355e-13	21.6
VASN	-0.786788	8.40187	-8.73189	4.2724e-14	8.96907e-13	21.5864
SLC6A6	0.604088	6.2154	8.72743	4.37092e-14	9.16793e-13	21.5639
C1QA	1.38526	8.51524	8.72656	4.39051e-14	9.20101e-13	21.5595
RAC3	0.592088	5.43755	8.72598	4.40347e-14	9.21964e-13	21.5566
SLC24A5	-0.274326	4.22445	-8.72583	4.40704e-14	9.21964e-13	21.5558
PARP9	0.474351	6.03281	8.72456	4.4357e-14	9.27158e-13	21.5495
NOL7	-0.275778	9.12122	-8.72355	4.4586e-14	9.31138e-13	21.5444
ETNK2	-0.576023	5.25993	-8.72212	4.4915e-14	9.37197e-13	21.5371
LAG3	0.70664	5.55537	8.71892	4.56563e-14	9.51843e-13	21.521
ACADL	-1.20252	5.63782	-8.71655	4.62132e-14	9.62622e-13	21.5091
HMGN5	-0.464761	5.15188	-8.71494	4.65942e-14	9.69722e-13	21.501
TMEM237	-0.461073	6.30398	-8.70897	4.80407e-14	9.98184e-13	21.4709
LOC648987	0.379418	5.99531	8.70895	4.80445e-14	9.98184e-13	21.4708
IL4I1	2.03086	7.60209	8.70625	4.87147e-14	1.01124e-12	21.4572
LDHB	-0.469443	8.44706	-8.70264	4.96219e-14	1.02918e-12	21.439
ABRACL	0.896966	7.5066	8.70076	5.01011e-14	1.03746e-12	21.4296
ATP6AP1	0.683709	8.92792	8.70074	5.01069e-14	1.03746e-12	21.4295
RAB11FIP2	-0.319221	6.08815	-8.69954	5.04167e-14	1.04298e-12	21.4234
PPP1R9B	0.466512	8.18401	8.69898	5.05603e-14	1.04506e-12	21.4206
TIAM1	0.973962	6.2967	8.69807	5.07955e-14	1.04902e-12	21.416
TMEM175	0.425449	7.55072	8.69664	5.11679e-14	1.05581e-12	21.4088
TDO2	0.988491	4.64708	8.69444	5.17477e-14	1.06686e-12	21.3977
LHFPL2	0.940379	8.13357	8.69398	5.18699e-14	1.06847e-12	21.3954
FAM49B	0.902919	7.33906	8.69297	5.21377e-14	1.07307e-12	21.3903
EMC2	-0.316466	6.72061	-8.69264	5.22278e-14	1.07401e-12	21.3886
PYDC1	0.76716	5.3618	8.68888	5.32407e-14	1.0939e-12	21.3697
MORF4L2	-0.40449	7.62756	-8.68843	5.33639e-14	1.0955e-12	21.3675
QARS	0.337879	8.49047	8.6855	5.41697e-14	1.1111e-12	21.3527
SLC7A7	1.23828	7.12162	8.6839	5.46141e-14	1.11927e-12	21.3447
GYG1	-0.443265	6.35331	-8.68268	5.4956e-14	1.12532e-12	21.3385
FBXO25	-0.482673	7.70212	-8.68215	5.51075e-14	1.12746e-12	21.3358
LGALS2	1.57488	6.29259	8.68175	5.52179e-14	1.12877e-12	21.3338
AGRN	0.513256	6.2652	8.67932	5.59104e-14	1.14195e-12	21.3216
MT1E	-0.949425	7.46108	-8.67679	5.66372e-14	1.15582e-12	21.3088
SH2D3A	0.620439	4.8754	8.67633	5.67725e-14	1.1576e-12	21.3065
TRABD2B	-0.704541	4.91199	-8.67369	5.75416e-14	1.1723e-12	21.2932
BRI3BP	0.542944	5.06305	8.6723	5.79531e-14	1.17968e-12	21.2862
GPR132	0.775333	5.33013	8.67185	5.80874e-14	1.18142e-12	21.284
CHI3L1	2.29666	7.468	8.66928	5.88568e-14	1.19606e-12	21.271
MXI1	-0.58091	6.96363	-8.66549	6.00085e-14	1.21844e-12	21.2519
ZNF148	-0.37349	5.91185	-8.66462	6.02734e-14	1.22176e-12	21.2476
LIMCH1	-0.724852	7.3937	-8.66309	6.07474e-14	1.23034e-12	21.2399
MAGI2-AS3	-0.37363	5.68653	-8.66099	6.14028e-14	1.24257e-12	21.2293
NCF2	1.32488	6.81142	8.6588	6.20961e-14	1.2545e-12	21.2183
GLB1	0.698151	6.86818	8.65765	6.24604e-14	1.2608e-12	21.2125
DSN1	0.351555	5.71379	8.65531	6.32145e-14	1.27496e-12	21.2007
ALOX5	0.755792	5.98651	8.65463	6.34342e-14	1.27832e-12	21.1973
NEDD4	-0.427894	5.40298	-8.65264	6.4083e-14	1.29032e-12	21.1872
RPL5	-0.392145	9.49598	-8.64992	6.49792e-14	1.30727e-12	21.1736
RAB35	0.43064	7.31649	8.64757	6.57634e-14	1.32195e-12	21.1618
WFDC3	-0.660995	5.91603	-8.64509	6.66039e-14	1.33773e-12	21.1493
CCDC28A	0.492476	7.43704	8.64424	6.68941e-14	1.34244e-12	21.145
CLCN7	0.548312	5.99682	8.64381	6.70403e-14	1.34426e-12	21.1428
ZKSCAN4	0.382709	4.87232	8.64099	6.80152e-14	1.36268e-12	21.1286
HDAC3	0.322038	7.83851	8.63784	6.9119e-14	1.38364e-12	21.1128
RNF217	-0.398174	6.24612	-8.63365	7.0613e-14	1.41238e-12	21.0917
FNDC1	1.13313	6.54503	8.62669	7.31729e-14	1.46237e-12	21.0567
KCNB2	-0.523097	4.21736	-8.62552	7.36089e-14	1.46986e-12	21.0508
TEAD3	-0.803218	6.75813	-8.62303	7.45543e-14	1.48751e-12	21.0383
SLC37A1	0.325391	5.07808	8.62137	7.51879e-14	1.49892e-12	21.0299
RTL8B	-0.417831	6.19367	-8.61888	7.61513e-14	1.51687e-12	21.0174
HLA-DPA1	1.22788	9.80915	8.61824	7.64006e-14	1.52058e-12	21.0142
GAL3ST1	-0.490915	4.75285	-8.6177	7.66102e-14	1.5235e-12	21.0115
FOXC1	-0.843951	8.00922	-8.61715	7.68257e-14	1.52652e-12	21.0087
CTSD	1.41845	8.98071	8.61699	7.68914e-14	1.52657e-12	21.0079
LMNTD2	0.74535	5.56767	8.61641	7.71195e-14	1.52984e-12	21.005
ZNF276	0.405335	5.38285	8.6145	7.78725e-14	1.54351e-12	20.9954
UST	-0.523912	5.19675	-8.61422	7.79877e-14	1.54453e-12	20.9939
ZNF616	0.338829	5.40374	8.6039	8.22076e-14	1.62544e-12	20.9421
NRK	-0.730108	5.12441	-8.60297	8.25991e-14	1.63184e-12	20.9374
CCRL2	0.952057	5.18058	8.59303	8.6903e-14	1.71546e-12	20.8874
HABP4	-0.605671	8.35105	-8.59148	8.75938e-14	1.72628e-12	20.8796
RCAN3	0.686626	5.16138	8.59086	8.78697e-14	1.7303e-12	20.8765
ECM1	0.777	7.05983	8.59037	8.80889e-14	1.7332e-12	20.874
PATJ	-0.358389	5.77332	-8.58964	8.84207e-14	1.73832e-12	20.8703
FCGR2C	1.16641	7.17351	8.58923	8.86038e-14	1.7405e-12	20.8683
SKAP1	0.910309	5.84012	8.58623	8.99734e-14	1.76597e-12	20.8532
RICTOR	-0.31532	6.52115	-8.58586	9.0143e-14	1.76786e-12	20.8514
SSTR1	-0.682048	4.34083	-8.58415	9.09336e-14	1.78191e-12	20.8428
GATA3	0.466079	4.36926	8.57865	9.35233e-14	1.83118e-12	20.8151
DNM1L	-0.348746	6.18715	-8.57807	9.38027e-14	1.83516e-12	20.8122
RHPN1	0.76958	5.60361	8.57601	9.47915e-14	1.853e-12	20.8019
CPOX	0.366415	6.43435	8.57564	9.49716e-14	1.85502e-12	20.8
JPT1	1.03816	7.52666	8.57542	9.50785e-14	1.85561e-12	20.7989
PRB3	-0.293747	5.16373	-8.57286	9.63283e-14	1.87848e-12	20.786
TMEM94	0.357587	5.61049	8.57107	9.72129e-14	1.8942e-12	20.777
SIT1	0.53378	4.47692	8.57009	9.77029e-14	1.90221e-12	20.7721
ENSG00000285976	-0.458795	6.90666	-8.56775	9.88734e-14	1.92345e-12	20.7604
PALLD	-0.87081	8.35054	-8.56667	9.94215e-14	1.93255e-12	20.7549
CARD16	0.793445	6.28064	8.56629	9.96165e-14	1.93479e-12	20.753
COASY	0.387534	7.20048	8.56291	1.01348e-13	1.96683e-12	20.736
NRP1	0.511596	7.03963	8.56271	1.0145e-13	1.96722e-12	20.735
FANCA	0.325591	4.20983	8.56175	1.01951e-13	1.97536e-12	20.7302
USF2	0.440135	7.88461	8.56008	1.02822e-13	1.99065e-12	20.7218
RASL10A	1.3581	6.52309	8.55806	1.03889e-13	2.0097e-12	20.7117
SAP18	-0.583247	5.6788	-8.55733	1.04277e-13	2.01557e-12	20.708
SIDT1	0.383681	4.6451	8.55618	1.04891e-13	2.02582e-12	20.7022
IGHG1	2.31685	8.88605	8.55406	1.06031e-13	2.0462e-12	20.6916
AQP7P3	-0.662964	4.77993	-8.55387	1.06136e-13	2.04659e-12	20.6906
UCP2	1.44968	6.70466	8.55099	1.07705e-13	2.0752e-12	20.6761
C1orf112	0.315909	5.95681	8.54781	1.09469e-13	2.10749e-12	20.6602
EIF1AX	-0.389845	8.23795	-8.54751	1.09634e-13	2.10898e-12	20.6587
PTPN21	-0.774627	6.49821	-8.54637	1.10275e-13	2.11963e-12	20.6529
CUTC	-0.341467	5.78987	-8.5453	1.10882e-13	2.12961e-12	20.6475
SNX11	0.40401	6.26886	8.5444	1.11392e-13	2.1377e-12	20.643
CYSLTR1	0.44064	5.1935	8.5433	1.12015e-13	2.14795e-12	20.6375
SNRPN	-0.400065	6.74171	-8.54234	1.12565e-13	2.15679e-12	20.6327
MT1JP	-0.902769	9.1268	-8.54188	1.12831e-13	2.16016e-12	20.6304
LRRC56	0.3712	5.2073	8.53941	1.14262e-13	2.18583e-12	20.618
METTL24	-0.423586	4.43379	-8.53841	1.14847e-13	2.19527e-12	20.613
PAQR4	0.557851	4.60919	8.53732	1.15489e-13	2.20581e-12	20.6075
ENSG00000228793	-0.276273	3.97848	-8.53702	1.15663e-13	2.20738e-12	20.606
GAREM1	-0.963489	6.50486	-8.53646	1.15993e-13	2.21194e-12	20.6032
SNX20	0.499666	4.36363	8.53631	1.16086e-13	2.21195e-12	20.6024
AHI1	-0.375834	5.43283	-8.53578	1.16397e-13	2.21613e-12	20.5998
SLC15A3	1.33462	7.85319	8.53453	1.17143e-13	2.22857e-12	20.5935
FUT4	0.556579	6.10126	8.5332	1.17941e-13	2.23866e-12	20.5868
CD37	1.31854	6.19197	8.53318	1.17951e-13	2.23866e-12	20.5867
SNORD109B	-0.493871	5.14826	-8.53249	1.18369e-13	2.24483e-12	20.5832
ENSG00000225643	-0.500085	5.18542	-8.53118	1.19163e-13	2.25811e-12	20.5766
PYURF	-0.286446	7.78177	-8.52909	1.20439e-13	2.2805e-12	20.5662
SPP1	2.77978	9.95689	8.52641	1.22095e-13	2.31005e-12	20.5527
UBAC1	0.332004	7.19774	8.52335	1.24021e-13	2.34465e-12	20.5373
APOD	-1.82274	5.6418	-8.51958	1.26425e-13	2.38823e-12	20.5184
LINC01637	0.83132	5.32971	8.51928	1.26624e-13	2.39011e-12	20.5169
UIMC1	-0.330401	7.31653	-8.51835	1.27225e-13	2.39959e-12	20.5122
LPP	-0.95149	6.91974	-8.51718	1.27985e-13	2.41203e-12	20.5064
MRPS24	-0.286013	9.08545	-8.51663	1.28346e-13	2.41695e-12	20.5036
RAC2	0.811763	5.8486	8.51502	1.294e-13	2.43489e-12	20.4955
AP1S1	0.465623	5.62744	8.50927	1.33251e-13	2.5054e-12	20.4667
NAV2	-0.571531	6.15294	-8.5084	1.33848e-13	2.51468e-12	20.4623
MS4A6A	1.15899	6.90745	8.50799	1.34128e-13	2.51798e-12	20.4602
ADAMTSL3	-0.703172	5.5113	-8.50707	1.34753e-13	2.52774e-12	20.4556
EXT1	-0.589544	6.54597	-8.50624	1.35326e-13	2.53653e-12	20.4515
RNF180	-0.782966	6.22537	-8.50598	1.35508e-13	2.53796e-12	20.4501
CDKL5	-0.479813	6.27667	-8.50477	1.36347e-13	2.55114e-12	20.4441
ATP8B4	0.590738	5.3703	8.50466	1.36423e-13	2.55114e-12	20.4435
HERC1	0.27699	7.03392	8.5044	1.36605e-13	2.55257e-12	20.4422
WDR62	0.306219	4.5892	8.50103	1.3897e-13	2.59474e-12	20.4253
LAMP5	0.790266	4.9738	8.49571	1.42795e-13	2.6641e-12	20.3986
RBM47	0.833331	5.49732	8.4945	1.43679e-13	2.67852e-12	20.3925
PTCRA	1.38558	5.46412	8.49355	1.44374e-13	2.68941e-12	20.3878
TTYH2	0.383995	4.59207	8.49338	1.44496e-13	2.68961e-12	20.3869
BRIX1	-0.366118	6.47809	-8.49159	1.45824e-13	2.71223e-12	20.3779
MTSS1	0.619448	5.51457	8.49058	1.46573e-13	2.7222e-12	20.3729
SLC35C1	0.512828	6.47749	8.4887	1.47988e-13	2.74614e-12	20.3634
LDB3	-0.901601	5.57421	-8.48805	1.48478e-13	2.75311e-12	20.3602
HLA-DPB1	1.20533	8.75367	8.48449	1.51198e-13	2.8014e-12	20.3423
BBX	-0.301302	7.42349	-8.48422	1.51406e-13	2.80309e-12	20.341
FGL2	-0.798563	6.1053	-8.4825	1.52742e-13	2.82567e-12	20.3323
HIST1H1C	-0.792453	8.47448	-8.48068	1.54163e-13	2.84978e-12	20.3232
FAXC	-0.565136	4.33409	-8.4764	1.5756e-13	2.91033e-12	20.3017
TMEM44	0.454018	5.57717	8.47573	1.58101e-13	2.91809e-12	20.2984
KDM2B	0.355039	4.81133	8.47489	1.58783e-13	2.92844e-12	20.2941
PTK2B	0.757167	6.74325	8.47371	1.59739e-13	2.94383e-12	20.2882
DAPK1-IT1	1.05918	5.52299	8.47244	1.60773e-13	2.96062e-12	20.2819
FRMD4B	0.760833	6.44126	8.4662	1.6597e-13	3.054e-12	20.2506
RGS5	-1.42572	9.66388	-8.46348	1.68286e-13	3.09426e-12	20.2369
TNFRSF11A	0.528984	4.52621	8.4624	1.69213e-13	3.10894e-12	20.2315
ACKR3	-0.939385	8.64912	-8.46195	1.69607e-13	3.1138e-12	20.2292
PIK3C2A	-0.335791	7.64123	-8.46084	1.70565e-13	3.12901e-12	20.2237
RAB34	-0.331077	7.65445	-8.45935	1.71862e-13	3.15042e-12	20.2162
ZXDC	0.277918	5.73305	8.4592	1.71994e-13	3.15045e-12	20.2155
CHMP2B	-0.301459	6.28858	-8.45891	1.72253e-13	3.15279e-12	20.214
CMPK1	-0.286323	6.59209	-8.45776	1.73262e-13	3.16885e-12	20.2083
DCAF1	-0.373117	4.69955	-8.45733	1.73639e-13	3.17335e-12	20.2061
PCDH11X	-0.664195	4.26254	-8.45681	1.74106e-13	3.17947e-12	20.2035
ARRDC1	0.489479	6.13373	8.45529	1.75461e-13	3.2018e-12	20.1958
SPIN4	-0.340789	4.73159	-8.45451	1.76159e-13	3.21212e-12	20.1919
ST3GAL6	0.683156	5.8933	8.45195	1.78467e-13	3.25173e-12	20.1791
NMNAT1	0.271014	4.89873	8.44811	1.81991e-13	3.31344e-12	20.1599
NEXN-AS1	-0.283514	4.29882	-8.44745	1.82605e-13	3.32211e-12	20.1566
TFPI2	-1.33698	6.64778	-8.4471	1.8293e-13	3.32552e-12	20.1548
EFNA4	0.375226	5.24525	8.44621	1.83759e-13	3.33384e-12	20.1504
MSX1	-0.76516	5.19451	-8.44617	1.83802e-13	3.33384e-12	20.1501
SLC24A3	-0.829873	7.59759	-8.44398	1.85859e-13	3.36863e-12	20.1392
ITPR1-DT	-0.331838	4.73209	-8.44262	1.87158e-13	3.38963e-12	20.1323
ADRA1B	-1.03603	6.51288	-8.44162	1.88109e-13	3.40429e-12	20.1273
FGR	1.45047	8.21739	8.44126	1.88452e-13	3.40794e-12	20.1256
NLGN1	-0.620207	4.73867	-8.44088	1.88818e-13	3.412e-12	20.1236
THUMPD2	-0.326454	5.28449	-8.43847	1.91147e-13	3.45152e-12	20.1116
PHTF1	0.353518	5.51627	8.43655	1.93027e-13	3.48286e-12	20.1019
MYOCD	-1.03391	5.17902	-8.43506	1.94501e-13	3.50683e-12	20.0945
HNRNPD	-0.312566	7.56432	-8.43342	1.96132e-13	3.53359e-12	20.0862
ARHGEF1	0.355399	4.9985	8.43049	1.99078e-13	3.58399e-12	20.0716
SECTM1	0.906151	7.11176	8.42955	2.00039e-13	3.59862e-12	20.0668
FRK	-0.701027	4.89906	-8.42734	2.02296e-13	3.6365e-12	20.0558
LINC00938	-0.414484	5.31394	-8.42665	2.03007e-13	3.64657e-12	20.0523
MSR1	1.3854	6.79109	8.4239	2.05869e-13	3.69524e-12	20.0386
BTF3P11	-0.314987	8.34612	-8.41662	2.13644e-13	3.8291e-12	20.0021
FCGR1B	1.28605	6.82716	8.41576	2.14585e-13	3.84311e-12	19.9978
SH3BGR	-0.935584	6.34155	-8.41262	2.18037e-13	3.90204e-12	19.9821
UNC5B	0.800048	7.35277	8.41035	2.20572e-13	3.94447e-12	19.9707
EPOR	0.449733	5.37214	8.40997	2.21008e-13	3.94935e-12	19.9687
LINS1	0.351444	5.37237	8.40965	2.21365e-13	3.9528e-12	19.9672
ENSG00000223931	2.01303	6.55554	8.40786	2.23385e-13	3.98592e-12	19.9582
FDXR	0.547524	7.88363	8.40111	2.31193e-13	4.12221e-12	19.9244
IQGAP3	0.797662	5.43395	8.39412	2.39573e-13	4.26533e-12	19.8894
RNF149	0.5927	8.27343	8.3939	2.39837e-13	4.26571e-12	19.8883
ANGEL1	0.473614	5.19287	8.39381	2.39949e-13	4.26571e-12	19.8878
TACC2	-0.716698	6.54019	-8.39336	2.40491e-13	4.26934e-12	19.8856
FBXO21	-0.344687	7.17751	-8.39335	2.40506e-13	4.26934e-12	19.8855
TRIM22	0.475843	6.98377	8.38798	2.47173e-13	4.38447e-12	19.8586
HCFC2	-0.444399	6.47869	-8.38693	2.48499e-13	4.40474e-12	19.8534
CARD6	0.631653	6.94541	8.38677	2.487e-13	4.40508e-12	19.8526
SPIN1	-0.280187	6.56977	-8.38635	2.49228e-13	4.41119e-12	19.8505
CARD9	0.529637	6.48285	8.38513	2.50787e-13	4.43553e-12	19.8444
GPSM3	0.811802	6.76056	8.38208	2.54702e-13	4.50148e-12	19.8291
CCDC137	0.422401	6.59745	8.38099	2.56119e-13	4.5232e-12	19.8237
NGF	-0.395772	4.42766	-8.37878	2.59019e-13	4.56796e-12	19.8126
DOCK2	0.758402	5.0015	8.37877	2.59031e-13	4.56796e-12	19.8125
HLA-DQB1	1.30765	8.32588	8.3782	2.59775e-13	4.57773e-12	19.8097
DBNDD2	-0.441694	8.33211	-8.37578	2.62996e-13	4.6311e-12	19.7976
GALNT17	-0.808116	4.97056	-8.37328	2.66362e-13	4.68696e-12	19.7851
SPAG5	0.611292	5.54826	8.37306	2.66667e-13	4.68891e-12	19.7839
WDR54	0.428404	6.39178	8.37139	2.68939e-13	4.72214e-12	19.7756
CREB3	-0.324024	6.69073	-8.37138	2.68948e-13	4.72214e-12	19.7756
KALRN	-0.719962	5.78802	-8.37092	2.69581e-13	4.72374e-12	19.7733
RAB38	0.63315	5.29302	8.37089	2.69621e-13	4.72374e-12	19.7731
SNX10	1.00907	5.41157	8.36961	2.71378e-13	4.75098e-12	19.7667
ALG6	0.344574	5.85057	8.36611	2.76254e-13	4.83284e-12	19.7492
CNTROB	0.29442	5.98658	8.3653	2.7739e-13	4.84921e-12	19.7452
RPS27	-0.305859	8.73719	-8.36496	2.77872e-13	4.85315e-12	19.7434
DAB2	0.722111	8.5533	8.36486	2.78018e-13	4.85315e-12	19.7429
TRGV7	0.773749	4.75147	8.36366	2.79716e-13	4.87927e-12	19.7369
DDX46	-0.317903	5.57143	-8.36236	2.81576e-13	4.90817e-12	19.7304
PDZD2	-0.518576	4.65747	-8.36165	2.82589e-13	4.92137e-12	19.7269
RTF1	-0.273473	6.17809	-8.36155	2.82741e-13	4.92137e-12	19.7264
SDC4	-0.671803	7.31552	-8.36007	2.84871e-13	4.95486e-12	19.719
ADAP1	0.626142	5.81266	8.35792	2.87998e-13	5.00205e-12	19.7082
PARVG	0.69566	5.04143	8.35502	2.92279e-13	5.07275e-12	19.6937
FKBP15	0.796927	7.32214	8.35193	2.96904e-13	5.14562e-12	19.6783
SNORA72	-0.472833	5.29806	-8.35112	2.98132e-13	5.16107e-12	19.6742
LEFTY2	-0.989986	4.83609	-8.35088	2.98498e-13	5.16107e-12	19.673
HHAT	0.289073	4.79783	8.35082	2.98593e-13	5.16107e-12	19.6727
DYNLL2	-0.322836	7.19838	-8.35078	2.9865e-13	5.16107e-12	19.6725
TIFAB	1.11208	4.95412	8.34966	3.00353e-13	5.17994e-12	19.6669
MYL6	-0.378179	10.5901	-8.34965	3.00372e-13	5.17994e-12	19.6668
PIAS2	-0.31847	5.6993	-8.34964	3.00386e-13	5.17994e-12	19.6668
SOWAHD	1.28784	5.92946	8.34857	3.02016e-13	5.20434e-12	19.6615
PREPL	-0.431224	6.75309	-8.34489	3.0773e-13	5.29801e-12	19.643
IFT43	-0.340729	7.82008	-8.34478	3.07891e-13	5.29801e-12	19.6425
GLA	0.931339	8.0889	8.34425	3.08731e-13	5.30868e-12	19.6398
HLA-DRB4	1.36725	8.51892	8.34207	3.12172e-13	5.36001e-12	19.6289
NPL	1.36293	5.79322	8.34191	3.12429e-13	5.36001e-12	19.6281
SNORA49	-0.479764	5.3703	-8.34173	3.12712e-13	5.36001e-12	19.6272
CEP135	0.292266	6.02651	8.34159	3.12932e-13	5.36001e-12	19.6265
PRKX	0.640926	5.55212	8.34152	3.13048e-13	5.36001e-12	19.6262
SLC39A14	-0.678953	6.46567	-8.34073	3.14306e-13	5.37772e-12	19.6222
SLC45A3	0.639923	6.17411	8.34038	3.14869e-13	5.38354e-12	19.6205
REEP5	-0.399251	8.96859	-8.3366	3.20973e-13	5.48403e-12	19.6016
RNASE1	1.25058	10.4491	8.33572	3.22411e-13	5.50469e-12	19.5972
PTPN22	0.790091	5.23083	8.33421	3.24889e-13	5.54309e-12	19.5896
ZNF317	0.29067	6.39163	8.32994	3.32023e-13	5.6608e-12	19.5683
MARK1	-0.443791	4.37418	-8.3256	3.39431e-13	5.78302e-12	19.5466
RPS6KA2	0.390633	5.85528	8.32406	3.42084e-13	5.82412e-12	19.5389
GPR160	0.835305	5.34862	8.32392	3.42341e-13	5.82438e-12	19.5382
KMT2D	0.323389	6.79996	8.32349	3.43074e-13	5.83274e-12	19.5361
TBC1D3P5	0.308001	5.75544	8.3232	3.43585e-13	5.83584e-12	19.5346
FBXO2	-0.762984	5.12634	-8.32311	3.4374e-13	5.83584e-12	19.5342
PNMT	-0.763141	4.68795	-8.3213	3.46927e-13	5.88582e-12	19.5251
SGCE	-0.734973	7.72589	-8.32011	3.49026e-13	5.91727e-12	19.5191
VIT	-1.2839	4.89138	-8.31513	3.57964e-13	6.06454e-12	19.4943
LINC02705	0.688144	4.65535	8.31234	3.63078e-13	6.14686e-12	19.4803
PNPLA7	-0.493226	4.52129	-8.31102	3.65523e-13	6.18202e-12	19.4737
TST	0.514976	7.77884	8.3108	3.65923e-13	6.18202e-12	19.4726
SCMH1	-0.452572	5.68595	-8.30981	3.67771e-13	6.2089e-12	19.4677
SCOC	-0.327939	5.62474	-8.30954	3.68268e-13	6.21295e-12	19.4663
CD109	0.688192	7.57982	8.30712	3.72834e-13	6.28447e-12	19.4542
SLC40A1	0.998775	8.19562	8.30574	3.75454e-13	6.32093e-12	19.4473
UGDH	-0.566976	7.32987	-8.30444	3.77945e-13	6.35834e-12	19.4408
SSBP4	0.350711	7.24288	8.3043	3.78203e-13	6.35834e-12	19.4401
COLGALT1	0.433942	5.80498	8.29902	3.88498e-13	6.52687e-12	19.4137
PODXL	0.833449	8.51828	8.29576	3.94973e-13	6.63104e-12	19.3975
RHOB	-1.00156	7.98478	-8.29438	3.97751e-13	6.67305e-12	19.3906
CMAS	-0.292187	5.76643	-8.29347	3.99597e-13	6.69935e-12	19.386
KRTAP6-3	-0.6343	4.71617	-8.29326	4.00016e-13	6.70172e-12	19.385
LOC729970	-0.277858	4.06907	-8.29271	4.01131e-13	6.71575e-12	19.3822
LILRA4	1.26158	6.11311	8.29234	4.01894e-13	6.72386e-12	19.3804
IGKV3-7	2.05373	6.55957	8.29197	4.02652e-13	6.73188e-12	19.3785
BATF	1.1265	7.03339	8.29128	4.0407e-13	6.75091e-12	19.3751
IRS2	-0.652137	6.94861	-8.29062	4.05422e-13	6.76448e-12	19.3718
CD4	0.557247	6.61856	8.29061	4.05443e-13	6.76448e-12	19.3717
PFKM	-0.346077	7.80856	-8.28963	4.07459e-13	6.7914e-12	19.3668
CCDC136	-0.494207	5.47794	-8.28955	4.07619e-13	6.7914e-12	19.3665
LRPPRC	-0.363205	5.56171	-8.28689	4.13176e-13	6.87924e-12	19.3531
KIF21B	0.302525	4.66592	8.28395	4.19373e-13	6.97761e-12	19.3385
LOXL3	0.451532	6.31999	8.28363	4.20058e-13	6.98304e-12	19.3369
PAG1	0.68625	5.83364	8.28353	4.20278e-13	6.98304e-12	19.3364
TCEAL4	-0.59495	9.64138	-8.28235	4.22805e-13	7.01963e-12	19.3305
PRKCD	0.635422	6.69653	8.28223	4.23062e-13	7.01963e-12	19.3299
SEPTIN1	0.660333	4.67448	8.28163	4.24339e-13	7.03599e-12	19.3269
TM4SF19-TCTEX1D2	1.57636	5.25426	8.28088	4.25978e-13	7.05831e-12	19.3231
RASGRP2	-0.530498	6.94975	-8.28019	4.27454e-13	7.07307e-12	19.3197
IL16	0.436169	4.79458	8.27943	4.29125e-13	7.09585e-12	19.3159
LGR6	-0.618231	5.55721	-8.27811	4.32007e-13	7.13861e-12	19.3093
NUP210	0.599021	4.41654	8.27774	4.32818e-13	7.14713e-12	19.3074
CSTB	1.20632	9.46309	8.27612	4.36395e-13	7.20126e-12	19.2994
IGKV3-15	2.24562	6.92852	8.27489	4.39117e-13	7.24122e-12	19.2932
NNMT	-0.676315	10.482	-8.27305	4.43227e-13	7.30402e-12	19.2841
RANBP9	-0.286999	6.10496	-8.27271	4.43999e-13	7.31174e-12	19.2824
TRIM68	0.301873	5.49436	8.27109	4.4766e-13	7.367e-12	19.2743
COX7A1	-0.572023	9.89731	-8.27074	4.48467e-13	7.37526e-12	19.2725
STK11IP	0.432919	7.57738	8.2645	4.62902e-13	7.60747e-12	19.2413
ARHGAP22	0.777397	7.2913	8.26327	4.65796e-13	7.64983e-12	19.2352
FBLN1	-1.57459	8.63092	-8.26115	4.70839e-13	7.7274e-12	19.2246
PSMB9	0.550283	7.69598	8.25883	4.76408e-13	7.81348e-12	19.2131
C12orf76	0.399075	4.95326	8.25744	4.79771e-13	7.86036e-12	19.2061
SOCS2	-0.878632	7.26876	-8.25738	4.79918e-13	7.86036e-12	19.2058
HLA-DRA	1.29039	9.58603	8.25695	4.80961e-13	7.87211e-12	19.2037
IFIT1	0.895925	7.60535	8.25613	4.82984e-13	7.89987e-12	19.1996
NBEA	-0.469881	5.25873	-8.25594	4.83431e-13	7.90183e-12	19.1987
ADAT3	0.391437	6.78519	8.25569	4.84055e-13	7.90667e-12	19.1974
MICB	0.458886	5.62761	8.25509	4.85524e-13	7.92529e-12	19.1944
GNS	0.624238	9.41419	8.25479	4.86261e-13	7.93196e-12	19.1929
SELENOM	-0.690964	8.90942	-8.25169	4.93985e-13	8.05253e-12	19.1774
TJP2	-0.447487	5.32097	-8.25009	4.98013e-13	8.1127e-12	19.1694
IGSF6	1.30116	5.79068	8.24903	5.00678e-13	8.14793e-12	19.1642
TCEAL7	-0.563503	4.8976	-8.24878	5.01321e-13	8.14793e-12	19.1629
TSPAN1	-0.345619	4.85733	-8.24876	5.01375e-13	8.14793e-12	19.1628
CAMK2G	-0.673582	6.93243	-8.2487	5.01526e-13	8.14793e-12	19.1625
ETF1	-0.358004	6.81877	-8.24825	5.02666e-13	8.158e-12	19.1603
TMEM127	0.342429	8.03065	8.24819	5.02821e-13	8.158e-12	19.16
CD3G	0.975257	5.74435	8.2469	5.06115e-13	8.20592e-12	19.1535
CXCL12	0.76609	6.87802	8.24348	5.14973e-13	8.33835e-12	19.1365
GTF2E1	0.379561	6.26611	8.24178	5.19446e-13	8.40514e-12	19.128
CTSA	0.705571	8.39243	8.24016	5.23736e-13	8.46463e-12	19.1199
C9orf139	0.739926	4.88377	8.24012	5.23824e-13	8.46463e-12	19.1197
MFSD13A	0.563365	5.11026	8.23769	5.30331e-13	8.56406e-12	19.1076
MADD	0.376183	6.14339	8.23688	5.32519e-13	8.59363e-12	19.1035
SERINC1	-0.358347	8.23831	-8.23668	5.33046e-13	8.59639e-12	19.1026
CCDC88C	0.283678	5.1424	8.23355	5.41583e-13	8.72823e-12	19.0869
NKG7	0.991973	6.2524	8.23231	5.45008e-13	8.77757e-12	19.0807
ARRDC4	0.551716	6.77496	8.23163	5.46881e-13	8.80187e-12	19.0773
FAM111A	0.396529	5.76391	8.23135	5.4765e-13	8.80838e-12	19.076
EMILIN2	1.17937	8.5814	8.23017	5.50936e-13	8.85533e-12	19.0701
ZDHHC12	0.551959	6.32704	8.2288	5.54783e-13	8.91122e-12	19.0632
TRPC1	-0.576912	6.30163	-8.22815	5.56619e-13	8.93477e-12	19.06
GBA	0.564958	6.87475	8.22799	5.57069e-13	8.93605e-12	19.0592
ASPM	0.813045	5.01033	8.22627	5.61954e-13	9.00843e-12	19.0506
ENSG00000250687	0.499646	4.63359	8.22397	5.68542e-13	9.10799e-12	19.0391
MSRB2	-0.317822	7.10201	-8.22131	5.76244e-13	9.22525e-12	19.0259
RGCC	1.06822	8.01066	8.22036	5.79033e-13	9.26376e-12	19.0212
PSMC3	-0.35718	7.47918	-8.219	5.83033e-13	9.32158e-12	19.0144
NT5C3B	-0.518828	5.92202	-8.21881	5.83597e-13	9.32441e-12	19.0134
ADA	0.689206	7.74814	8.21551	5.93446e-13	9.47551e-12	18.997
MAGED2	-0.42365	6.70662	-8.21387	5.98407e-13	9.54841e-12	18.9888
LYPD1	0.547912	4.67649	8.21262	6.02194e-13	9.60249e-12	18.9826
IL1RN	1.47585	6.48254	8.21146	6.05767e-13	9.65309e-12	18.9768
PAPSS1	0.429005	6.76762	8.21124	6.06432e-13	9.65731e-12	18.9757
C14orf132	-0.784356	6.41086	-8.2086	6.14617e-13	9.78121e-12	18.9625
BCL11B	0.425578	4.47745	8.2077	6.17396e-13	9.81896e-12	18.9581
CCND2	-0.474052	7.28904	-8.20275	6.33084e-13	1.00618e-11	18.9334
PRDM1	0.735854	5.71062	8.20135	6.37613e-13	1.01271e-11	18.9264
LPAR6	0.590528	7.01169	8.19963	6.43192e-13	1.02064e-11	18.9178
IFIT3	0.757943	6.65551	8.19955	6.43452e-13	1.02064e-11	18.9174
TRABD2A	0.460483	4.72753	8.19894	6.45441e-13	1.02313e-11	18.9144
HADH	-0.449192	8.42681	-8.19856	6.46681e-13	1.02442e-11	18.9125
KCNIP3	-0.928227	5.72353	-8.1953	6.57437e-13	1.04078e-11	18.8962
CRTAM	0.788066	4.6187	8.19505	6.58277e-13	1.04142e-11	18.895
LINC00644	-0.393865	5.08523	-8.19464	6.59652e-13	1.04239e-11	18.8929
ZBTB47	-0.5061	8.05608	-8.19461	6.59749e-13	1.04239e-11	18.8928
REEP4	0.906739	6.15747	8.19426	6.60928e-13	1.04343e-11	18.891
MTMR14	0.398837	6.99142	8.19416	6.61272e-13	1.04343e-11	18.8905
CCDC93	0.346041	6.20164	8.19274	6.6603e-13	1.05025e-11	18.8835
IGKV3-20	2.07854	6.60669	8.19222	6.67782e-13	1.05232e-11	18.8809
BHMT2	-0.514878	5.48865	-8.19044	6.73845e-13	1.06118e-11	18.872
PCBP4	-0.456092	6.80066	-8.18995	6.75496e-13	1.06251e-11	18.8696
CHST2	0.564189	5.38919	8.18993	6.75564e-13	1.06251e-11	18.8695
LOC392456	-0.476689	4.16594	-8.18806	6.81995e-13	1.07192e-11	18.8602
SAPCD2	0.43629	4.27311	8.1879	6.8258e-13	1.07214e-11	18.8593
LOC100505498	0.476097	4.862	8.18408	6.95899e-13	1.09166e-11	18.8403
ASXL1	-0.567593	6.42994	-8.18408	6.95911e-13	1.09166e-11	18.8403
REEP3	-0.455334	5.87316	-8.18119	7.06172e-13	1.10704e-11	18.8259
IDH1	0.795983	7.27741	8.17989	7.10836e-13	1.11363e-11	18.8194
TMEM51	1.05787	7.70692	8.17901	7.1401e-13	1.11787e-11	18.8151
FOXC2	-0.526002	4.77108	-8.1759	7.25332e-13	1.13413e-11	18.7996
AURKA	0.522595	4.69618	8.17438	7.30944e-13	1.14216e-11	18.792
WDR5	0.329721	7.2218	8.17322	7.35245e-13	1.14814e-11	18.7862
IGHV1-3	0.974701	5.18316	8.17074	7.4453e-13	1.16189e-11	18.7739
EXOC7	0.402974	7.17089	8.17053	7.45314e-13	1.16236e-11	18.7729
PAK1	0.339097	5.29335	8.17002	7.4725e-13	1.16463e-11	18.7703
CPNE3	-0.345202	5.67889	-8.16798	7.55012e-13	1.17597e-11	18.7601
MTFR1L	-0.281424	6.27071	-8.16774	7.55949e-13	1.17667e-11	18.7589
HOGA1	-0.292558	4.22883	-8.16688	7.59217e-13	1.18099e-11	18.7547
TGM1	0.33178	4.53335	8.16481	7.67233e-13	1.19269e-11	18.7443
ARMCX3-AS1	-0.426349	4.43318	-8.16357	7.72074e-13	1.19887e-11	18.7382
TM4SF19	1.40517	4.9568	8.16284	7.7491e-13	1.20231e-11	18.7346
TBCC	0.284721	5.83435	8.16242	7.7656e-13	1.20409e-11	18.7325
SH2D3C	0.882324	7.36248	8.16173	7.79286e-13	1.20754e-11	18.729
TMEM104	0.42956	6.14824	8.1592	7.89312e-13	1.22229e-11	18.7164
SEC63	-0.288527	6.23983	-8.15882	7.90857e-13	1.2239e-11	18.7145
ASGR1	0.441657	4.87936	8.15855	7.9195e-13	1.22453e-11	18.7132
CLN6	0.727915	5.52844	8.15846	7.92279e-13	1.22453e-11	18.7128
PIGX	-0.277058	5.90468	-8.15803	7.94006e-13	1.22642e-11	18.7106
INTS9	0.34779	6.99592	8.15779	7.94972e-13	1.22712e-11	18.7094
SNORD108	-0.562878	5.47993	-8.15681	7.98951e-13	1.23248e-11	18.7045
PIF1	0.626843	5.20931	8.15597	8.02333e-13	1.2369e-11	18.7003
ST3GAL4	-0.387376	5.21507	-8.15412	8.09875e-13	1.24773e-11	18.6911
TTC39B	-0.385432	5.35976	-8.15293	8.14784e-13	1.25446e-11	18.6852
ZNF70	0.27473	5.15398	8.15281	8.1528e-13	1.25446e-11	18.6846
MYBPH	0.688032	4.94113	8.15223	8.1766e-13	1.25732e-11	18.6817
ELMO3	0.272833	4.50628	8.15058	8.24549e-13	1.26692e-11	18.6735
TBC1D24	0.328757	4.76977	8.15048	8.24949e-13	1.26692e-11	18.673
TMEM102	0.441868	4.78885	8.14962	8.28556e-13	1.2712e-11	18.6687
ZNF639	-0.280476	5.27945	-8.14956	8.28793e-13	1.2712e-11	18.6684
NDST1	0.631779	8.34222	8.14883	8.31862e-13	1.2751e-11	18.6648
C12orf29	-0.389288	6.12298	-8.14748	8.37549e-13	1.283e-11	18.6581
CRADD	-0.284598	6.65675	-8.14659	8.41331e-13	1.28798e-11	18.6537
CAPG	1.49214	8.10643	8.14319	8.55961e-13	1.30954e-11	18.6367
CD3D	1.10922	6.54858	8.14202	8.61044e-13	1.31649e-11	18.6309
SPG11	0.371776	7.26332	8.13949	8.72123e-13	1.33258e-11	18.6183
TATDN1	-0.34919	5.30761	-8.13916	8.7358e-13	1.33396e-11	18.6167
CCDC50	-0.323605	6.71969	-8.1384	8.76927e-13	1.33823e-11	18.6129
PART1	-0.841605	4.75955	-8.13827	8.77528e-13	1.3383e-11	18.6122
LINC01354	-0.327971	4.31862	-8.13765	8.8029e-13	1.34166e-11	18.6092
TPP1	0.473836	8.0703	8.13326	9.00053e-13	1.37005e-11	18.5873
BEND5	-0.658977	5.79991	-8.13311	9.00727e-13	1.37022e-11	18.5866
SNORD7	0.287251	4.5921	8.13182	9.06626e-13	1.37832e-11	18.5802
MCM4	0.357153	5.08705	8.13078	9.11426e-13	1.38475e-11	18.575
SPINT1	0.869633	4.85963	8.12952	9.17245e-13	1.39271e-11	18.5687
TMEM198B	0.606304	6.17454	8.12932	9.18162e-13	1.39323e-11	18.5677
SH3RF2	-0.341333	4.20148	-8.12796	9.24511e-13	1.40198e-11	18.561
ZC3H15	-0.331308	7.62064	-8.11957	9.64597e-13	1.46185e-11	18.5192
TWF2	0.541859	6.69411	8.11909	9.66918e-13	1.46445e-11	18.5168
ZAP70	0.631271	4.85255	8.11861	9.69283e-13	1.46711e-11	18.5144
HAVCR2	1.2387	5.7878	8.11672	9.78587e-13	1.48027e-11	18.505
NPC2	0.830495	10.4073	8.11477	9.88268e-13	1.49397e-11	18.4954
CCL18	3.00674	8.80896	8.11441	9.90102e-13	1.49581e-11	18.4935
MFSD14A	-0.270172	7.24767	-8.1138	9.93165e-13	1.4995e-11	18.4905
XYLT2	0.353942	7.87717	8.10997	1.01254e-12	1.5278e-11	18.4715
LPCAT2	0.492061	5.5462	8.10954	1.01479e-12	1.53023e-11	18.4693
IGLV1-47	2.00093	6.31345	8.10835	1.0209e-12	1.53849e-11	18.4634
PAN2	0.32789	5.43828	8.10769	1.02433e-12	1.54269e-11	18.4601
CORO2B	-0.307758	4.55724	-8.10574	1.03444e-12	1.55695e-11	18.4505
PLA2G7	1.88754	6.25685	8.10198	1.05431e-12	1.58587e-11	18.4318
SLC41A2	-0.45851	5.49008	-8.09996	1.06514e-12	1.60116e-11	18.4217
LILRB4	1.20209	5.97931	8.0984	1.07356e-12	1.61281e-11	18.414
MACROD1	-0.274342	5.25134	-8.09553	1.08926e-12	1.63436e-11	18.3997
SNORD116-29	-0.368806	4.29628	-8.09505	1.09191e-12	1.63732e-11	18.3973
GNPTAB	0.513705	6.7452	8.09378	1.0989e-12	1.64679e-11	18.391
FARSB	-0.309736	5.50358	-8.0922	1.10774e-12	1.65899e-11	18.3831
RAB23	-0.668684	6.67807	-8.09084	1.11537e-12	1.66938e-11	18.3764
WDR24	0.333209	6.45195	8.09059	1.11678e-12	1.67046e-11	18.3751
OAS1	0.922919	5.29894	8.08999	1.12014e-12	1.67445e-11	18.3722
AOAH	0.965122	5.28064	8.08841	1.12913e-12	1.68684e-11	18.3643
CIITA	0.649997	5.39344	8.08811	1.13086e-12	1.68793e-11	18.3628
SNORA20	-0.456163	4.96878	-8.08804	1.13125e-12	1.68793e-11	18.3625
ZDHHC7	0.432348	7.06276	8.0873	1.13548e-12	1.6932e-11	18.3588
NEDD9	-0.661469	4.83799	-8.08688	1.13788e-12	1.69573e-11	18.3567
GGA3	0.367517	6.28074	8.08512	1.14805e-12	1.70982e-11	18.348
METTL5	-0.353127	7.4867	-8.08458	1.15122e-12	1.71348e-11	18.3453
TMEM176B	1.28816	7.35329	8.08137	1.17004e-12	1.74043e-11	18.3293
ENSG00000227712	-0.268299	4.50373	-8.08075	1.17371e-12	1.74397e-11	18.3263
PCP4	-1.482	4.9835	-8.08062	1.1745e-12	1.74397e-11	18.3256
MIPOL1	-0.552882	5.08588	-8.0806	1.17459e-12	1.74397e-11	18.3255
ATP6V0B	0.644679	8.61951	8.07704	1.19592e-12	1.77454e-11	18.3078
SNORD71	-0.727127	6.25496	-8.07668	1.19809e-12	1.77667e-11	18.306
TCF7	0.432596	4.50563	8.07256	1.22329e-12	1.81293e-11	18.2856
BST2	0.812976	8.06742	8.07141	1.23042e-12	1.82181e-11	18.2799
RPGRIP1	0.578808	4.52868	8.07135	1.23079e-12	1.82181e-11	18.2796
ZWINT	0.737907	5.25897	8.06946	1.24261e-12	1.83818e-11	18.2702
CHST15	0.372317	5.5328	8.06767	1.25387e-12	1.8537e-11	18.2613
C3	-1.43463	6.88319	-8.06488	1.27169e-12	1.8789e-11	18.2474
PTEN	-0.357212	6.36223	-8.06469	1.27288e-12	1.87951e-11	18.2465
C19orf47	-0.321989	4.58906	-8.06432	1.27523e-12	1.88183e-11	18.2447
2022-03-03	-0.509331	4.6134	-8.0612	1.29553e-12	1.91061e-11	18.2292
SPIN2B	-0.297374	6.18209	-8.06094	1.29723e-12	1.91195e-11	18.2279
ACKR1	-1.30754	5.84171	-8.05984	1.30443e-12	1.92139e-11	18.2224
CRABP2	0.478963	5.06704	8.05915	1.30901e-12	1.92696e-11	18.219
NUDC	-0.313851	7.81953	-8.05897	1.31017e-12	1.9275e-11	18.2181
HNRNPA3	-0.32107	7.6453	-8.05766	1.31891e-12	1.93916e-11	18.2116
ZBTB21	-0.57185	6.35568	-8.05657	1.32615e-12	1.94863e-11	18.2062
EFHD1	-0.938715	6.57432	-8.05607	1.32952e-12	1.95238e-11	18.2037
MAMLD1	-0.317792	4.94655	-8.05505	1.33639e-12	1.96128e-11	18.1986
MPRIP	-0.44846	5.25764	-8.05237	1.35458e-12	1.98677e-11	18.1853
INSL3	0.447689	4.94439	8.05018	1.36963e-12	2.00762e-11	18.1745
SGCB	-0.59126	7.08307	-8.04964	1.37337e-12	2.01189e-11	18.1718
LPAR5	0.776868	4.77125	8.04838	1.38217e-12	2.02355e-11	18.1655
RHBDF2	1.06831	7.68804	8.04708	1.39122e-12	2.03557e-11	18.1591
DLG3	-0.655094	6.60906	-8.04589	1.39965e-12	2.04483e-11	18.1531
CETN2	-0.374112	6.64096	-8.04582	1.40009e-12	2.04483e-11	18.1528
YWHAQ	-0.290879	8.21547	-8.04242	1.42439e-12	2.07906e-11	18.1359
SNORA57	-0.65519	7.47747	-8.04176	1.42912e-12	2.0847e-11	18.1327
TMEM132D-AS1	0.62237	5.27352	8.04119	1.4332e-12	2.08939e-11	18.1299
SPOPL	-0.498048	6.4601	-8.03896	1.44947e-12	2.10929e-11	18.1188
GNPTG	0.443242	8.31652	8.03837	1.45375e-12	2.11298e-11	18.1159
CCNB2	0.87386	5.15944	8.03752	1.46003e-12	2.12082e-11	18.1116
ARL11	0.484525	4.2631	8.03713	1.46291e-12	2.12373e-11	18.1097
ZNF706	-0.354623	5.31784	-8.0366	1.46683e-12	2.12814e-11	18.1071
NUAK2	0.782232	5.93212	8.03429	1.48403e-12	2.15051e-11	18.0956
PACC1	0.684045	5.35817	8.03235	1.49859e-12	2.1703e-11	18.086
RUNX3	0.884303	5.70926	8.03045	1.51308e-12	2.18998e-11	18.0765
HLA-DQB2	1.18918	6.98865	8.0302	1.51496e-12	2.19139e-11	18.0753
RGL4	0.773239	4.83916	8.02712	1.53866e-12	2.22433e-11	18.06
MYO1G	1.16589	5.77147	8.02577	1.5492e-12	2.23823e-11	18.0533
CLDN23	0.915414	5.58413	8.02553	1.5511e-12	2.23963e-11	18.0521
CPVL	1.19874	6.59152	8.02512	1.55433e-12	2.24296e-11	18.0501
KIAA1147	0.373883	6.11627	8.0245	1.55913e-12	2.24853e-11	18.0471
PREX1	0.779214	8.33372	8.0227	1.57341e-12	2.26778e-11	18.0381
EFNB1	0.566673	7.51651	8.02237	1.57604e-12	2.27021e-11	18.0364
LOC100129534	0.284605	4.79964	8.02222	1.57723e-12	2.27043e-11	18.0357
JPH2	-0.666437	5.55977	-8.02211	1.57807e-12	2.27043e-11	18.0352
CD83	1.55298	7.62913	8.02069	1.58939e-12	2.28535e-11	18.0282
IGKV1-27	1.92722	6.60129	8.01419	1.64238e-12	2.36014e-11	17.9959
IKBKB	0.359782	6.62196	8.0134	1.64892e-12	2.36677e-11	17.992
NXF3	0.825258	5.51941	8.0134	1.64896e-12	2.36677e-11	17.992
NEGR1	-0.415783	5.59562	-8.01166	1.66348e-12	2.38479e-11	17.9834
CCNB1IP1	-0.456508	7.05069	-8.01068	1.67173e-12	2.39377e-11	17.9785
MAP1B	-0.857219	7.11341	-8.01007	1.67688e-12	2.39972e-11	17.9755
MPP5	-0.277656	6.76125	-8.00939	1.68267e-12	2.40658e-11	17.9721
IL7R	1.30646	6.80384	8.00901	1.68587e-12	2.40973e-11	17.9702
MYCL	0.397359	4.52026	8.00619	1.71002e-12	2.4428e-11	17.9562
SNORD114-15	-0.745371	5.20882	-8.00216	1.74511e-12	2.49146e-11	17.9363
ITPR3	0.61388	6.14812	7.99988	1.7653e-12	2.51599e-11	17.925
NSUN7	-0.64931	4.77659	-7.99986	1.76543e-12	2.51599e-11	17.9249
ENSG00000230021	-0.384249	4.94369	-7.99914	1.77184e-12	2.52365e-11	17.9213
NDUFS5	-0.326834	10.0818	-7.99879	1.77505e-12	2.52672e-11	17.9195
ICOSLG	0.428842	5.08153	7.99637	1.79677e-12	2.55614e-11	17.9076
TFDP2	-0.335876	6.11412	-7.99622	1.79816e-12	2.55661e-11	17.9068
RAE1	0.286425	8.04396	7.99424	1.81617e-12	2.5807e-11	17.897
ACE	0.286631	4.82873	7.9939	1.81929e-12	2.5836e-11	17.8953
DDX39A	0.428852	8.01311	7.99263	1.83099e-12	2.59869e-11	17.889
TSPYL1	-0.352808	7.49998	-7.99242	1.83293e-12	2.59991e-11	17.888
CDT1	0.751281	4.93038	7.99034	1.85224e-12	2.62577e-11	17.8777
KCNA3	0.548593	4.65848	7.99014	1.85415e-12	2.62693e-11	17.8767
CD300C	0.857752	5.14848	7.98783	1.87586e-12	2.65613e-11	17.8652
ATP13A1	0.40383	6.03886	7.98638	1.88964e-12	2.67408e-11	17.858
GSAP	0.71506	5.5324	7.98575	1.89557e-12	2.68089e-11	17.855
IGKV1-16	2.00362	6.69275	7.9802	1.94934e-12	2.75371e-11	17.8275
NEPRO	-0.309196	5.79841	-7.97928	1.95843e-12	2.76494e-11	17.8229
HNRNPH3	-0.323369	7.20682	-7.97757	1.97541e-12	2.78566e-11	17.8144
MX1	0.809977	8.25172	7.977	1.98101e-12	2.79192e-11	17.8116
MPP2	-0.44904	4.57757	-7.97395	2.0117e-12	2.83352e-11	17.7965
TCEAL2	-1.10124	7.18931	-7.97342	2.0171e-12	2.83947e-11	17.7939
RPP25L	0.396719	8.11304	7.9732	2.01932e-12	2.84093e-11	17.7928
CEP112	-0.349493	5.3227	-7.97294	2.02197e-12	2.843e-11	17.7915
ZNF775	0.321068	6.64915	7.97273	2.02419e-12	2.84446e-11	17.7904
KCNA5	-1.22047	6.41859	-7.97071	2.04481e-12	2.87177e-11	17.7805
HEXA	0.702797	7.96509	7.96945	2.05782e-12	2.88837e-11	17.7742
GIMAP8	0.665117	6.09615	7.96907	2.06185e-12	2.89234e-11	17.7723
RHEX	0.789227	5.22018	7.96797	2.07328e-12	2.90657e-11	17.7669
SYNDIG1	-0.912343	6.30338	-7.96786	2.0744e-12	2.90657e-11	17.7663
KNOP1	0.482391	6.13294	7.96511	2.10339e-12	2.94547e-11	17.7527
SNAI3	0.696459	4.72792	7.96332	2.12234e-12	2.9703e-11	17.7439
ENSG00000225931	0.339732	4.79521	7.95995	2.15876e-12	3.01776e-11	17.7271
ARHGEF4	-0.503036	4.80898	-7.95936	2.16516e-12	3.02496e-11	17.7242
PLXNB1	-0.752845	5.69455	-7.95818	2.17808e-12	3.04125e-11	17.7184
ITPKB	0.40115	5.72782	7.95514	2.21165e-12	3.08447e-11	17.7033
C3AR1	0.764569	7.81585	7.95503	2.21286e-12	3.08447e-11	17.7028
LINC00921	0.339878	4.77469	7.95462	2.21744e-12	3.08906e-11	17.7008
ENSG00000251325	-0.295025	3.80871	-7.95421	2.22198e-12	3.0936e-11	17.6988
NUP85	0.360531	7.15759	7.95334	2.23179e-12	3.10429e-11	17.6944
SPTBN1	-0.377827	5.84379	-7.95262	2.23988e-12	3.11314e-11	17.6909
KPNA2	0.499265	8.42321	7.95195	2.24743e-12	3.12183e-11	17.6876
ANXA8L1	1.23626	5.15799	7.94955	2.27479e-12	3.15802e-11	17.6757
ZMIZ1	0.350574	6.65917	7.94758	2.2975e-12	3.18771e-11	17.6659
TTYH3	0.844514	6.53628	7.94685	2.30595e-12	3.1976e-11	17.6623
GALNT5	0.663653	5.0208	7.94532	2.32379e-12	3.22049e-11	17.6547
ALKAL2	-1.37493	6.26959	-7.94459	2.33227e-12	3.23039e-11	17.6511
BORA	0.484284	4.96719	7.94398	2.33953e-12	3.23859e-11	17.6481
TMEM100	-0.845231	4.75381	-7.94282	2.3532e-12	3.25564e-11	17.6424
TAGAP	0.773474	5.02234	7.94177	2.36565e-12	3.26976e-11	17.6372
SRMS	0.768921	5.14467	7.94173	2.36611e-12	3.26976e-11	17.637
CEBPZ	-0.330285	6.89995	-7.93999	2.38697e-12	3.29669e-11	17.6284
TMEM263	-0.338911	7.99281	-7.93909	2.39776e-12	3.30854e-11	17.6239
GSTK1	0.327859	7.97519	7.93905	2.39829e-12	3.30854e-11	17.6237
C20orf27	0.429754	6.8455	7.93869	2.40265e-12	3.31266e-11	17.6219
LRRC8D	0.680603	5.83099	7.93692	2.42412e-12	3.33846e-11	17.6132
MYOM1	-1.14411	6.55412	-7.93314	2.4707e-12	3.40066e-11	17.5945
LRRK1	0.462125	5.42866	7.93124	2.49443e-12	3.43136e-11	17.5851
MS4A4E	0.542592	4.43497	7.92962	2.51481e-12	3.45744e-11	17.5771
GIMAP6	0.690763	6.5948	7.92823	2.53243e-12	3.47968e-11	17.5702
KNL1	0.336256	4.22404	7.92739	2.54315e-12	3.49241e-11	17.5661
SP140L	0.343022	4.80939	7.92701	2.54813e-12	3.49727e-11	17.5641
CBLN3	0.569988	5.84128	7.92679	2.55092e-12	3.49911e-11	17.5631
PBX4	0.862805	5.39601	7.92456	2.57966e-12	3.53544e-11	17.552
SLIRP	-0.370282	8.85182	-7.92451	2.58034e-12	3.53544e-11	17.5518
HSPA12A	-0.579558	6.60182	-7.92102	2.62606e-12	3.59198e-11	17.5345
P2RX4	0.85632	8.54327	7.92066	2.63085e-12	3.59649e-11	17.5327
SIGLEC17P	0.447904	4.54045	7.91951	2.64605e-12	3.61522e-11	17.5271
IRF4	0.474716	4.32247	7.91928	2.64916e-12	3.61743e-11	17.5259
ACTN3	-0.440002	5.13466	-7.91645	2.68713e-12	3.66719e-11	17.5119
PHC3	-0.343761	8.09199	-7.91345	2.72798e-12	3.72085e-11	17.4971
MMUT	-0.315816	6.76809	-7.90843	2.79776e-12	3.81387e-11	17.4723
GIT2	0.352604	6.26856	7.90629	2.82799e-12	3.85249e-11	17.4617
CDCA7	0.381047	4.8513	7.9062	2.82929e-12	3.85249e-11	17.4613
CTNNA1	-0.264671	7.31851	-7.90449	2.85371e-12	3.88356e-11	17.4528
OLFML2B	0.466666	6.79885	7.90417	2.85824e-12	3.88753e-11	17.4512
ATP6V0C	0.653632	10.647	7.90333	2.87033e-12	3.89958e-11	17.4471
HES1	-0.436542	4.5345	-7.90255	2.8817e-12	3.91282e-11	17.4432
RUBCNL	0.815082	5.70284	7.90085	2.90638e-12	3.94412e-11	17.4348
HSPB1	-0.602176	10.8709	-7.89948	2.92643e-12	3.96696e-11	17.4281
OSMR	-0.599138	5.66451	-7.89948	2.9265e-12	3.96696e-11	17.4281
CNTN1	-0.561407	4.09576	-7.89875	2.93719e-12	3.97832e-11	17.4245
PHF10	-0.310859	6.10647	-7.89869	2.93817e-12	3.97832e-11	17.4241
SCML1	-0.330928	4.88569	-7.89644	2.97149e-12	4.01891e-11	17.4131
CMIP	0.620728	5.90507	7.89565	2.98333e-12	4.03267e-11	17.4091
PLEK2	1.00181	5.3374	7.89545	2.98641e-12	4.03458e-11	17.4081
SLC2A4	-0.583859	4.21148	-7.89495	2.99387e-12	4.0424e-11	17.4057
IGLV1-51	1.93593	6.70842	7.89328	3.01907e-12	4.07414e-11	17.3974
CHRNA10	0.342662	4.53867	7.89255	3.0303e-12	4.08701e-11	17.3938
LRRC6	0.419124	4.79298	7.89035	3.0639e-12	4.13003e-11	17.383
DOCK4	0.573539	5.90141	7.88593	3.13276e-12	4.22048e-11	17.3611
DGLUCY	0.346424	5.71332	7.88418	3.16038e-12	4.25532e-11	17.3525
PNOC	1.0072	4.75244	7.88255	3.18639e-12	4.28795e-11	17.3444
SNORA23	-0.487761	5.87324	-7.88077	3.21501e-12	4.32405e-11	17.3356
MARC2	-0.402494	5.84654	-7.88029	3.22275e-12	4.33206e-11	17.3333
CKLF	0.607696	7.12697	7.87958	3.23441e-12	4.34288e-11	17.3297
CEBPG	-0.288843	7.48191	-7.87924	3.23982e-12	4.34773e-11	17.3281
PPP1R2	-0.357214	6.2404	-7.87649	3.28499e-12	4.4059e-11	17.3145
LGALSL	-0.512154	7.6979	-7.87532	3.30438e-12	4.42944e-11	17.3087
PARM1	-1.07737	6.43371	-7.87416	3.32368e-12	4.45285e-11	17.303
CHRDL1	-1.39031	5.27093	-7.87173	3.36453e-12	4.50258e-11	17.291
RTL8A	-0.355258	6.66985	-7.87112	3.37474e-12	4.51373e-11	17.288
TCEA1	-0.300995	7.39398	-7.86889	3.41275e-12	4.56205e-11	17.277
CXCL14	-2.9457	7.43599	-7.86821	3.42447e-12	4.57519e-11	17.2736
FOXL1	-0.682646	6.76042	-7.8646	3.48717e-12	4.65381e-11	17.2558
RALA	0.650271	6.15766	7.86415	3.49506e-12	4.66176e-11	17.2536
ATP8B1	-0.48382	7.69393	-7.86332	3.50966e-12	4.67429e-11	17.2495
IGKV1D-33	2.05963	7.52799	7.86328	3.51027e-12	4.67429e-11	17.2493
SHROOM3	-0.658383	4.95996	-7.86296	3.51601e-12	4.67935e-11	17.2477
DSC2	0.797973	5.25151	7.85869	3.59214e-12	4.77541e-11	17.2266
PSIP1	-0.482591	6.62966	-7.85341	3.68862e-12	4.90098e-11	17.2006
MAPK13	1.0538	5.57812	7.85142	3.72577e-12	4.94761e-11	17.1907
COQ10B	-0.391516	5.44635	-7.85019	3.74875e-12	4.97539e-11	17.1847
SNORA2B	-0.406112	5.30765	-7.84962	3.75958e-12	4.98702e-11	17.1819
IL27RA	0.62493	5.95216	7.84914	3.76866e-12	4.99632e-11	17.1795
CSTF1	0.293403	6.60744	7.84813	3.78786e-12	5.01642e-11	17.1745
TNFSF15	0.473626	4.28706	7.84812	3.78797e-12	5.01642e-11	17.1745
ELN	-1.02136	6.62529	-7.84731	3.80336e-12	5.03403e-11	17.1705
CTBP1-DT	0.313509	6.2591	7.84714	3.8067e-12	5.03569e-11	17.1696
AIM2	0.805534	5.15694	7.84695	3.8103e-12	5.03769e-11	17.1687
CCR7	1.08843	6.14631	7.84382	3.87055e-12	5.11455e-11	17.1533
SAMD4A	-0.509936	5.34141	-7.84323	3.88205e-12	5.12694e-11	17.1504
DSEL	-0.496159	5.83957	-7.84252	3.89595e-12	5.14106e-11	17.1468
NT5M	0.404171	5.85612	7.84207	3.90474e-12	5.14845e-11	17.1446
PLSCR4	-0.56094	6.98958	-7.84138	3.91844e-12	5.1637e-11	17.1412
TSKU	-0.658621	6.43344	-7.84044	3.9369e-12	5.18263e-11	17.1366
RBM27	-0.384294	7.53679	-7.84043	3.9371e-12	5.18263e-11	17.1365
SLC49A3	0.86428	6.66498	7.83953	3.95494e-12	5.20328e-11	17.1321
SACS	-0.625632	6.65046	-7.83843	3.97684e-12	5.22925e-11	17.1266
CRISPLD2	-1.17743	5.17936	-7.83794	3.98668e-12	5.23933e-11	17.1242
HFE	0.271755	4.31591	7.83429	4.06038e-12	5.33328e-11	17.1062
OPLAH	0.663658	5.80109	7.83285	4.08967e-12	5.36883e-11	17.0992
OGFRL1	0.681971	6.54224	7.83191	4.10907e-12	5.39137e-11	17.0945
RTN4RL1	0.371857	4.74602	7.83075	4.13307e-12	5.41991e-11	17.0888
AFF3	-0.382077	4.3793	-7.83044	4.13957e-12	5.42549e-11	17.0872
CLDND1	-0.302439	7.75706	-7.82894	4.17078e-12	5.46343e-11	17.0799
GGN	-0.29518	4.96212	-7.82846	4.18083e-12	5.47362e-11	17.0775
RNASET2	0.764856	6.29185	7.82749	4.20122e-12	5.49733e-11	17.0727
CYTH1	0.44136	7.25532	7.82638	4.22469e-12	5.52506e-11	17.0672
FRS2	-0.309189	5.29785	-7.82459	4.26279e-12	5.57186e-11	17.0584
GPX1	0.805983	10.5248	7.82412	4.27276e-12	5.58077e-11	17.0561
PRDM5	-0.496757	5.32759	-7.82406	4.27423e-12	5.58077e-11	17.0558
PRDX2	-0.3931	6.22181	-7.82312	4.29436e-12	5.60403e-11	17.0512
INMT	-0.496916	5.15045	-7.82132	4.33318e-12	5.65163e-11	17.0423
ATP6V0A1	0.558052	9.00858	7.81688	4.43083e-12	5.77587e-11	17.0204
ALDH1B1	-0.852879	7.42051	-7.81607	4.44886e-12	5.79624e-11	17.0164
SMIM10L2B	-0.472277	5.70667	-7.81526	4.46702e-12	5.81023e-11	17.0124
PWWP2B	0.47324	6.0993	7.81525	4.46725e-12	5.81023e-11	17.0124
PLXNC1	0.867033	5.45193	7.81523	4.46765e-12	5.81023e-11	17.0123
RB1CC1	-0.313783	6.79187	-7.81516	4.46922e-12	5.81023e-11	17.0119
GNPDA2	-0.335867	6.12969	-7.81339	4.50911e-12	5.85893e-11	17.0032
NF1	-0.265578	5.02737	-7.81211	4.53804e-12	5.89335e-11	16.9969
CMSS1	-0.385029	7.77503	-7.80937	4.60083e-12	5.96848e-11	16.9834
SNORD64	-0.433613	5.09366	-7.80812	4.62983e-12	6.00287e-11	16.9772
MT1X	-1.03771	8.36486	-7.80714	4.65274e-12	6.02933e-11	16.9724
SP110	0.405961	6.99437	7.80692	4.6577e-12	6.03252e-11	16.9714
SPATA20	0.441741	7.02244	7.80674	4.66191e-12	6.03474e-11	16.9705
CTSS	1.09292	5.58666	7.80472	4.70948e-12	6.08978e-11	16.9605
ADPGK	0.731381	6.45575	7.80398	4.72698e-12	6.10915e-11	16.9568
NTN4	-0.61232	6.73279	-7.80298	4.75084e-12	6.13342e-11	16.9519
GGA2	0.53856	6.71244	7.79951	4.83414e-12	6.23428e-11	16.9348
ZNHIT6	-0.309869	6.37859	-7.79929	4.83939e-12	6.23773e-11	16.9337
IGLV2-14	1.86808	6.52158	7.79784	4.87478e-12	6.27998e-11	16.9266
SAMD3	0.512015	4.49462	7.7943	4.96207e-12	6.38903e-11	16.9091
ENSG00000223814	-0.377995	4.44046	-7.7936	4.97954e-12	6.40811e-11	16.9057
SRSF12	-0.374288	4.14654	-7.7928	4.99942e-12	6.43026e-11	16.9018
MZB1	0.796558	4.80997	7.78853	5.1076e-12	6.56242e-11	16.8807
ITGAX	1.31448	6.08117	7.78756	5.13253e-12	6.59093e-11	16.876
EVI2A	0.932868	6.99328	7.78559	5.18341e-12	6.65273e-11	16.8663
PIM2	0.794412	5.93865	7.78396	5.22585e-12	6.70364e-11	16.8583
PYGO1	-0.427675	4.96955	-7.78024	5.32415e-12	6.82611e-11	16.8399
LINC00892	0.487927	4.36497	7.77245	5.5362e-12	7.09044e-11	16.8016
CARNS1	-0.483459	4.62127	-7.77217	5.54377e-12	7.09638e-11	16.8002
NCKAP1L	0.846676	5.67066	7.77001	5.60424e-12	7.16713e-11	16.7896
DEPDC7	0.363123	4.364	7.76996	5.60566e-12	7.16713e-11	16.7893
LINC00174	0.301085	4.94972	7.76988	5.60795e-12	7.16713e-11	16.7889
MS4A4A	1.45172	8.34216	7.7692	5.62689e-12	7.18753e-11	16.7856
SRPK3	-0.673181	5.03464	-7.76535	5.73637e-12	7.31964e-11	16.7667
ZNF169	0.329786	5.65589	7.7612	5.85703e-12	7.46965e-11	16.7462
PRKCQ-AS1	0.630875	5.03307	7.76075	5.87026e-12	7.48257e-11	16.744
CACNA2D4	0.896091	5.71372	7.76038	5.88106e-12	7.49238e-11	16.7422
DAAM2	-0.599411	5.46981	-7.75913	5.91799e-12	7.53545e-11	16.736
SLC8B1	0.628364	6.82368	7.75859	5.93389e-12	7.54773e-11	16.7334
HK3	1.03801	5.22176	7.75231	6.12365e-12	7.77613e-11	16.7025
RPUSD1	0.379703	7.2307	7.75222	6.12634e-12	7.77613e-11	16.7021
RAB42	1.60402	6.00257	7.75151	6.14797e-12	7.79949e-11	16.6986
STK3	-0.266573	6.01312	-7.75083	6.16908e-12	7.82216e-11	16.6952
LAMP3	0.930084	4.82061	7.7441	6.38052e-12	8.08601e-11	16.6621
C10orf82	-0.350012	5.90691	-7.74359	6.39663e-12	8.10218e-11	16.6596
RAB27A	-0.34551	5.64768	-7.74306	6.41371e-12	8.11955e-11	16.657
NCS1	-0.636517	5.45532	-7.74096	6.48158e-12	8.20116e-11	16.6467
ENSG00000226113	-0.519184	4.21726	-7.7402	6.50612e-12	8.2279e-11	16.643
ZNF704	-0.440054	5.00059	-7.73961	6.52553e-12	8.24813e-11	16.64
GOLM1	0.477171	5.39738	7.7384	6.56488e-12	8.29353e-11	16.6341
TOMM70	-0.32362	5.29289	-7.73732	6.60049e-12	8.33415e-11	16.6288
SH3GLB2	-0.352962	5.69303	-7.73545	6.66273e-12	8.40835e-11	16.6196
COL1A2	0.760362	10.7239	7.73442	6.6969e-12	8.44232e-11	16.6146
CACNB2	-0.97155	5.37181	-7.73441	6.69728e-12	8.44232e-11	16.6145
IGKV3-11	1.73729	6.52687	7.73433	6.70015e-12	8.44232e-11	16.6141
RNF213	0.374126	5.5978	7.73394	6.71312e-12	8.45426e-11	16.6122
ZNF79	0.280645	5.11917	7.73295	6.74651e-12	8.49188e-11	16.6073
TGFBI	0.723462	10.5567	7.73182	6.78473e-12	8.53553e-11	16.6018
IFNAR1	0.41117	6.7941	7.73107	6.81022e-12	8.56315e-11	16.5981
SNORD114-3	-0.782735	5.61347	-7.73016	6.84139e-12	8.59786e-11	16.5936
ST3GAL3	-0.306257	5.3824	-7.72905	6.87937e-12	8.64109e-11	16.5882
MFSD1	0.880184	8.45096	7.72879	6.88833e-12	8.64785e-11	16.5869
ENSG00000249679	-0.517593	5.48469	-7.72593	6.98762e-12	8.76794e-11	16.5728
COX7A2	-0.26493	9.75354	-7.72531	7.00932e-12	8.7906e-11	16.5698
ARID5B	-0.531122	6.1759	-7.72407	7.05288e-12	8.83734e-11	16.5637
SLAMF6	0.442755	4.27038	7.72381	7.06204e-12	8.84294e-11	16.5624
HSH2D	0.421124	5.12103	7.72238	7.11271e-12	8.90177e-11	16.5554
HGH1	0.391326	6.14867	7.72173	7.13599e-12	8.92628e-11	16.5522
CSF2RA	0.824363	5.69445	7.72097	7.16292e-12	8.95532e-11	16.5485
ZNRF3	-0.498365	4.84815	-7.72075	7.1711e-12	8.96091e-11	16.5474
HCK	0.983382	6.20085	7.72054	7.17858e-12	8.96561e-11	16.5463
RBPMS	-1.08374	6.96468	-7.72016	7.19231e-12	8.97811e-11	16.5445
VNN1	1.12899	5.54632	7.71975	7.2071e-12	8.98871e-11	16.5424
TGM2	-0.657965	6.83582	-7.71971	7.20824e-12	8.98871e-11	16.5423
SNORD114-14	-0.544142	4.70287	-7.7194	7.2194e-12	8.99798e-11	16.5408
CPED1	-0.845424	5.85183	-7.71666	7.31898e-12	9.11738e-11	16.5273
DNAJC15	-0.360389	6.85944	-7.71585	7.34872e-12	9.14499e-11	16.5233
FGD2	0.414947	4.52036	7.7141	7.41348e-12	9.21818e-11	16.5147
TXK	0.363995	4.36536	7.71405	7.41517e-12	9.21818e-11	16.5145
SNORD114-23	-0.648875	4.92853	-7.71365	7.43005e-12	9.23192e-11	16.5125
GNG2	0.463273	5.18257	7.71324	7.44534e-12	9.24085e-11	16.5105
SNORD114-20	-0.63246	4.68431	-7.71315	7.44871e-12	9.24085e-11	16.51
CTSK	0.943618	9.86123	7.71091	7.53253e-12	9.34002e-11	16.4991
NUSAP1	0.785073	5.09639	7.71078	7.53743e-12	9.34131e-11	16.4984
SRF	-0.486629	5.1943	-7.71016	7.56087e-12	9.36555e-11	16.4954
ENSG00000251448	-0.393051	3.90033	-7.70967	7.57946e-12	9.38376e-11	16.4929
KRBOX1	-0.514405	5.01752	-7.70755	7.66034e-12	9.47417e-11	16.4825
LOC100289026	0.549873	4.61896	7.70706	7.67881e-12	9.49215e-11	16.4802
IGF2BP3	0.69811	5.59862	7.70568	7.73201e-12	9.55303e-11	16.4734
SPTSSA	-0.290196	7.43998	-7.70462	7.77324e-12	9.59906e-11	16.4681
EVI5	-0.267331	5.26133	-7.70374	7.80759e-12	9.63655e-11	16.4638
MFSD5	0.449808	6.38289	7.7016	7.8914e-12	9.73004e-11	16.4533
LINC01106	-0.283721	4.86696	-7.70138	7.90023e-12	9.73596e-11	16.4522
IFIT2	0.706978	6.20061	7.70119	7.90766e-12	9.74014e-11	16.4513
DST	-0.606295	6.0715	-7.70059	7.93153e-12	9.76456e-11	16.4483
CCR10	-0.483979	6.34916	-7.69739	8.05917e-12	9.91665e-11	16.4327
LGMN	1.10568	7.13481	7.69639	8.09955e-12	9.96124e-11	16.4278
GKAP1	-0.539176	5.66025	-7.69566	8.12918e-12	9.98752e-11	16.4242
GAL3ST4	0.63901	4.92217	7.69331	8.22503e-12	1.01001e-10	16.4127
STOM	-0.422291	8.65075	-7.69192	8.28267e-12	1.01606e-10	16.4058
PDE7A	0.39669	4.81657	7.69161	8.29558e-12	1.01712e-10	16.4043
IFFO1	0.298297	6.43618	7.69018	8.35483e-12	1.02387e-10	16.3973
HOMER3	0.450216	7.6494	7.69005	8.36039e-12	1.02403e-10	16.3966
IMMP2L	-0.514029	6.45918	-7.68874	8.41533e-12	1.03024e-10	16.3902
NUDT1	0.374113	7.44142	7.68768	8.45996e-12	1.03518e-10	16.385
SFRP1	-1.36349	5.86277	-7.68604	8.52931e-12	1.04261e-10	16.377
ATF7IP2	0.520478	6.03315	7.68125	8.73608e-12	1.06626e-10	16.3534
DCAF12	0.379219	5.62183	7.68112	8.74179e-12	1.06642e-10	16.3528
RORC	0.542761	4.43089	7.67971	8.80358e-12	1.07236e-10	16.3459
MIR3142HG	0.891437	4.63601	7.6797	8.80384e-12	1.07236e-10	16.3458
GUSBP11	0.464392	8.18849	7.67918	8.82684e-12	1.07462e-10	16.3433
SNX29	0.48158	6.5374	7.67748	8.90215e-12	1.0827e-10	16.3349
SLC18B1	0.909688	6.36604	7.67653	8.94427e-12	1.08727e-10	16.3303
OSBPL7	0.534729	7.35099	7.67587	8.97377e-12	1.09031e-10	16.3271
JCHAIN	1.57389	6.56613	7.67421	9.04863e-12	1.09885e-10	16.3189
BAG3	-0.599156	6.30646	-7.67159	9.16762e-12	1.11274e-10	16.3061
PYROXD1	-0.321954	6.12565	-7.67071	9.20795e-12	1.11708e-10	16.3018
PCOLCE2	-0.963542	8.58034	-7.66977	9.25149e-12	1.1218e-10	16.2971
MAP7D3	-0.49309	5.95739	-7.66788	9.33888e-12	1.13182e-10	16.2879
SLC37A4	0.386093	6.16669	7.666	9.42703e-12	1.14193e-10	16.2787
ROM1	-0.564804	7.20432	-7.66467	9.48978e-12	1.14896e-10	16.2722
ADAR	0.303076	8.58455	7.66412	9.51597e-12	1.15155e-10	16.2694
TMEM218	0.302613	6.59547	7.66371	9.53561e-12	1.15335e-10	16.2674
MYLK	-1.00867	9.37133	-7.66269	9.58433e-12	1.15866e-10	16.2624
APOBEC3C	0.475334	5.59368	7.66212	9.61136e-12	1.16115e-10	16.2596
LIFR	-0.659498	5.61478	-7.66206	9.61454e-12	1.16115e-10	16.2593
IGHV1-18	1.45034	5.80404	7.66056	9.68666e-12	1.16928e-10	16.252
COMMD9	0.343375	5.0918	7.65678	9.87091e-12	1.19092e-10	16.2335
USP16	-0.343999	6.83078	-7.6556	9.92955e-12	1.1972e-10	16.2277
PNPO	0.398477	7.25676	7.65553	9.93284e-12	1.1972e-10	16.2273
SCN7A	-0.345318	3.95932	-7.65523	9.94786e-12	1.19841e-10	16.2258
RYR2	-0.960769	5.34142	-7.6495	1.02364e-11	1.23256e-10	16.1978
RCSD1	0.662604	6.32787	7.64624	1.0404e-11	1.25041e-10	16.1818
TBX21	0.661459	4.92642	7.64622	1.04054e-11	1.25041e-10	16.1817
ZDBF2	-0.47181	5.10697	-7.64598	1.04177e-11	1.25127e-10	16.1805
SNAI3-AS1	0.298577	4.64209	7.6457	1.04324e-11	1.25232e-10	16.1791
NAP1L3	-0.59355	5.78981	-7.64561	1.04369e-11	1.25232e-10	16.1787
USO1	-0.33517	8.01439	-7.64513	1.04619e-11	1.2547e-10	16.1764
IGLV1-44	0.936347	5.08385	7.64468	1.04853e-11	1.25688e-10	16.1742
SPARCL1	-1.04992	10.0066	-7.64453	1.04932e-11	1.2572e-10	16.1734
SPIRE1	-0.307241	5.95069	-7.64325	1.05606e-11	1.26465e-10	16.1671
BEND7	-0.533883	4.9699	-7.64285	1.05814e-11	1.26651e-10	16.1652
ARHGAP31	0.321539	5.26844	7.63958	1.07554e-11	1.28671e-10	16.1492
ADAMTS1	-1.08732	7.49549	-7.6383	1.08246e-11	1.29434e-10	16.1429
OSCAR	0.537122	6.93656	7.63814	1.08333e-11	1.29474e-10	16.1421
MYBPC3	0.654255	5.16005	7.63764	1.08601e-11	1.2973e-10	16.1397
SYF2	-0.310421	4.95313	-7.63636	1.09297e-11	1.30497e-10	16.1334
MTURN	-0.844666	8.08518	-7.63532	1.09866e-11	1.31111e-10	16.1283
XRCC1	0.281085	7.85721	7.63366	1.10781e-11	1.32138e-10	16.1202
IGKV2D-28	1.69651	6.17804	7.63316	1.11056e-11	1.324e-10	16.1177
ANKDD1A	-0.355225	4.94155	-7.63132	1.12077e-11	1.33486e-10	16.1087
HPCAL1	0.520509	6.54029	7.63104	1.12237e-11	1.3361e-10	16.1073
STXBP2	0.639002	4.63804	7.63087	1.12334e-11	1.3366e-10	16.1065
DLG4	0.404932	5.53393	7.63017	1.12722e-11	1.34056e-10	16.1031
TWISTNB	-0.351007	5.6292	-7.62812	1.13885e-11	1.35372e-10	16.093
BLM	0.530485	4.70567	7.6272	1.14407e-11	1.35926e-10	16.0885
CNTN3	-0.821531	4.53181	-7.62578	1.1522e-11	1.36824e-10	16.0816
RBPMS-AS1	-0.330296	4.65093	-7.62556	1.15347e-11	1.36908e-10	16.0805
GM2A	1.05611	7.63979	7.62413	1.16168e-11	1.37815e-10	16.0735
SLC29A3	1.09992	5.89767	7.62231	1.17228e-11	1.38935e-10	16.0646
RASSF4	0.941457	6.30521	7.62116	1.17903e-11	1.39667e-10	16.059
ATP9A	-0.569395	6.7019	-7.62088	1.18069e-11	1.39796e-10	16.0576
RNF166	0.339261	4.60112	7.61773	1.19936e-11	1.41936e-10	16.0422
NXT1	-0.403162	7.63108	-7.61587	1.2105e-11	1.43185e-10	16.0331
GFPT1	-0.367358	6.0835	-7.61574	1.21132e-11	1.43211e-10	16.0324
GATA6	-0.54342	6.93303	-7.61387	1.22267e-11	1.44411e-10	16.0233
HIST2H2AA4	-0.695776	6.03086	-7.61263	1.2302e-11	1.4523e-10	16.0172
SNORA15	-0.757853	6.19367	-7.61204	1.23387e-11	1.45592e-10	16.0143
RB1	0.445644	7.59746	7.60936	1.25041e-11	1.47356e-10	16.0012
GMPR	-0.564134	5.62009	-7.60932	1.25066e-11	1.47356e-10	16.001
TRMT1	0.436856	7.44653	7.60908	1.2522e-11	1.47466e-10	15.9998
MRPL19	-0.303159	5.45685	-7.60876	1.25417e-11	1.47626e-10	15.9983
CPT2	0.440402	6.10832	7.60801	1.25888e-11	1.48108e-10	15.9946
TRAM2	0.428142	7.06765	7.60711	1.26453e-11	1.48701e-10	15.9902
CD96	0.769714	5.19318	7.60671	1.26705e-11	1.48925e-10	15.9882
ARHGEF12	-0.357043	4.57936	-7.60659	1.26783e-11	1.48944e-10	15.9876
CTNNAL1	-0.620649	7.62446	-7.59959	1.3128e-11	1.54152e-10	15.9534
HLA-DOB	0.503818	4.91942	7.59928	1.31486e-11	1.54287e-10	15.9519
IGHV3-33	1.62771	5.86262	7.59922	1.31523e-11	1.54287e-10	15.9516
SLAIN2	-0.328489	4.73802	-7.59844	1.32036e-11	1.54814e-10	15.9478
ADRA2C	-1.56824	7.77604	-7.59748	1.3267e-11	1.55481e-10	15.9431
CENPM	0.680877	5.03497	7.59567	1.33869e-11	1.5678e-10	15.9342
LAGE3	0.366479	7.65397	7.59561	1.33907e-11	1.5678e-10	15.934
TRPV2	0.723269	8.47487	7.59447	1.3467e-11	1.57579e-10	15.9284
TDP1	0.537684	6.10174	7.59338	1.35406e-11	1.58304e-10	15.923
PSEN1	0.313939	6.14922	7.59235	1.36097e-11	1.58958e-10	15.918
LINC02269	-0.747089	4.19461	-7.59073	1.372e-11	1.60168e-10	15.9101
CATSPERB	-0.578435	4.21992	-7.59	1.37704e-11	1.60679e-10	15.9065
PDZD8	-0.418231	6.48895	-7.58675	1.3995e-11	1.63221e-10	15.8906
ENSG00000285576	-0.481022	4.34677	-7.58413	1.4179e-11	1.65287e-10	15.8778
ARHGAP15	0.495951	5.50816	7.58256	1.42898e-11	1.66498e-10	15.8701
SELENOW	-0.438251	9.6105	-7.58176	1.43469e-11	1.67083e-10	15.8662
IGHV3OR16-9	1.67097	6.01658	7.58029	1.4452e-11	1.68226e-10	15.8591
THOC7	-0.268074	7.40133	-7.57958	1.45036e-11	1.68664e-10	15.8556
LAX1	0.455369	4.25963	7.57915	1.45343e-11	1.68939e-10	15.8535
CCNA2	0.377714	4.41193	7.57824	1.46003e-11	1.69625e-10	15.849
RPL27A	-0.320108	4.77628	-7.57732	1.46679e-11	1.70328e-10	15.8445
CALD1	-0.680548	10.3108	-7.57688	1.46994e-11	1.70612e-10	15.8424
[truncated: 3,324 more rows]
