# Supplementary material for: Identification of immune-related genes in diagnosing atherosclerosis with rheumatoid arthritis through bioinformatics analysis and machine learning
Source: Front Immunol. 2023 Mar 9;14:1126647. doi: 10.3389/fimmu.2023.1126647 (PMC10033585; doi:10.3389/fimmu.2023.1126647)
Supplement: Supplementary file 5 [file Table_5.xls]

## Sheet: Sheet1
GSE55457-DEGs
Tag	logFC	AveExpr	t	P.Value	adj.P.Val	B
DENND1B	1.11264	8.35213	7.33447	1.44738e-07	0.00185597	7.29526
ADAM15	-1.66868	7.10731	-6.85597	4.40448e-07	0.00249057	6.30943
GABARAPL1	-1.20064	8.8071	-6.61658	7.769e-07	0.00249057	5.80305
PDK1	2.35539	5.52107	6.61658	7.76906e-07	0.00249057	5.80305
IGF1R	-1.10281	6.94842	-6.18647	2.1907e-06	0.00556328	4.87246
IL1RL2	-2.22453	5.10523	-6.08452	2.80935e-06	0.00556328	4.64821
NUMA1	-3.87849	5.09389	-6.03788	3.1491e-06	0.00556328	4.54515
TPD52	2.11208	6.98637	5.97258	3.69625e-06	0.00556328	4.40043
GABARAPL3	-1.22102	9.89024	-5.93874	4.0169e-06	0.00556328	4.32522
ZBTB7C	-2.68031	2.56876	-5.88165	4.62335e-06	0.00556328	4.19802
KRTAP5-8	-1.386	5.19725	-5.86878	4.77237e-06	0.00556328	4.16931
ALG6	0.67595	9.48009	5.74195	6.53054e-06	0.00697843	3.88516
ARHGAP1	-1.31353	8.46964	-5.66028	7.99811e-06	0.00788921	3.70127
CCDC88C	2.15731	5.37444	5.53162	1.10202e-05	0.0100937	3.41014
ZDHHC6	0.672756	10.1325	5.48689	1.23231e-05	0.0105346	3.30854
DHX9	-2.01143	6.47384	-5.45563	1.33255e-05	0.0106753	3.23741
GLYR1	-1.329	7.54868	-5.43157	1.41527e-05	0.0106753	3.18261
GGH	1.06783	7.45058	5.37711	1.62222e-05	0.0115565	3.05839
SLC7A8	-2.57624	6.69495	-5.33807	1.78919e-05	0.0120751	2.96918
BHLHE41	1.32933	9.65009	5.25683	2.19451e-05	0.0133851	2.78313
NDRG2	-1.76735	7.32553	-5.24803	2.24367e-05	0.0133851	2.76294
SEL1L3	1.85276	9.6666	5.22345	2.38688e-05	0.0133851	2.70653
TBC1D9	0.996228	9.32824	5.21124	2.46142e-05	0.0133851	2.67849
PLCG2	1.02506	9.44587	5.19555	2.56063e-05	0.0133851	2.64246
SPAST	0.582177	7.06605	5.18804	2.60959e-05	0.0133851	2.62519
NR2F6	-0.914258	3.87011	-5.14482	2.91004e-05	0.0137421	2.52579
TCHH	-1.47473	5.8632	-5.13849	2.95689e-05	0.0137421	2.51122
TMEM259	-1.71676	6.68658	-5.13266	3.0007e-05	0.0137421	2.4978
RAP2C	0.696213	9.1006	5.1147	3.13982e-05	0.0138834	2.45644
TREML2	1.73323	5.78997	5.05565	3.6448e-05	0.0145346	2.32033
CES1P1	-1.83186	3.56637	-5.05305	3.6689e-05	0.0145346	2.31431
ILRUN	-1.24988	7.28528	-5.00806	4.11084e-05	0.0145346	2.21046
TRIM22	0.782706	11.125	4.99418	4.25781e-05	0.0145346	2.17838
KIR3DL2	1.52475	5.23609	4.98364	4.37287e-05	0.0145346	2.15403
CRYBG1	0.907488	10.1843	4.98099	4.40226e-05	0.0145346	2.14791
SH3PXD2A	-0.847317	7.76833	-4.97537	4.46539e-05	0.0145346	2.13491
IGLC1	3.71678	7.58757	4.95305	4.7249e-05	0.0145346	2.08331
DDR2	-1.03284	9.48698	-4.9528	4.72789e-05	0.0145346	2.08273
POU2AF1	3.66636	7.93247	4.95253	4.73105e-05	0.0145346	2.08212
INSIG2	0.963791	8.84637	4.9507	4.75301e-05	0.0145346	2.07789
PTP4A3	1.29419	8.07554	4.94318	4.84445e-05	0.0145346	2.06048
ITGB4	-1.21628	6.10795	-4.93501	4.94576e-05	0.0145346	2.04157
TNFRSF14	0.749483	8.37174	4.93267	4.97512e-05	0.0145346	2.03617
GIMAP4	1.32036	10.3798	4.9317	4.9873e-05	0.0145346	2.03393
ADAMDEC1	3.37147	8.16838	4.91454	5.20885e-05	0.0145734	1.99422
TUBGCP2	-1.2698	6.82406	-4.90766	5.30051e-05	0.0145734	1.97828
ATM	0.794723	8.70953	4.89428	5.48319e-05	0.0145734	1.94732
MANEA	1.46685	5.41098	4.8938	5.48987e-05	0.0145734	1.94621
HCP5	1.47948	7.86248	4.88816	5.56886e-05	0.0145734	1.93315
FBXW4P1	-2.11085	4.4814	-4.86578	5.89388e-05	0.0145914	1.88131
SOCS3	-1.64955	7.71248	-4.86207	5.94965e-05	0.0145914	1.87271
SLC12A8	1.21666	6.94006	4.85261	6.09399e-05	0.0145914	1.8508
EPN1	-1.30056	6.91857	-4.84984	6.13694e-05	0.0145914	1.84438
IGFBP5	-1.10583	7.92576	-4.84934	6.14469e-05	0.0145914	1.84323
HIPK2	-0.965087	7.28443	-4.82701	6.5028e-05	0.015161	1.79145
PSMB9	1.24252	10.899	4.79409	7.06907e-05	0.0161869	1.71512
ZFYVE9	-0.561056	7.70694	-4.77739	7.37497e-05	0.0163645	1.67639
IGKC	3.84941	9.11953	4.77061	7.50292e-05	0.0163645	1.66067
LRRC15	2.2528	10.0895	4.76893	7.53507e-05	0.0163645	1.65676
GVINP1	1.06855	7.65255	4.75972	7.7132e-05	0.0163645	1.6354
STAU2	0.585918	7.75718	4.75194	7.86689e-05	0.0163645	1.61736
SLC6A11	-1.51758	3.82866	-4.74485	8.00982e-05	0.0163645	1.60089
MAN2A1	0.794283	10.124	4.74337	8.03997e-05	0.0163645	1.59746
MREG	1.25391	7.7618	4.73333	8.24752e-05	0.0164151	1.57415
DNMT1	0.596219	9.07937	4.72984	8.32082e-05	0.0164151	1.56606
SLAMF8	1.88234	9.17502	4.72305	8.46559e-05	0.0164476	1.55029
BTN2A2	0.911269	8.3675	4.71009	8.74863e-05	0.0167438	1.52021
UBD	3.5095	8.61994	4.68706	9.27541e-05	0.017491	1.46674
SPTBN1	-1.63353	6.46633	-4.67201	9.63672e-05	0.0179089	1.43179
RNF34	0.52244	10.198	4.65813	9.98241e-05	0.0181254	1.39956
PDE6A	-2.05556	4.58135	-4.65215	0.000101352	0.0181254	1.38567
ZNRF4	-1.49332	5.33129	-4.64648	0.000102822	0.0181254	1.3725
SMC6	0.746326	8.87241	4.64263	0.000103833	0.0181254	1.36355
TXNDC15	0.724651	10.4155	4.63973	0.000104599	0.0181254	1.35682
UNC45A	-0.611307	8.50586	-4.62727	0.000107964	0.018459	1.32786
CUL2	0.46854	7.927	4.6171	0.000110789	0.0185185	1.30424
AIM2	2.28848	8.54591	4.61279	0.000112007	0.0185185	1.29424
PLEKHH3	-0.994798	2.65407	-4.61036	0.000112701	0.0185185	1.28859
TBC1D1	0.438297	8.58999	4.60116	0.000115367	0.0185185	1.2672
PNRC1	-0.858757	10.8034	-4.60059	0.000115533	0.0185185	1.26589
ADAMTS7	-0.769766	6.25086	-4.5916	0.000118202	0.0187125	1.24499
EGR1	-1.87217	11.1632	-4.55847	0.000128581	0.0201072	1.16801
P2RX6	-0.60028	6.67703	-4.54811	0.000132009	0.0202291	1.14394
MTMR3	-1.356	5.94477	-4.53838	0.000135312	0.0202291	1.12133
FKBP5	-3.67911	5.71729	-4.53646	0.000135973	0.0202291	1.11687
CXCL9	2.88612	10.2439	4.5348	0.000136549	0.0202291	1.11301
BCL2L1	-1.16963	7.20218	-4.52643	0.000139481	0.0202291	1.09357
PUDP	0.633447	8.86995	4.52572	0.000139734	0.0202291	1.09191
GTF2IRD1	-0.840127	9.11656	-4.52384	0.000140403	0.0202291	1.08754
FOLR1	-0.85874	8.69506	-4.51031	0.000145315	0.0205402	1.05609
ST6GAL1	-1.26641	5.25586	-4.50908	0.000145766	0.0205402	1.05325
TRIB2	0.90858	9.35639	4.50275	0.000148131	0.0205526	1.03853
PDLIM5	-0.943289	7.38753	-4.50029	0.00014906	0.0205526	1.03281
GRK2	-1.31212	7.56933	-4.46902	0.000161383	0.022015	0.960147
BLNK	1.28401	8.87375	4.46217	0.000164215	0.0221656	0.94423
IGLL5	2.96567	9.20136	4.45322	0.000167991	0.022439	0.923438
FLI1	0.685489	8.42065	4.44337	0.000172247	0.022571	0.900546
ZFP64	0.649962	7.37956	4.44279	0.000172499	0.022571	0.89921
POLB	0.68144	9.0913	4.42847	0.000178889	0.0231707	0.865935
IL1R1	-1.20673	10.4604	-4.41837	0.000183539	0.0235352	0.84246
IGLJ3	2.95448	8.25378	4.39424	0.000195137	0.0246856	0.786406
STK11	-0.575486	7.60521	-4.38409	0.000200231	0.0246856	0.762834
IGLL3P	2.80136	10.1101	4.38262	0.00020098	0.0246856	0.759419
PCDHGC3	-1.36093	6.36379	-4.38118	0.000201712	0.0246856	0.756093
B4GALT2	-0.481527	8.75704	-4.37713	0.000203801	0.0246856	0.746668
FAH	-0.910949	8.71421	-4.37662	0.000204061	0.0246856	0.745504
LEPROTL1	0.563965	9.81053	4.35917	0.000213307	0.0252892	0.704968
ETV5	-0.716728	7.60041	-4.35817	0.000213848	0.0252892	0.70265
GFRA3	-0.723833	4.54681	-4.35612	0.000214967	0.0252892	0.697876
EED	0.601089	8.29981	4.34774	0.000219586	0.0253676	0.678433
MAPK8	-0.777944	6.54524	-4.34467	0.000221306	0.0253676	0.671294
EEF1A1	-0.472499	13.9545	-4.3442	0.000221568	0.0253676	0.670212
CXCL13	4.6533	7.34652	4.33584	0.00022632	0.0256824	0.650802
TCTN2	-0.515102	8.15646	-4.32549	0.000232344	0.0258682	0.626777
FAS	0.724892	8.61518	4.32424	0.000233081	0.0258682	0.623879
HTRA1	-0.726503	13.7016	-4.31962	0.00023583	0.0258682	0.613157
PRDM2	-1.564	5.82697	-4.31929	0.000236028	0.0258682	0.612389
PSMD10	0.482619	10.0448	4.31589	0.000238072	0.0258711	0.604501
CXCL10	2.4092	9.98094	4.30875	0.000242429	0.0258792	0.587914
EXOC2	0.607842	7.63917	4.30823	0.000242746	0.0258792	0.586718
PTTG1	0.904788	9.63838	4.30479	0.000244872	0.0258792	0.578742
GNRH2	-1.07047	6.498	-4.29865	0.000248717	0.0258792	0.564494
DCP2	0.744068	9.91662	4.29777	0.000249277	0.0258792	0.562436
SMPDL3A	1.10337	9.17351	4.29622	0.000250255	0.0258792	0.558854
ATP2A3	1.22573	7.10057	4.28802	0.000255519	0.0261076	0.539817
LRRC3	-1.69281	4.06702	-4.28158	0.000259728	0.0261076	0.524876
AP5M1	0.511949	9.47224	4.27685	0.000262862	0.0261076	0.513906
LRP1	-0.760447	10.7381	-4.27439	0.000264505	0.0261076	0.508207
SFSWAP	-0.506037	8.80783	-4.27165	0.000266352	0.0261076	0.501844
NEBL	-0.578494	6.69973	-4.27111	0.000266714	0.0261076	0.500601
SLC24A3	0.907788	7.7498	4.27111	0.000266716	0.0261076	0.500593
TAOK2	-0.825661	7.04184	-4.26462	0.000271145	0.0263401	0.485534
AR	-0.855419	6.53094	-4.26102	0.00027363	0.0263816	0.47719
CD27	1.97328	8.33887	4.25418	0.00027842	0.0266431	0.461321
KAZN	-0.725258	6.4365	-4.24898	0.000282114	0.0267395	0.449266
PCDHGA10	-2.27517	6.13805	-4.24243	0.000286836	0.0267395	0.434087
MYBL1	1.44613	6.09969	4.24131	0.000287652	0.0267395	0.431489
SLC26A1	-0.784684	5.81009	-4.24115	0.000287768	0.0267395	0.431121
PHTF1	0.437127	7.80318	4.23473	0.000292492	0.0269829	0.416231
GTF2IRD2B	-0.826532	6.40664	-4.22513	0.000299695	0.0273631	0.393988
FNDC4	-1.8422	7.89233	-4.2212	0.000302701	0.0273631	0.384862
RMI1	0.838789	7.85688	4.21448	0.000307897	0.0273631	0.369298
GIMAP1	0.831693	9.90955	4.21073	0.000310838	0.0273631	0.360607
ITGA4	1.44206	5.9999	4.20948	0.000311827	0.0273631	0.357703
JAK2	0.797732	8.25503	4.20652	0.000314172	0.0273631	0.350851
SARDH	-0.834491	4.75425	-4.20172	0.000318015	0.0273631	0.339736
PAWR	-0.720727	5.9891	-4.19814	0.000320915	0.0273631	0.331436
MYBL2	1.28478	6.48153	4.19792	0.000321092	0.0273631	0.330932
SPG11	0.543207	10.269	4.19727	0.000321627	0.0273631	0.329411
HHEX	0.551646	8.82816	4.19266	0.000325404	0.0273631	0.318737
SH2D1A	1.69587	5.99454	4.19258	0.000325467	0.0273631	0.318558
LOC100506282	-1.36612	4.72282	-4.19214	0.000325829	0.0273631	0.317543
PRKACB	0.748632	9.99769	4.19135	0.000326488	0.0273631	0.315696
FGFR1	-0.89222	8.01512	-4.18697	0.00033013	0.0274887	0.305554
MEG3	-1.18109	6.31882	-4.18068	0.000335432	0.0275921	0.290987
COL14A1	-1.3577	6.94736	-4.17938	0.000336533	0.0275921	0.287992
SKAP2	0.870525	8.09542	4.17623	0.000339232	0.0275921	0.280688
IRF9	0.492836	10.6049	4.17213	0.000342769	0.0275921	0.271207
EDNRB	-1.3484	8.08597	-4.17081	0.000343923	0.0275921	0.268134
HS6ST1	-1.00389	3.53735	-4.17039	0.000344283	0.0275921	0.267177
HLA-DOB	2.5709	7.1883	4.16631	0.000347863	0.0277059	0.257721
DIAPH1	-0.96106	7.67111	-4.15832	0.000354971	0.0278942	0.239229
DCAF16	-0.648141	7.70968	-4.15798	0.000355274	0.0278942	0.238449
ATG4A	0.529306	9.08841	4.1521	0.000360611	0.0278942	0.224821
TNFSF10	0.980102	9.43767	4.15202	0.000360683	0.0278942	0.224638
SMC4	0.768726	8.74249	4.15156	0.000361104	0.0278942	0.223572
CD79A	2.36221	7.56849	4.14884	0.000363593	0.0279183	0.217293
GNPTAB	0.653408	8.6247	4.14487	0.000367269	0.0280212	0.208098
DOCK10	0.986099	7.422	4.13992	0.000371902	0.0280212	0.196639
INSL6	-1.10741	2.03429	-4.13938	0.000372412	0.0280212	0.195388
FN1	-0.529179	13.8138	-4.13637	0.000375253	0.0280212	0.188441
C8orf44	0.537573	7.08924	4.13573	0.00037586	0.0280212	0.186964
OLFM1	-0.958504	8.0566	-4.13327	0.000378214	0.0280337	0.181257
BTN3A1	0.757768	8.96305	4.12733	0.000383938	0.0282945	0.167528
APBA2	1.58534	5.21392	4.12352	0.000387659	0.0284054	0.158713
IBA57	-1.29798	5.60642	-4.11459	0.000396516	0.0286736	0.138067
TPT1P4	-0.44972	13.736	-4.11267	0.000398453	0.0286736	0.133614
CRTAM	1.725	5.83698	4.11114	0.000399993	0.0286736	0.130088
IL21R	2.30551	6.53412	4.11057	0.000400572	0.0286736	0.128766
NFIC	-1.38676	8.67516	-4.10867	0.000402499	0.0286736	0.12438
EAF2	1.27326	7.77941	4.10319	0.000408123	0.0289136	0.111701
KCNK7	-0.823742	4.06226	-4.09778	0.00041374	0.0291505	0.0992089
UBAC1	0.581989	9.55174	4.09081	0.000421105	0.0295073	0.0830844
CLUH	-0.600286	8.62873	-4.08532	0.000426989	0.029757	0.0704052
TRRAP	0.56732	8.56774	4.07925	0.000433595	0.0298702	0.0563785
SZRD1	-0.497069	8.65331	-4.07913	0.000433726	0.0298702	0.0561023
KCNF1	-1.61549	4.46693	-4.07742	0.000435603	0.0298702	0.0521567
EZR	-1.3107	7.92056	-4.07357	0.000439859	0.0300016	0.0432728
FCGR2B	1.04525	10.7705	4.06737	0.000446809	0.0301183	0.0289484
STEAP4	-1.29688	8.01929	-4.06613	0.000448215	0.0301183	0.0260786
LOC730101	0.89741	7.25224	4.06577	0.000448615	0.0301183	0.0252638
NFE2L3	0.958991	7.17549	4.05851	0.000456931	0.0305168	0.00848324
UBE2J1	0.808431	9.35882	4.04603	0.00047157	0.0312731	-0.0203258
KMT5A	-0.964752	8.04344	-4.04218	0.000476169	0.0312731	-0.0291923
SDC1	1.92641	8.51067	4.04049	0.000478216	0.0312731	-0.0331106
PCDHGA3	-1.84808	5.60555	-4.03989	0.000478939	0.0312731	-0.03449
COL6A1	-2.1315	7.07795	-4.03655	0.000482993	0.0312731	-0.04219
NAB2	-0.677272	7.34005	-4.03512	0.000484735	0.0312731	-0.0454779
TNFRSF17	4.08811	5.12365	4.03464	0.000485327	0.0312731	-0.0465934
BRINP1	-0.938598	6.14158	-4.03085	0.000489997	0.0313736	-0.0553407
ANKRD11	-1.45765	7.37161	-4.02723	0.000494496	0.0313736	-0.0636888
PRRX2	-0.900817	8.58232	-4.02679	0.00049504	0.0313736	-0.0646934
IGK	2.94598	6.72981	4.02508	0.000497186	0.0313736	-0.0686441
WNT5A	1.23634	6.2891	4.02354	0.000499119	0.0313736	-0.0721886
TRIM21	0.624759	9.37667	4.01697	0.000507473	0.0315797	-0.0873482
CCNA2	0.985093	6.94126	4.01532	0.000509588	0.0315797	-0.0911476
SFRP1	-1.4972	9.11398	-4.01406	0.000511213	0.0315797	-0.0940553
FRYL	0.485815	9.82231	4.01256	0.000513158	0.0315797	-0.0975234
E2F3	-0.547916	8.11473	-4.01136	0.000514712	0.0315797	-0.100285
TNS3	0.657639	11.6622	3.99599	0.00053507	0.0326724	-0.135709
JUNB	-1.44901	10.6186	-3.99076	0.000542166	0.0328188	-0.14774
SYNGR2	0.774213	10.5311	3.99031	0.000542783	0.0328188	-0.148779
OSBPL3	0.782096	8.62264	3.98532	0.000549671	0.0328188	-0.160293
COPA	-1.24874	6.98768	-3.98521	0.000549811	0.0328188	-0.160526
PLEKHA1	-1.12876	9.11131	-3.98195	0.000554351	0.0328188	-0.168034
U2AF2	-0.882388	7.73055	-3.98018	0.000556838	0.0328188	-0.172121
SLC12A4	-0.883691	6.41629	-3.97856	0.00055912	0.0328188	-0.175856
FUS	-0.985898	8.47381	-3.97745	0.000560688	0.0328188	-0.178413
PCDH9	-1.32943	6.86073	-3.97329	0.000566598	0.0328188	-0.187986
ATP6V1G2	-0.492828	10.8329	-3.97185	0.000568659	0.0328188	-0.1913
NAGK	0.664109	10.9637	3.97009	0.000571191	0.0328188	-0.195358
SRRM2	-1.04741	9.60035	-3.96949	0.000572057	0.0328188	-0.19674
TRIM34	0.679426	8.72535	3.96835	0.0005737	0.0328188	-0.199359
ARMH3	0.678268	8.33611	3.96753	0.000574881	0.0328188	-0.201236
EIF4G1	-0.637125	9.36272	-3.96569	0.000577552	0.0328188	-0.205468
ADPGK	0.524725	11.0043	3.9651	0.000578417	0.0328188	-0.206835
IDH3B	-0.513276	9.74533	-3.9615	0.000583689	0.0328777	-0.215118
CXCL11	2.1335	6.09959	3.95889	0.000587545	0.0328777	-0.221128
LTA4H	0.984681	11.774	3.95774	0.000589248	0.0328777	-0.223772
IQGAP2	0.754521	9.29065	3.95586	0.000592052	0.0328777	-0.228105
SNED1	-0.704923	10.375	-3.95571	0.000592276	0.0328777	-0.22845
CSNK1G2	-0.496857	8.78019	-3.94848	0.000603159	0.0333308	-0.245071
RFC1	0.436024	8.63516	3.94623	0.000606593	0.0333308	-0.250254
ZBTB1	0.54896	8.88181	3.94515	0.000608235	0.0333308	-0.252721
RBBP9	-0.91705	4.68582	-3.9426	0.000612157	0.0334029	-0.258588
AKR1B10	-1.84025	6.23744	-3.93487	0.000624192	0.0337016	-0.276359
FKBP6	-1.0003	6.55967	-3.93475	0.000624389	0.0337016	-0.276647
NMUR1	-0.847893	2.52075	-3.93403	0.000625516	0.0337016	-0.278292
TNKS2	-1.44579	8.27225	-3.93063	0.000630905	0.0338497	-0.286121
NEMP1	0.569861	7.53483	3.92308	0.000643007	0.0342105	-0.303462
PRODH2	-1.01882	6.65853	-3.922	0.00064476	0.0342105	-0.305947
RAD51AP1	1.0274	6.03528	3.92146	0.000645632	0.0342105	-0.307181
CBFA2T3	0.711202	7.49255	3.91062	0.00066349	0.0346773	-0.332079
NTRK2	-1.21019	7.78009	-3.91029	0.000664054	0.0346773	-0.332854
RPL37A	-1.29076	8.34879	-3.9102	0.000664196	0.0346773	-0.333048
PDE3A	-0.57427	5.92455	-3.90956	0.00066526	0.0346773	-0.334509
TLR8	2.41557	6.00055	3.90708	0.000669426	0.0347026	-0.340206
VOPP1	0.916245	11.6967	3.90588	0.000671453	0.0347026	-0.342964
PENK	-1.57425	7.56183	-3.90446	0.000673863	0.0347026	-0.346234
CASP8AP2	0.519479	8.51109	3.8999	0.000681645	0.0349629	-0.35671
TAP1	1.44483	9.83014	3.89315	0.000693311	0.0353301	-0.372193
RPS3A	-0.427734	14.286	-3.89258	0.000694313	0.0353301	-0.373511
VIM	-0.459629	14.1118	-3.89095	0.000697161	0.0353348	-0.377245
IL32	2.41104	7.75036	3.88771	0.00070287	0.0354839	-0.384686
GZMH	1.97513	6.86444	3.87906	0.000718321	0.0360897	-0.404523
KNTC1	1.63036	6.80996	3.87658	0.000722815	0.0360897	-0.410212
KMO	1.00443	7.75587	3.8763	0.000723313	0.0360897	-0.41084
PLXDC2	-1.07564	8.09487	-3.87241	0.000730419	0.036303	-0.419758
TPT1	-0.43203	13.9905	-3.86847	0.000737691	0.0363271	-0.428794
CITED1	-0.989011	4.19218	-3.8677	0.000739128	0.0363271	-0.43057
BIRC3	1.28552	7.47394	3.86755	0.000739403	0.0363271	-0.430908
FUT2	-0.797058	6.70718	-3.86514	0.000743887	0.0363643	-0.436423
C17orf75	2.16368	4.14889	3.86411	0.000745832	0.0363643	-0.438805
LSM14B	-1.39297	5.37575	-3.8623	0.00074923	0.0363916	-0.44295
POLR2F	-0.389928	9.10553	-3.85991	0.000753745	0.0364727	-0.44843
PTPRS	-1.44941	5.63133	-3.85436	0.000764314	0.0365735	-0.461131
PANK2	0.536161	10.1788	3.85106	0.000770674	0.0365735	-0.468688
KDM3A	0.449459	9.39158	3.85026	0.000772236	0.0365735	-0.470533
TOM1L2	-1.55406	5.03234	-3.84847	0.000775714	0.0365735	-0.474632
ABCC4	0.878723	7.69317	3.84826	0.000776111	0.0365735	-0.475099
TNFAIP8	0.929839	10.0832	3.84758	0.000777453	0.0365735	-0.476674
SLC35A5	0.586026	9.08923	3.8475	0.000777612	0.0365735	-0.476861
PTPN7	1.53537	7.57097	3.84697	0.000778645	0.0365735	-0.478071
TDGF1	-1.11869	5.36728	-3.84395	0.000784571	0.0367173	-0.484984
FAM120A	-0.623392	8.66117	-3.84044	0.000791513	0.0368757	-0.493017
GSTT4	-0.800707	4.01157	-3.83818	0.000796025	0.0368757	-0.498201
KCTD20	-0.936049	7.68805	-3.8379	0.000796582	0.0368757	-0.498839
PLPP3	-0.983977	11.1061	-3.83376	0.000804894	0.03704	-0.508303
TMEM156	1.89402	4.69779	3.8315	0.000809467	0.03704	-0.513469
IGLV1-44	3.24259	7.94007	3.83109	0.000810303	0.03704	-0.51441
KCNK3	-1.46299	7.03458	-3.83041	0.000811685	0.03704	-0.515964
IL2RG	1.65474	9.41848	3.82534	0.000822092	0.0371256	-0.527579
ZNF652	0.540301	7.96359	3.82369	0.000825507	0.0371256	-0.531359
NLRP2	1.36056	5.92896	3.82315	0.000826612	0.0371256	-0.532578
LAP3	0.994076	11.3236	3.81991	0.000833356	0.0371256	-0.539986
HERC1	0.640008	9.59638	3.81944	0.000834359	0.0371256	-0.541082
GPX3	-0.980778	13.0229	-3.8192	0.000834859	0.0371256	-0.541629
DLEU2L	-1.80897	3.10038	-3.81805	0.000837272	0.0371256	-0.54426
HNRNPUL2	-0.691199	7.86299	-3.81747	0.000838481	0.0371256	-0.545575
BCOR	0.814562	6.18799	3.81693	0.000839618	0.0371256	-0.546811
ATXN2L	-1.21019	6.40206	-3.8151	0.000843475	0.037168	-0.550988
SRD5A1	0.881299	6.60222	3.81061	0.000853034	0.0372923	-0.561261
ESF1	-0.710398	8.04334	-3.80976	0.000854866	0.0372923	-0.563216
GAS8	-0.930803	7.09771	-3.80968	0.000855021	0.0372923	-0.563382
MYH14	-0.67599	4.13618	-3.80284	0.000869822	0.0377292	-0.579026
TOX	1.19272	5.83678	3.80204	0.000871576	0.0377292	-0.580862
SAFB	-0.582954	6.639	-3.80099	0.000873864	0.0377292	-0.583252
CIAO1	-0.6162	8.44613	-3.79658	0.000883576	0.0378059	-0.593325
HPCA	-0.795339	3.55497	-3.79649	0.000883776	0.0378059	-0.593532
CD79B	1.20247	7.38388	3.79617	0.000884485	0.0378059	-0.594263
KRT32	-1.33523	5.28766	-3.7869	0.000905267	0.0385376	-0.615428
ST8SIA1	1.69206	5.43354	3.78587	0.000907617	0.0385376	-0.61779
SSR1	0.490527	10.2353	3.783	0.000914163	0.0386875	-0.624339
CSPP1	-0.679728	7.05612	-3.77884	0.000923746	0.038887	-0.633841
CCDC9	-0.372413	8.64902	-3.77832	0.000924943	0.038887	-0.635021
PRKD2	0.596871	9.43662	3.77622	0.000929822	0.0389644	-0.639815
CCNT1	-1.51807	6.80658	-3.77254	0.000938433	0.039115	-0.648215
PNPO	-0.479978	8.02586	-3.77208	0.000939518	0.039115	-0.649267
CCT8L2	-1.49302	4.89801	-3.7689	0.000947018	0.0392997	-0.656511
PIM2	1.46051	8.34337	3.76518	0.000955898	0.0395403	-0.665015
SPSB1	-0.76689	7.85624	-3.76264	0.000961983	0.039664	-0.670796
HAUS3	0.623712	7.7689	3.75861	0.000971747	0.0398262	-0.679996
CCNB1	0.80217	7.23909	3.75783	0.000973637	0.0398262	-0.681766
DNAJC10	0.588958	8.52233	3.75718	0.000975235	0.0398262	-0.683259
GHSR	-0.975847	3.38222	-3.75375	0.000983632	0.0400416	-0.691069
ZNF562	-0.761864	7.71942	-3.75001	0.000992883	0.0402816	-0.699596
APBB1IP	-0.709071	8.13494	-3.74883	0.000995809	0.0402816	-0.702277
FUT8	0.8362	8.58212	3.74513	0.00100507	0.0405285	-0.710711
AGA	0.890079	8.30544	3.74367	0.00100875	0.0405491	-0.714034
KLHL7	0.531944	6.47229	3.74183	0.00101342	0.0406075	-0.71824
MTIF2	0.527386	9.31685	3.73968	0.00101886	0.0406075	-0.723117
TIMP3	-1.22545	11.2472	-3.73644	0.00102717	0.0406075	-0.730518
CD19	1.85534	7.05551	3.7354	0.00102983	0.0406075	-0.732873
MSL3	0.465132	8.65152	3.73494	0.00103102	0.0406075	-0.733923
CEP135	0.517319	6.67193	3.73404	0.00103333	0.0406075	-0.735961
GIMAP6	1.07109	9.87769	3.7336	0.00103448	0.0406075	-0.736977
MATK	1.47796	6.61063	3.73319	0.00103553	0.0406075	-0.737903
IGHM	3.11671	8.11242	3.72461	0.00105798	0.0413613	-0.757433
MAFK	-1.48182	4.50652	-3.7202	0.0010697	0.0416057	-0.767465
CD72	1.95437	6.11976	3.71926	0.00107223	0.0416057	-0.769616
ENTPD1	0.72302	9.37408	3.7178	0.00107614	0.0416057	-0.772925
CTSC	0.980709	11.3702	3.71725	0.00107764	0.0416057	-0.774194
GJB1	-1.15	6.28103	-3.7162	0.00108046	0.0416057	-0.776573
SMCO4	0.738093	10.4095	3.71498	0.00108377	0.0416083	-0.779358
EXTL3	-0.627982	7.07013	-3.71231	0.00109101	0.041662	-0.785419
UBC	-0.37985	13.7131	-3.71144	0.00109337	0.041662	-0.78739
NEFM	-1.45636	3.7436	-3.71088	0.00109492	0.041662	-0.788674
PPP5C	-0.509963	7.38968	-3.70819	0.00110228	0.0416893	-0.794781
EVI2B	0.885701	10.1657	3.70701	0.00110554	0.0416893	-0.797463
NR5A1	-1.5619	4.20334	-3.70611	0.00110804	0.0416893	-0.799525
PIK3CB	0.615132	8.1178	3.704	0.0011139	0.0416893	-0.804324
MS4A1	2.25128	7.56616	3.70282	0.00111719	0.0416893	-0.807008
ASH1L	-0.495791	7.8781	-3.70274	0.00111741	0.0416893	-0.807184
PTPRF	-1.24667	7.15128	-3.70159	0.00112062	0.0416893	-0.809801
ASPH	-0.751476	8.39241	-3.69998	0.00112511	0.0416893	-0.813442
AKT2	-1.41728	5.242	-3.69921	0.00112728	0.0416893	-0.815192
ZFYVE26	0.465313	8.55729	3.69891	0.00112814	0.0416893	-0.81589
PTTG1IP	0.377834	12.2725	3.69469	0.00114009	0.0420097	-0.825477
TRBC1	1.98995	9.44109	3.69108	0.00115041	0.0422684	-0.833677
MSH2	0.541265	7.64626	3.68937	0.00115531	0.0423271	-0.837544
IRF2	0.479182	9.63699	3.68364	0.00117197	0.0426224	-0.850577
LAX1	1.39559	8.19934	3.68292	0.00117406	0.0426224	-0.852197
CPSF4	-0.622369	8.75646	-3.68124	0.001179	0.0426224	-0.856023
TLR7	1.28707	8.37937	3.67982	0.00118317	0.0426224	-0.859236
PARP4	0.435797	10.3238	3.67948	0.00118418	0.0426224	-0.86001
SNORD42A	-0.475634	14.4716	-3.67855	0.00118692	0.0426224	-0.862115
TRAT1	2.63454	4.37733	3.67699	0.00119157	0.0426224	-0.86567
KIF11	1.54582	6.18269	3.67664	0.00119259	0.0426224	-0.866451
SCN1B	-0.408583	7.75921	-3.67303	0.00120337	0.0426224	-0.874638
CEL	-1.00058	3.38292	-3.67288	0.00120382	0.0426224	-0.874976
RNF170	0.600388	7.13884	3.67259	0.0012047	0.0426224	-0.875641
DIPK1A	0.602158	9.04311	3.6713	0.00120859	0.0426224	-0.878573
GZMK	2.28422	8.7108	3.6711	0.00120919	0.0426224	-0.879031
TTC30A	0.802059	5.46845	3.67086	0.0012099	0.0426224	-0.879563
PAX9	-0.651553	6.28746	-3.66827	0.00121776	0.0426641	-0.885456
IFNA8	1.51903	1.65755	3.66752	0.00122003	0.0426641	-0.887148
LGALS2	2.05883	6.91733	3.66718	0.00122107	0.0426641	-0.88792
WNT1	-1.34207	4.6099	-3.66536	0.00122663	0.0426806	-0.892056
PTPN12	-1.63119	6.45641	-3.66484	0.00122819	0.0426806	-0.893215
CALML4	0.61544	7.73592	3.66288	0.00123422	0.042705	-0.897672
AIRE	-0.936748	4.26616	-3.66245	0.00123556	0.042705	-0.898653
SPRR3	-1.17167	4.29455	-3.65832	0.00124834	0.0428045	-0.908015
CDADC1	-0.779729	6.29017	-3.65658	0.00125375	0.0428045	-0.911953
ROR1	0.645758	7.24238	3.65651	0.00125398	0.0428045	-0.912118
PDCD1LG2	1.86003	5.25475	3.65581	0.00125615	0.0428045	-0.913692
IP6K1	-0.545596	8.74537	-3.65446	0.00126037	0.0428045	-0.916744
ZNF142	0.600626	6.71415	3.6535	0.0012634	0.0428045	-0.918926
HAUS4	0.589739	9.39312	3.65312	0.00126461	0.0428045	-0.919794
MTA1	-0.354419	8.72261	-3.65232	0.00126712	0.0428045	-0.921599
MFAP3	0.441053	8.86346	3.65189	0.00126848	0.0428045	-0.922575
GBP1	1.32086	9.34475	3.64937	0.00127647	0.0429611	-0.928288
CNTRL	0.495986	8.10876	3.64542	0.00128909	0.0431666	-0.937236
XCL1	1.69117	6.17269	3.64466	0.00129153	0.0431666	-0.938954
MMP13	2.84428	6.06292	3.64408	0.00129341	0.0431666	-0.940281
ENO1	-1.20077	10.4731	-3.64326	0.00129604	0.0431666	-0.942126
MLLT10	-0.628822	6.36373	-3.64146	0.00130187	0.0432485	-0.94621
CCN6	1.4395	6.05077	3.63989	0.00130697	0.0432645	-0.949766
BBC3	-1.02043	7.84192	-3.63923	0.0013091	0.0432645	-0.951246
ABI1	0.448145	9.43746	3.63815	0.00131265	0.0432702	-0.953708
SLF2	0.465529	8.22857	3.63426	0.00132541	0.0435787	-0.962503
TES	0.471913	9.96896	3.63125	0.00133539	0.0437945	-0.969323
CAMTA1	1.27198	5.64557	3.62922	0.00134212	0.0438832	-0.9739
GCH1	1.04733	9.47833	3.62726	0.00134871	0.0438832	-0.978348
SNX10	0.952251	9.34559	3.62698	0.00134962	0.0438832	-0.978968
MYCBP	0.503521	7.38851	3.6257	0.00135393	0.0438832	-0.981867
CSF1	-1.30347	6.9493	-3.62533	0.0013552	0.0438832	-0.982718
EFCAB2	-0.641344	5.71208	-3.62289	0.00136345	0.044039	-0.988233
EBF2	-1.35763	6.65815	-3.62091	0.00137018	0.0441452	-0.99271
RPL39	-0.420567	13.711	-3.61789	0.00138051	0.0442642	-0.999543
EHD3	0.791021	8.02891	3.61781	0.00138077	0.0442642	-0.999714
GRB10	-0.498637	8.57469	-3.61537	0.00138919	0.0444228	-1.00524
EPN3	-0.712743	2.92517	-3.6123	0.00139982	0.0445034	-1.01217
FTL	-0.436011	14.2007	-3.61212	0.00140045	0.0445034	-1.01258
KHNYN	0.356028	9.12401	3.61164	0.00140212	0.0445034	-1.01366
DCK	0.612801	8.01518	3.60821	0.00141414	0.044774	-1.02142
RBMY1A1	-1.20054	4.41245	-3.60547	0.00142379	0.0449312	-1.0276
CXXC4	-0.953478	5.36044	-3.60317	0.00143195	0.0449312	-1.03279
NLGN4X	1.90543	7.22774	3.60272	0.00143355	0.0449312	-1.03381
ASF1A	0.583877	8.38689	3.60234	0.00143491	0.0449312	-1.03468
TNK2	-1.3023	4.9384	-3.60186	0.00143662	0.0449312	-1.03576
KCNN3	1.84887	4.65824	3.59836	0.00144917	0.0451096	-1.04366
CCDC47	-0.661433	9.13832	-3.59831	0.00144936	0.0451096	-1.04378
CEND1	-0.879906	6.77577	-3.5964	0.00145624	0.045214	-1.04808
FLRT2	1.25203	8.82363	3.5935	0.00146677	0.045431	-1.05463
RPL27A	-0.368924	13.003	-3.59102	0.00147582	0.0454918	-1.06022
RABEP2	0.570561	8.37448	3.59102	0.00147583	0.0454918	-1.06023
TGFB2	-0.718879	6.05152	-3.58746	0.00148892	0.0457852	-1.06825
TOPBP1	0.494643	9.1135	3.58549	0.00149624	0.045831	-1.07271
TRHDE	-2.19656	5.74991	-3.58433	0.00150054	0.045831	-1.07532
RPLP0	-0.377818	14.0774	-3.58417	0.00150113	0.045831	-1.07567
GDPD2	-0.598552	5.50774	-3.57981	0.00151746	0.0461255	-1.0855
ZNF24	-0.562531	8.85499	-3.57968	0.00151797	0.0461255	-1.08581
RFX5	0.774959	9.23202	3.57605	0.00153171	0.046433	-1.094
BRD2	-0.483201	10.2683	-3.57423	0.00153865	0.0464705	-1.0981
NR5A2	-0.47902	6.21226	-3.57251	0.0015452	0.0464705	-1.10196
GRK1	-1.10152	5.24605	-3.57207	0.00154691	0.0464705	-1.10297
UBE2L6	0.738575	10.7087	3.57102	0.00155092	0.0464705	-1.10532
GAP43	1.34574	6.78268	3.57099	0.00155107	0.0464705	-1.10541
JCHAIN	3.12789	8.79911	3.56924	0.00155779	0.046514	-1.10933
ABTB2	-0.909477	7.36035	-3.56873	0.00155978	0.046514	-1.11049
ITGB2	0.941536	11.3018	3.56626	0.00156934	0.0466191	-1.11605
RASGRP1	1.68741	7.16051	3.56595	0.00157057	0.0466191	-1.11676
EVL	0.726177	9.4706	3.5638	0.00157897	0.0467601	-1.1216
YIF1B	-0.506414	6.98657	-3.55621	0.00160895	0.0475382	-1.13868
CXCR4	1.01291	10.8762	3.54796	0.00164217	0.0483056	-1.15724
NKG7	2.95386	6.68042	3.54789	0.00164246	0.0483056	-1.1574
ARNTL2	0.779603	8.30873	3.54601	0.00165012	0.0484199	-1.16163
ADPRH	-1.22604	5.14411	-3.54428	0.00165724	0.0484214	-1.16554
LCK	2.22597	7.21273	3.5428	0.00166332	0.0484214	-1.16887
SNCA	-0.574251	7.70703	-3.54276	0.00166346	0.0484214	-1.16894
TNPO2	-0.494027	7.90277	-3.54232	0.00166528	0.0484214	-1.16993
GOLGA2P5	1.20782	4.85086	3.54112	0.00167026	0.0484565	-1.17264
R3HCC1L	-1.53526	4.90017	-3.53859	0.00168075	0.0486506	-1.17833
EEF2	-0.401386	12.807	-3.53526	0.00169464	0.0488539	-1.1858
RPS13	-0.354619	13.6256	-3.53488	0.00169624	0.0488539	-1.18666
GZMA	1.36627	7.98268	3.53335	0.00170268	0.0488539	-1.1901
RPL9	-0.408708	13.7563	-3.53327	0.00170301	0.0488539	-1.19027
CACNB1	-0.761332	6.89925	-3.532	0.00170839	0.0488989	-1.19314
GUCY1B1	0.98364	8.90163	3.53083	0.00171334	0.0489312	-1.19576
UGT2B17	1.72284	2.65888	3.52926	0.00172002	0.0490129	-1.19929
ARAP2	0.767923	8.01208	3.52818	0.00172463	0.0490353	-1.20172
FCMR	1.88572	7.56982	3.5263	0.00173268	0.049095	-1.20595
DIO3	-1.42991	6.55607	-3.52524	0.0017372	0.049095	-1.20832
ARHGAP10	-0.500868	8.30451	-3.52445	0.00174063	0.049095	-1.2101
FURIN	-0.550299	8.87114	-3.52412	0.00174204	0.049095	-1.21084
CIDEB	0.451216	8.42087	3.52149	0.00175342	0.0492436	-1.21675
CLCNKB	-0.81021	3.77316	-3.51969	0.00176122	0.0492436	-1.22078
NFIL3	-1.29586	10.2672	-3.51967	0.0017613	0.0492436	-1.22082
RPS4Y1	-3.84187	8.80722	-3.51936	0.00176268	0.0492436	-1.22153
SMPD2	0.922866	6.71098	3.51769	0.00176995	0.0493394	-1.22527
STN1	0.579827	8.39626	3.51654	0.00177501	0.0493729	-1.22786
CYFIP2	1.11024	7.38431	3.51327	0.00178941	0.0495116	-1.23519
KCNJ4	-0.899187	4.77457	-3.51307	0.00179032	0.0495116	-1.23565
DLST	-0.479796	9.83525	-3.51193	0.00179535	0.0495116	-1.2382
RPS6	-0.391741	13.5727	-3.51191	0.00179544	0.0495116	-1.23824
SMARCA5	0.471664	8.83027	3.50855	0.00181043	0.0497343	-1.24579
DKK2	1.76268	4.85376	3.50836	0.00181127	0.0497343	-1.24621
MEOX1	0.827991	8.88816	3.50641	0.00182001	0.0498674	-1.25058
MRS2	0.42456	7.49636	3.50271	0.00183676	0.0502074	-1.25889
ACKR2	-0.978584	6.07666	-3.50194	0.00184025	0.0502074	-1.26061
ZNF787	-0.655047	6.87851	-3.50078	0.00184552	0.0502443	-1.2632
MAPK14	-0.680898	7.81437	-3.49902	0.00185358	0.0503568	-1.26716
TBC1D19	1.42684	6.39046	3.49616	0.00186673	0.0504962	-1.27357
KAZALD1	-0.763721	7.36667	-3.49554	0.00186958	0.0504962	-1.27496
SLC1A5	-0.634753	8.49256	-3.49533	0.00187052	0.0504962	-1.27541
NFIX	-1.09872	5.44242	-3.49284	0.00188205	0.0507008	-1.28099
CPOX	0.717983	7.96101	3.48847	0.00190249	0.0511439	-1.29079
FANCF	1.33942	7.04422	3.48736	0.0019077	0.0511765	-1.29326
BLVRA	0.653352	9.86503	3.48595	0.00191436	0.051248	-1.29643
ANO1	0.95486	7.54741	3.48036	0.00194098	0.051836	-1.30895
IGHG1	1.89539	5.14824	3.47939	0.00194561	0.051836	-1.31111
RPS23	-0.44865	14.226	-3.4788	0.00194845	0.051836	-1.31244
NCR2	-0.845854	6.12852	-3.47766	0.00195396	0.0518634	-1.315
TNFRSF10B	-1.48593	6.4769	-3.47691	0.00195757	0.0518634	-1.31667
TAF15	-0.569175	8.58129	-3.47457	0.0019689	0.0520192	-1.3219
RANBP9	0.466126	9.52969	3.47402	0.00197156	0.0520192	-1.32313
FKSG49	-0.572118	9.32854	-3.47152	0.00198374	0.0522007	-1.32871
IL6ST	-0.638388	7.97344	-3.47094	0.00198658	0.0522007	-1.33001
PUM2	0.325221	10.8333	3.46902	0.00199604	0.0523419	-1.33432
RASA1	0.457835	10.2938	3.4674	0.00200401	0.0523482	-1.33793
OPN3	0.637568	9.20039	3.46731	0.00200444	0.0523482	-1.33813
RFTN1	0.764629	11.057	3.46632	0.00200938	0.0523704	-1.34036
CPNE6	-0.384364	4.02014	-3.4636	0.0020229	0.0526158	-1.34644
PEX5	-0.54088	8.97103	-3.45993	0.00204124	0.0529855	-1.35462
ICAM2	0.575386	10.1598	3.45786	0.0020517	0.0530626	-1.35925
ANKRD12	0.533573	8.13587	3.45759	0.00205305	0.0530626	-1.35985
MGP	-0.720335	12.6575	-3.45659	0.00205814	0.0530626	-1.36209
SIT1	1.7597	6.21543	3.45607	0.00206077	0.0530626	-1.36325
SMG7	-0.616771	7.20274	-3.4541	0.00207081	0.0531264	-1.36765
MAD2L1	0.959812	6.34461	3.45376	0.00207254	0.0531264	-1.36841
IL15RA	0.711915	8.89797	3.45315	0.00207567	0.0531264	-1.36978
DLGAP5	1.43016	6.46215	3.45098	0.00208677	0.0533041	-1.37462
MCM2	0.843259	8.40879	3.44868	0.00209865	0.0533992	-1.37976
ENTPD2	-1.1733	3.44357	-3.44864	0.00209882	0.0533992	-1.37984
CREBL2	0.640943	10.126	3.44613	0.00211187	0.0535473	-1.38545
PKD2L2	-1.51205	2.9072	-3.4454	0.00211567	0.0535473	-1.38708
HSPB6	-1.06675	8.68194	-3.44511	0.00211717	0.0535473	-1.38772
MZB1	3.29485	7.16695	3.44301	0.00212814	0.0537189	-1.39241
GSK3A	-0.374634	8.45552	-3.44134	0.00213689	0.0537703	-1.39613
SGPL1	0.670421	9.0018	3.44079	0.00213983	0.0537703	-1.39737
KHSRP	-0.658929	8.09588	-3.44023	0.00214276	0.0537703	-1.39861
DBNDD2	0.491827	9.90236	3.43619	0.00216417	0.0542015	-1.40762
RPL41	-0.391885	14.3158	-3.43248	0.00218403	0.0545922	-1.4159
TPK1	0.514251	8.89527	3.42979	0.00219851	0.0547154	-1.42188
HES1	-0.825264	8.26968	-3.42959	0.00219959	0.0547154	-1.42233
ATP8B4	0.745613	7.72103	3.42919	0.00220176	0.0547154	-1.42322
FUT4	0.618707	7.86111	3.42818	0.00220724	0.0547455	-1.42547
CTRC	-1.06848	6.5227	-3.42611	0.00221852	0.054919	-1.43009
RERE	-0.92241	6.75944	-3.42389	0.00223068	0.0550469	-1.43504
LCP1	0.967992	10.9627	3.4236	0.00223227	0.0550469	-1.43569
WWC3	0.490308	9.44158	3.42242	0.00223873	0.0550614	-1.43831
PRKAB2	-0.560342	6.55785	-3.42193	0.00224145	0.0550614	-1.4394
RTCA	0.444822	9.41024	3.42067	0.00224837	0.055081	-1.4422
THNSL2	-0.54215	7.42933	-3.41961	0.00225423	0.055081	-1.44456
RRBP1	-0.761543	7.83294	-3.41945	0.00225513	0.055081	-1.44492
RETN	-1.11072	5.5905	-3.41246	0.00229423	0.0558115	-1.46049
BEX1	-0.743392	6.64078	-3.41179	0.00229798	0.0558115	-1.46197
MINDY2	0.821254	6.76968	3.41177	0.0022981	0.0558115	-1.46201
PRKCH	0.699356	9.60492	3.41077	0.00230375	0.0558431	-1.46424
SLC4A1AP	0.380818	8.89881	3.40701	0.00232516	0.0561926	-1.47261
ASCC3	0.656629	9.36561	3.4067	0.00232693	0.0561926	-1.4733
MCM5	1.00724	8.4642	3.40591	0.00233143	0.0561953	-1.47505
PSG2	0.999171	5.78513	3.40223	0.00235257	0.0565369	-1.48323
PAPSS1	0.580963	11.2093	3.40116	0.00235878	0.0565369	-1.48561
DHRS9	1.15641	9.05313	3.40115	0.00235883	0.0565369	-1.48563
TOB2	-0.57528	8.95372	-3.39895	0.00237164	0.0566542	-1.49053
TBL1XR1	0.494532	8.75517	3.39848	0.00237434	0.0566542	-1.49156
LGALS7	-1.06599	3.65226	-3.39803	0.00237697	0.0566542	-1.49257
PTPRC	1.11116	10.0541	3.39571	0.00239058	0.0567901	-1.49774
IL27RA	1.01701	7.92214	3.39554	0.00239153	0.0567901	-1.4981
HKDC1	-1.03054	2.72507	-3.38928	0.00242859	0.0574865	-1.51201
CHD4	-0.686283	9.52808	-3.38907	0.00242983	0.0574865	-1.51248
MSL1	0.399279	11.3011	3.38374	0.0024618	0.0580884	-1.52431
SIK2	-0.635946	6.97469	-3.38332	0.00246433	0.0580884	-1.52524
BEGAIN	-0.955928	7.4758	-3.37944	0.00248792	0.058482	-1.53386
PAPSS2	0.499303	9.09876	3.37907	0.00249015	0.058482	-1.53467
PROP1	-0.938097	6.10987	-3.37629	0.00250715	0.0585033	-1.54083
PTPRU	-0.563463	7.1369	-3.37615	0.00250804	0.0585033	-1.54115
CSNK1G3	0.372429	8.9158	3.3758	0.00251021	0.0585033	-1.54193
RAB40AL	-1.50066	3.35791	-3.37523	0.00251368	0.0585033	-1.54318
LTBP4	-0.916495	8.28607	-3.3752	0.00251387	0.0585033	-1.54325
GADD45B	-1.26178	10.1009	-3.37173	0.00253535	0.0588648	-1.55095
CACNA1B	-1.01129	3.74239	-3.37089	0.00254059	0.0588648	-1.55282
HP	-2.2616	6.30885	-3.37047	0.00254317	0.0588648	-1.55374
TCF25	-0.724443	8.89204	-3.36941	0.00254982	0.0589124	-1.5561
PLXNB1	-0.827003	5.62927	-3.36741	0.00256231	0.0590945	-1.56052
LETM1	-0.547444	7.49716	-3.36528	0.00257573	0.0591883	-1.56525
DDX60	1.02643	8.88334	3.36425	0.00258225	0.0591883	-1.56753
GUCA1B	-1.12665	5.49757	-3.3638	0.00258509	0.0591883	-1.56853
TMEM59L	-0.502579	5.19022	-3.36299	0.00259026	0.0591883	-1.57033
ADCY2	-0.825454	6.047	-3.36195	0.00259685	0.0591883	-1.57264
HIPK1	-0.41464	8.72534	-3.36153	0.00259952	0.0591883	-1.57356
GPS1	-0.522675	8.34726	-3.3611	0.00260221	0.0591883	-1.5745
SHBG	-0.583286	3.51297	-3.36042	0.00260656	0.0591883	-1.57601
SLC25A40	0.748262	6.79439	3.36021	0.00260792	0.0591883	-1.57648
CLN5	0.579843	8.67229	3.35906	0.00261526	0.0592059	-1.57902
ZNF500	-0.474984	7.44054	-3.35864	0.00261793	0.0592059	-1.57995
CSF1R	0.725137	11.5066	3.35706	0.00262809	0.0593309	-1.58345
CDC20	1.83382	6.36967	3.35523	0.00263988	0.0594925	-1.5875
CDKN1A	-1.01387	10.0446	-3.35387	0.00264868	0.0594952	-1.59051
TFEC	0.831847	9.17562	3.35378	0.00264928	0.0594952	-1.59072
BTN3A3	1.06457	8.65837	3.35288	0.00265512	0.0595221	-1.59271
YWHAE	-0.409078	10.8673	-3.35163	0.00266328	0.0595641	-1.59548
FAM114A2	0.549438	9.02512	3.35117	0.00266629	0.0595641	-1.5965
NR4A3	-1.42158	6.44534	-3.34602	0.00270008	0.0596831	-1.60789
POT1	0.416343	8.33076	3.34548	0.00270365	0.0596831	-1.60909
MALT1	0.596758	7.89846	3.34524	0.00270524	0.0596831	-1.60962
LDB3	-0.925111	5.75877	-3.34497	0.00270704	0.0596831	-1.61022
RABAC1	0.482796	11.4033	3.34476	0.00270842	0.0596831	-1.61068
BIN3	-0.414606	9.29431	-3.34451	0.00271007	0.0596831	-1.61123
CACNA1D	-0.699476	5.71315	-3.34437	0.00271096	0.0596831	-1.61153
WIZ	-0.390544	7.7357	-3.34411	0.00271272	0.0596831	-1.61212
RAPGEF1	-1.5221	5.84729	-3.34337	0.00271764	0.0596831	-1.61375
TAB2	0.386812	9.55509	3.34329	0.00271816	0.0596831	-1.61392
GAGE12I	-0.673211	5.63404	-3.34022	0.00273862	0.0600052	-1.62071
EGFR	-0.513311	6.52883	-3.33969	0.00274219	0.0600052	-1.62188
USP5	-0.572954	8.34863	-3.33892	0.00274738	0.0600164	-1.62359
HDAC7	-0.973569	7.63248	-3.3371	0.00275964	0.0601817	-1.62762
IRF2BP1	-1.30023	8.05676	-3.33464	0.00277628	0.0604232	-1.63305
BRCC3	0.421106	7.54253	3.3336	0.00278334	0.0604232	-1.63535
CSNK2A1	-0.302147	8.697	-3.33271	0.00278937	0.0604232	-1.6373
STARD5	0.969925	7.21828	3.33224	0.00279256	0.0604232	-1.63834
RPP30	0.326531	9.36333	3.33199	0.00279427	0.0604232	-1.63889
PARD3	-0.639037	7.65497	-3.32827	0.00281977	0.060872	-1.64711
CDK1	0.751346	7.27741	3.32685	0.00282962	0.0609415	-1.65026
CD84	-0.902395	7.15005	-3.32603	0.00283524	0.0609415	-1.65205
CEP57	0.548469	8.30359	3.32572	0.00283738	0.0609415	-1.65273
LBX1	-0.644258	1.90354	-3.32492	0.00284293	0.0609415	-1.6545
VARS	-0.471609	7.3386	-3.32412	0.00284852	0.0609415	-1.65627
FABP6	-0.485853	1.95403	-3.32312	0.00285548	0.0609415	-1.65848
RBFADN	-1.57478	5.61953	-3.32301	0.00285626	0.0609415	-1.65873
CACTIN	-0.421273	8.098	-3.32182	0.00286455	0.0610169	-1.66135
SPRED2	-1.49175	4.64743	-3.31634	0.00290312	0.0614677	-1.67343
CTCF	0.395646	9.86085	3.31623	0.00290394	0.0614677	-1.67369
RAB8A	0.480034	10.4648	3.31615	0.0029045	0.0614677	-1.67386
NXPE3	0.616117	6.10199	3.31555	0.00290874	0.0614677	-1.67518
B2M	-0.349906	13.8559	-3.31542	0.00290969	0.0614677	-1.67547
CHEK1	0.562302	5.77733	3.31326	0.00292503	0.0615096	-1.68022
RRM2	1.25171	7.94572	3.31319	0.00292557	0.0615096	-1.68039
RIMS1	-1.10171	5.60498	-3.31312	0.00292606	0.0615096	-1.68054
ZNF107	0.692163	5.81528	3.31198	0.00293419	0.0615796	-1.68305
CYTIP	0.992048	8.82228	3.31111	0.00294041	0.0616092	-1.68496
JUN	-1.35323	8.84819	-3.3091	0.00295488	0.0616389	-1.6894
ECE1	-0.587954	8.16141	-3.30891	0.00295628	0.0616389	-1.68983
AAMP	-0.382088	8.98822	-3.30837	0.00296017	0.0616389	-1.69101
TIA1	0.475277	8.79874	3.30679	0.00297159	0.0616389	-1.69449
DNAH2	-0.598693	3.42841	-3.306	0.00297735	0.0616389	-1.69624
CCL18	1.52912	11.1113	3.30574	0.00297919	0.0616389	-1.6968
RBM4B	0.472289	8.75922	3.30537	0.00298191	0.0616389	-1.69763
SLC9A5	-1.31912	5.66324	-3.3048	0.00298605	0.0616389	-1.69888
TPST2	0.367433	9.24142	3.30431	0.00298958	0.0616389	-1.69995
RTN1	0.737453	8.35712	3.30427	0.00298989	0.0616389	-1.70004
PNOC	1.91717	6.98973	3.30353	0.00299527	0.0616507	-1.70166
HIP1	-0.683341	7.80436	-3.30226	0.00300456	0.0617427	-1.70446
LINC01565	-0.601854	3.30821	-3.30037	0.00301848	0.0619295	-1.70864
HPS5	0.482264	8.58373	3.29805	0.0030356	0.0621814	-1.71375
XIST	2.72935	8.83533	3.29705	0.00304303	0.0622341	-1.71595
PSMB8	0.813635	10.57	3.29557	0.00305402	0.0622668	-1.71921
HRH3	-0.61245	4.47646	-3.29552	0.00305434	0.0622668	-1.7193
LSR	1.35444	6.17754	3.29111	0.00308736	0.0628401	-1.72901
IER2	-1.07561	11.74	-3.28848	0.00310718	0.0631152	-1.73479
OGDHL	-0.670183	3.24763	-3.28801	0.00311072	0.0631152	-1.73582
RAB29	0.446845	8.8959	3.28731	0.00311607	0.0631238	-1.73737
ATXN1	0.618843	9.3123	3.28633	0.00312351	0.0631748	-1.73953
BACH2	0.900223	7.35486	3.28539	0.00313065	0.0632193	-1.74159
MUC5AC	-0.578978	3.63752	-3.28396	0.00314157	0.0633092	-1.74473
ECT2	0.684797	6.67274	3.28265	0.00315161	0.0633092	-1.74761
C11orf80	1.94746	5.72478	3.28222	0.00315495	0.0633092	-1.74857
CCR5	1.20489	8.98034	3.2818	0.00315814	0.0633092	-1.74948
MISP	-1.16649	6.3047	-3.28159	0.00315978	0.0633092	-1.74995
IL17B	-0.488413	2.15561	-3.27974	0.00317402	0.0634952	-1.75401
LRMP	1.32619	8.08065	3.27725	0.00319329	0.0636909	-1.75947
HARS2	0.41072	8.96555	3.2772	0.00319374	0.0636909	-1.7596
MAT2A	-0.663334	10.4182	-3.27472	0.00321306	0.0639544	-1.76505
AVP	-1.23243	4.64731	-3.27362	0.00322164	0.0639544	-1.76745
RUNDC3A	-0.595669	6.57982	-3.27359	0.00322191	0.0639544	-1.76753
SGTA	-0.658554	7.57688	-3.27137	0.0032393	0.0642003	-1.77239
AIDA	0.584354	9.90172	3.27065	0.003245	0.064214	-1.77397
CRLF3	0.477592	9.97721	3.26975	0.00325214	0.0642562	-1.77596
CD8A	1.53563	8.13114	3.26877	0.00325985	0.0643093	-1.77809
CYP2A13	-1.11601	4.93455	-3.26674	0.00327605	0.0645296	-1.78257
CEACAM6	-0.411515	6.25621	-3.26572	0.00328417	0.0645903	-1.7848
PHF3	-0.635199	6.63258	-3.26355	0.00330149	0.0647777	-1.78955
SPINK4	-0.795934	5.99969	-3.26196	0.00331434	0.0647777	-1.79305
FSTL3	-0.55734	7.70043	-3.2618	0.00331561	0.0647777	-1.7934
POFUT1	-0.614169	6.53289	-3.2618	0.00331563	0.0647777	-1.7934
IGFALS	-0.668948	6.82487	-3.26111	0.00332118	0.0647777	-1.79492
TOMM40	-0.590592	8.81975	-3.26075	0.00332408	0.0647777	-1.7957
EDRF1	-1.05525	5.04442	-3.25991	0.00333086	0.0647777	-1.79754
THAP1	0.598873	7.46757	3.25951	0.00333411	0.0647777	-1.79842
CSF2RB	0.9299	10.2297	3.25678	0.00335629	0.0651101	-1.8044
HBQ1	-0.458831	2.63545	-3.25505	0.00337043	0.0652854	-1.8082
LLGL2	0.591622	6.79922	3.25344	0.00338359	0.0653642	-1.81171
POU2F3	-1.28431	2.63143	-3.25331	0.00338468	0.0653642	-1.812
ARID1A	0.349008	9.71932	3.25219	0.0033939	0.0654436	-1.81446
CERS6	0.514091	9.20249	3.2515	0.00339962	0.0654554	-1.81598
RPS12	-0.339477	13.842	-3.25011	0.00341112	0.0655784	-1.81902
ADM2	-1.32695	6.71346	-3.24715	0.00343575	0.065953	-1.82551
CTNNB1	-0.692647	10.4769	-3.24418	0.0034606	0.0663307	-1.83201
DGKH	-1.08927	5.97036	-3.24143	0.00348378	0.0665807	-1.83803
DDX31	-1.49687	5.59776	-3.2414	0.00348402	0.0665807	-1.8381
BARD1	1.8201	6.19477	3.23983	0.00349733	0.0667066	-1.84153
FBXW12	-1.18534	8.82677	-3.23846	0.00350892	0.0667066	-1.84452
GGTLC2	-1.11548	6.24852	-3.23825	0.00351071	0.0667066	-1.84498
SSTR3	-0.854503	4.57531	-3.23727	0.0035191	0.0667066	-1.84713
CRELD2	0.791893	11.2066	3.23695	0.00352186	0.0667066	-1.84784
HAS2	-0.985968	7.54544	-3.23631	0.0035273	0.0667066	-1.84923
MATN4	-0.868545	5.90521	-3.23623	0.00352799	0.0667066	-1.84941
PGLYRP1	-1.15309	3.48961	-3.23573	0.00353223	0.0667066	-1.85049
PTMA	-0.342308	12.1219	-3.23433	0.00354429	0.0668359	-1.85356
HERPUD1	0.576697	11.708	3.2335	0.00355145	0.0668726	-1.85538
CTNNA2	-1.33685	3.92952	-3.23264	0.00355883	0.0669132	-1.85725
EIF3B	-0.551301	10.7151	-3.22832	0.0035963	0.0674219	-1.8667
IDH2	0.814794	8.80692	3.22831	0.0035964	0.0674219	-1.86672
RPL19	-0.347471	13.5405	-3.22428	0.00363165	0.0679835	-1.87552
ZNF184	0.723916	6.52861	3.22354	0.00363816	0.0680059	-1.87713
DAPK3	-0.68887	7.24004	-3.22232	0.00364893	0.0680704	-1.8798
CHGA	-1.44189	5.20565	-3.22068	0.00366352	0.0680704	-1.88339
SFT2D2	0.560422	8.29238	3.21982	0.00367114	0.0680704	-1.88526
ENPP1	-1.05238	7.53704	-3.21939	0.00367497	0.0680704	-1.8862
PREP	0.398268	8.30562	3.21911	0.00367743	0.0680704	-1.88681
ROM1	-0.689671	6.28005	-3.2187	0.0036811	0.0680704	-1.88771
IL10RA	0.715538	10.5506	3.2171	0.00369543	0.0680704	-1.89121
PNMT	-1.3077	5.05691	-3.21701	0.00369622	0.0680704	-1.8914
GFRA4	-0.533456	3.60122	-3.21688	0.00369735	0.0680704	-1.89168
TRIM46	-1.42216	3.25654	-3.21619	0.00370359	0.0680704	-1.8932
TAPBPL	0.778378	8.41734	3.21455	0.00371831	0.0680704	-1.89677
COMMD8	0.654816	9.77924	3.2144	0.00371964	0.0680704	-1.89709
IER5	0.703226	9.57083	3.21389	0.00372422	0.0680704	-1.8982
KLHL36	0.979939	6.57902	3.21384	0.00372473	0.0680704	-1.89832
ZNF471	-1.59025	3.40855	-3.21366	0.00372631	0.0680704	-1.89871
PCDH1	-0.490883	6.94675	-3.21363	0.00372654	0.0680704	-1.89876
CASP1	0.635063	9.03316	3.21272	0.00373476	0.0681235	-1.90075
DNASE1	-0.419864	2.42422	-3.21119	0.00374867	0.0682801	-1.9041
MPZL1	-0.485148	8.34179	-3.20954	0.0037637	0.0684566	-1.9077
FAR2	0.963467	8.35789	3.20856	0.0037726	0.0685214	-1.90983
PPP1R2	0.479324	8.45625	3.20672	0.00378943	0.0685448	-1.91384
AP3D1	-1.9314	5.69979	-3.2065	0.00379146	0.0685448	-1.91433
KLRC3	1.06181	7.36622	3.2062	0.00379421	0.0685448	-1.91498
GPATCH2	0.360391	8.11654	3.20607	0.00379538	0.0685448	-1.91526
JTB	0.35546	12.3848	3.20527	0.00380273	0.0685448	-1.917
TLX1	-0.647024	3.60635	-3.20492	0.00380596	0.0685448	-1.91777
MICU2	0.511614	9.98484	3.20364	0.00381775	0.0686296	-1.92055
ADNP	0.416015	9.78342	3.20288	0.00382476	0.0686296	-1.9222
SLAMF1	1.18994	7.52764	3.20267	0.00382673	0.0686296	-1.92267
TRAF3IP3	1.48717	6.85345	3.20145	0.00383804	0.0687364	-1.92533
KIR2DS3	-0.696183	4.30835	-3.20027	0.003849	0.0688365	-1.9279
PSMB10	0.869815	9.78183	3.196	0.00388895	0.069333	-1.9372
ABCG1	0.591747	8.64191	3.19452	0.00390289	0.069333	-1.94042
SPDL1	0.680556	6.84445	3.19448	0.00390329	0.069333	-1.94051
EIF1AY	-2.71798	5.01107	-3.19404	0.00390743	0.069333	-1.94147
PTGDR2	-0.933021	4.6515	-3.19387	0.003909	0.069333	-1.94183
NF1	-0.429698	6.72374	-3.19341	0.00391338	0.069333	-1.94284
ADAM28	1.44198	6.27329	3.19328	0.00391461	0.069333	-1.94312
APOD	-2.13562	10.2525	-3.1909	0.00393724	0.0696376	-1.94831
CCL5	1.57118	8.68875	3.18677	0.00397671	0.0700778	-1.95729
FOXC1	-0.73209	10.3436	-3.18674	0.00397695	0.0700778	-1.95735
HPF1	0.396245	10.0138	3.18578	0.00398624	0.0700778	-1.95945
TTC13	0.46139	8.19524	3.18564	0.00398755	0.0700778	-1.95975
TAC3	-0.553758	8.01726	-3.18544	0.00398946	0.0700778	-1.96018
DPP8	0.360318	10.5753	3.18477	0.00399594	0.0700956	-1.96164
NADK	-0.544632	7.42515	-3.18392	0.00400418	0.0700978	-1.96349
PURA	-0.650137	9.25612	-3.18337	0.0040095	0.0700978	-1.96469
CORO1B	0.613991	9.42109	3.1828	0.00401504	0.0700978	-1.96593
GDF5	-1.22315	6.35424	-3.18236	0.00401928	0.0700978	-1.96688
SPINT2	0.727068	9.19795	3.18053	0.00403703	0.0700978	-1.97085
RPL23	-0.376887	12.3138	-3.18009	0.00404139	0.0700978	-1.97182
ABCA8	-1.55161	9.11534	-3.17985	0.00404371	0.0700978	-1.97234
CARD10	-0.784405	4.5715	-3.17934	0.00404866	0.0700978	-1.97344
C7	-2.11095	8.66904	-3.17931	0.00404898	0.0700978	-1.97351
LRRC42	0.424526	7.8455	3.17913	0.00405073	0.0700978	-1.9739
SYT11	0.50019	7.71367	3.17711	0.00407059	0.0703465	-1.9783
PRRC2C	-0.659624	8.91541	-3.17475	0.00409382	0.070607	-1.98343
LMAN1L	-0.708351	4.103	-3.17446	0.00409667	0.070607	-1.98405
OAS2	0.747943	8.46437	3.17349	0.00410628	0.0706553	-1.98616
NAT1	0.475679	8.63623	3.17306	0.00411049	0.0706553	-1.98708
CENPBD1P1	-0.530566	7.91046	-3.16932	0.00414781	0.0712014	-1.99522
RPLP1	-0.33411	13.592	-3.16634	0.00417764	0.0716175	-2.00167
CA5A	-0.782241	5.94677	-3.16556	0.00418561	0.0716582	-2.00338
ZBTB43	-0.445343	7.5085	-3.16307	0.00421071	0.0719919	-2.00876
AP1S2	0.446944	10.5883	3.15965	0.00424563	0.0724922	-2.01619
GALNT10	-0.490294	9.30421	-3.15882	0.00425407	0.0725399	-2.01798
OR3A3	-0.496406	7.01597	-3.15628	0.00428021	0.0728887	-2.02349
HSD17B1	-0.820782	3.20357	-3.15373	0.00430656	0.0730392	-2.02901
C2orf72	-0.798071	5.15598	-3.1532	0.00431208	0.0730392	-2.03017
DAB1	-1.01615	3.80097	-3.15254	0.00431892	0.0730392	-2.03159
PRKCB	1.21456	8.2539	3.15236	0.00432081	0.0730392	-2.03199
EDC3	-0.585489	6.76794	-3.15208	0.00432377	0.0730392	-2.0326
ZDHHC4	0.528101	8.85074	3.15205	0.00432402	0.0730392	-2.03265
PRAMEF11	-0.831984	6.14688	-3.15147	0.0043301	0.0730392	-2.03392
ARMC1	0.424085	9.01512	3.15104	0.00433462	0.0730392	-2.03486
TCEAL2	-1.45996	6.27387	-3.15003	0.00434511	0.0731199	-2.03703
SH2B3	0.506291	10.4385	3.14926	0.00435319	0.0731598	-2.0387
CA2	1.59998	7.20358	3.14815	0.00436482	0.0732593	-2.0411
FNBP1	0.516588	9.40819	3.14754	0.00437123	0.073271	-2.04242
ZNF529	0.940037	5.86361	3.14522	0.0043958	0.0735867	-2.04746
CEP170B	-0.491426	9.2823	-3.14455	0.00440285	0.0736086	-2.0489
FADS3	-0.618429	8.58787	-3.14111	0.00443942	0.0738736	-2.05634
GLOD4	0.400136	9.72798	3.141	0.00444063	0.0738736	-2.05659
RPL34	-0.377912	13.8478	-3.14075	0.00444328	0.0738736	-2.05712
NFAT5	-0.744922	6.61109	-3.14074	0.00444345	0.0738736	-2.05716
LBR	0.674233	10.0728	3.14016	0.00444962	0.0738736	-2.05841
PDE4C	-0.422765	7.92521	-3.13982	0.00445327	0.0738736	-2.05914
FAM89B	0.426199	9.92237	3.13631	0.00449096	0.0744026	-2.06672
AGL	0.676059	8.75395	3.13222	0.00453538	0.0749804	-2.07557
RNF125	0.786718	7.82145	3.13202	0.00453753	0.0749804	-2.076
NRGN	1.28187	7.60636	3.1309	0.00454976	0.0750857	-2.07842
PIWIL2	-0.484736	6.09999	-3.13003	0.00455929	0.0751463	-2.0803
DDB2	0.846343	9.086	3.12949	0.0045653	0.0751487	-2.08148
AMMECR1	0.496808	7.56751	3.12793	0.00458243	0.0752762	-2.08485
PLG	-1.10884	3.77925	-3.1274	0.00458822	0.0752762	-2.08598
STK10	0.587881	9.00745	3.12718	0.00459066	0.0752762	-2.08646
SLC49A3	-0.318437	6.93108	-3.12451	0.00462017	0.0756634	-2.09222
TBC1D4	0.558263	8.96942	3.12333	0.00463339	0.0757831	-2.09479
HMMR	0.823864	6.71473	3.12255	0.00464201	0.0758274	-2.09646
POLDIP3	-0.473129	6.69786	-3.12191	0.00464916	0.0758274	-2.09784
BIRC2	0.346926	10.9584	3.12149	0.00465384	0.0758274	-2.09875
IL13	-1.07973	6.27143	-3.12068	0.00466294	0.0758793	-2.1005
TM9SF4	-0.432875	8.94633	-3.1166	0.00470878	0.0765282	-2.10929
CD300A	1.2272	5.62809	3.11545	0.00472183	0.076643	-2.11178
SLC16A7	-0.879708	6.96447	-3.1137	0.00474172	0.0767818	-2.11556
AKAP10	0.321295	8.16578	3.11341	0.004745	0.0767818	-2.11618
SEPTIN6	0.549803	8.42808	3.11312	0.00474834	0.0767818	-2.11681
DBP	0.788845	6.86783	3.11134	0.00476865	0.0769335	-2.12065
DPF1	-0.6465	4.85795	-3.11125	0.00476972	0.0769335	-2.12085
MAT2B	0.351737	11.438	3.11006	0.00478337	0.0770567	-2.12341
PCSK6	-0.534726	6.47207	-3.10616	0.00482823	0.0776818	-2.1318
NTAN1	0.46294	9.55053	3.10462	0.00484616	0.0778725	-2.13513
RAB38	1.01949	6.20305	3.10263	0.0048693	0.0780164	-2.13941
C1orf159	-0.640944	6.6654	-3.10199	0.00487678	0.0780164	-2.14079
NFKBIE	0.700143	8.03879	3.10179	0.00487909	0.0780164	-2.14121
CABP1	-0.501847	3.93824	-3.10176	0.00487945	0.0780164	-2.14128
APBB1	-0.483567	8.14121	-3.10045	0.00489481	0.0781645	-2.1441
COQ8B	-1.35521	4.15639	-3.09904	0.00491139	0.0783318	-2.14714
HSP90B1	-0.888987	9.84755	-3.09743	0.00493045	0.0783863	-2.15062
S100A1	-0.813874	6.66722	-3.09738	0.00493098	0.0783863	-2.15071
PBOV1	-1.17265	3.0914	-3.09718	0.00493338	0.0783863	-2.15115
MCM3AP	-0.70128	6.31909	-3.09589	0.00494859	0.0783863	-2.15391
ATF6B	-0.717854	7.95209	-3.09577	0.00495008	0.0783863	-2.15418
MSX2	1.12081	5.64641	3.09499	0.00495933	0.0783863	-2.15586
AGRP	-1.20145	5.21519	-3.09479	0.00496168	0.0783863	-2.15629
NUBP2	-0.559084	8.14835	-3.09462	0.00496371	0.0783863	-2.15665
ANGPTL4	-1.46685	9.52151	-3.09272	0.00498631	0.0786061	-2.16073
CDC42EP2	-0.923976	7.0306	-3.09242	0.00498989	0.0786061	-2.16138
UFC1	0.360262	11.3709	3.09133	0.00500301	0.0786443	-2.16373
ZNF550	-1.2519	5.56424	-3.08982	0.00502117	0.0786443	-2.16699
BSCL2	0.774013	7.93373	3.08912	0.0050295	0.0786443	-2.16848
TMCC2	1.06835	6.61799	3.08895	0.0050316	0.0786443	-2.16885
CXCR6	1.13092	6.24708	3.08878	0.00503367	0.0786443	-2.16922
LYPD3	-0.863991	5.48795	-3.08864	0.00503526	0.0786443	-2.1695
ALPP	-0.439055	2.37689	-3.08825	0.00504001	0.0786443	-2.17035
SGPP1	0.664981	8.13331	3.08783	0.00504504	0.0786443	-2.17125
NR3C1	0.468035	10.363	3.08763	0.00504751	0.0786443	-2.17169
SEC63	-0.642819	8.91908	-3.08591	0.00506837	0.0788734	-2.17539
KCNMB1	0.653349	9.09499	3.08509	0.00507826	0.0789304	-2.17714
PAM16	-0.370101	8.5458	-3.08459	0.00508434	0.0789304	-2.17821
FLT3LG	1.09914	5.7161	3.08391	0.0050927	0.0789646	-2.17969
ITK	1.50881	7.99509	3.0833	0.00510005	0.078983	-2.18098
MXD1	-1.53105	3.43283	-3.08131	0.00512443	0.0791887	-2.18526
RTP4	1.21795	7.75247	3.08121	0.00512568	0.0791887	-2.18548
PRKACA	-0.481131	8.21765	-3.08053	0.00513407	0.0792228	-2.18695
PRR16	0.813471	5.66851	3.07925	0.0051498	0.0792754	-2.18969
KRT31	-0.616573	5.18498	-3.07924	0.00514984	0.0792754	-2.1897
PSIP1	0.717375	9.54674	3.07807	0.00516427	0.0794022	-2.19221
ABCF2	-0.637143	7.08966	-3.07597	0.00519033	0.0797073	-2.19673
SREK1IP1	-0.421948	6.61569	-3.07414	0.00521313	0.0799322	-2.20066
HAS1	-1.43997	10.2287	-3.07379	0.00521744	0.0799322	-2.2014
ANGPTL7	-2.61856	5.93931	-3.07258	0.00523261	0.0800689	-2.20401
NQO1	-0.736343	8.41741	-3.07159	0.00524499	0.0801211	-2.20613
NCAPD2	0.4708	7.2087	3.07131	0.00524851	0.0801211	-2.20673
ACTL7B	-0.955785	4.1806	-3.06965	0.00526935	0.0803435	-2.21029
RNF111	0.384039	9.20943	3.06874	0.00528082	0.0803993	-2.21224
TRPC7	-0.392519	1.89734	-3.06769	0.0052941	0.0803993	-2.21449
KIF14	0.671305	6.33134	3.06758	0.00529549	0.0803993	-2.21473
PIK3R1	-0.767368	9.10773	-3.06737	0.00529809	0.0803993	-2.21517
CEBPZ	-0.616005	8.83847	-3.06552	0.00532166	0.0806241	-2.21915
CD2AP	0.470597	8.11551	3.06522	0.00532548	0.0806241	-2.21979
TKT	-0.578396	9.77419	-3.06424	0.00533791	0.0807171	-2.22188
DDX3Y	-2.60809	6.70058	-3.06296	0.0053542	0.080868	-2.22462
PIAS4	-0.399231	6.50054	-3.0623	0.00536267	0.0808812	-2.22604
ANKRD10-IT1	-0.715589	8.47951	-3.06169	0.00537056	0.0808812	-2.22735
ITGB3	-0.56583	6.61388	-3.06116	0.00537737	0.0808812	-2.22849
MAG	-0.989046	4.50879	-3.06033	0.00538799	0.0808812	-2.23026
TNKS	-1.2854	5.11519	-3.05945	0.00539936	0.0808812	-2.23215
SSR4	0.677527	12.028	3.05934	0.00540073	0.0808812	-2.23238
TUBB2A	-0.792526	10.3952	-3.05917	0.00540298	0.0808812	-2.23275
CMAS	0.471571	7.28977	3.05897	0.00540553	0.0808812	-2.23318
PINLYP	0.784442	6.61306	3.05801	0.00541796	0.0809168	-2.23523
RBX1	0.50034	10.8358	3.0574	0.00542583	0.0809168	-2.23654
TNIP1	0.454922	9.87765	3.0565	0.00543754	0.0809168	-2.23847
NDNF	-1.1258	8.90459	-3.05644	0.00543828	0.0809168	-2.23859
RPL38	-0.435621	9.78319	-3.05635	0.00543947	0.0809168	-2.23879
DMWD	-0.478149	8.41342	-3.05535	0.00545239	0.0809516	-2.24092
HOXC4	-0.523607	8.35166	-3.05519	0.00545448	0.0809516	-2.24126
LOC101927051	-0.563129	3.90952	-3.05443	0.0054644	0.0809516	-2.24289
DECR2	-0.447067	8.46201	-3.05423	0.00546706	0.0809516	-2.24332
ZBTB16	-1.63719	9.02857	-3.05248	0.00548996	0.081189	-2.24707
CD2	1.46361	8.96777	3.05203	0.00549575	0.081189	-2.24802
ALAS1	0.519517	8.72305	3.05133	0.005505	0.0811932	-2.24953
TLE6	0.672337	6.06089	3.05105	0.0055087	0.0811932	-2.25013
GATAD1	-0.782211	8.63846	-3.04815	0.00554692	0.0813891	-2.25633
VAMP8	0.701977	11.3979	3.04772	0.00555259	0.0813891	-2.25724
B4GALT1	-0.649701	6.8196	-3.04768	0.00555316	0.0813891	-2.25733
ASTE1	0.485214	7.65809	3.04762	0.00555392	0.0813891	-2.25746
CTTN	-0.497148	7.19074	-3.04746	0.00555602	0.0813891	-2.2578
HOXA11	-0.524163	7.32557	-3.04716	0.00556007	0.0813891	-2.25845
ADAMTSL2	-0.891366	3.36543	-3.04626	0.00557195	0.0813955	-2.26036
SH3BP5	-0.397933	10.6325	-3.04617	0.00557321	0.0813955	-2.26057
MAP7D3	-0.393336	8.36132	-3.04439	0.00559684	0.0816212	-2.26436
SLC23A2	-0.631513	7.18956	-3.04402	0.00560185	0.0816212	-2.26516
SEMA4A	0.788024	8.86034	3.04326	0.00561203	0.0816212	-2.26679
SMYD2	0.53183	9.07103	3.0431	0.00561415	0.0816212	-2.26713
UBE2H	-0.51804	8.64397	-3.04159	0.00563431	0.0816212	-2.27034
CD63	-0.357589	13.6748	-3.0412	0.00563965	0.0816212	-2.27119
CLIC2	0.73875	9.68231	3.04087	0.0056441	0.0816212	-2.2719
WNT8B	-0.492703	3.49749	-3.04085	0.00564428	0.0816212	-2.27192
SPAG4	2.05518	6.13227	3.04068	0.00564656	0.0816212	-2.27229
APEH	0.495173	8.64253	3.04	0.00565574	0.0816212	-2.27374
RPS18	-0.34827	14.0279	-3.03978	0.00565868	0.0816212	-2.27421
DCAF10	0.477058	8.26602	3.03884	0.00567142	0.0817131	-2.27622
PDK3	0.624326	6.95047	3.03692	0.00569747	0.0819963	-2.28033
ACTR2	0.457045	10.4812	3.03482	0.00572594	0.0823136	-2.2848
ARHGEF38	-0.970622	6.67539	-3.03414	0.00573533	0.0823562	-2.28627
RNF122	-0.483378	8.41514	-3.03302	0.00575064	0.0823917	-2.28866
THAP3	-0.826192	5.45297	-3.03278	0.00575384	0.0823917	-2.28915
SELENOT	0.564269	11.1259	3.03255	0.00575707	0.0823917	-2.28966
RYR1	1.0904	6.18055	3.03061	0.00578371	0.0826806	-2.29379
NCK1	0.442933	9.88913	3.02955	0.00579836	0.0827977	-2.29606
IFT52	0.396746	9.40407	3.0241	0.00587405	0.0837258	-2.30768
TMOD2	1.38265	4.66351	3.02393	0.00587641	0.0837258	-2.30804
NNT	0.496882	8.1031	3.02245	0.00589711	0.0838934	-2.31119
GSTK1	0.440185	10.6132	3.02216	0.00590126	0.0838934	-2.31182
CDK2AP2	0.49594	8.46745	3.02114	0.00591557	0.0840037	-2.31399
NEUROG2	-0.6055	2.23299	-3.01988	0.00593328	0.0840131	-2.31667
ALCAM	0.790959	9.24684	3.01964	0.00593669	0.0840131	-2.31718
PLEKHO1	0.853976	9.02767	3.01962	0.00593689	0.0840131	-2.31721
CYTH3	-1.4735	3.84676	-3.01923	0.00594244	0.0840131	-2.31805
HPGDS	-0.916064	8.98726	-3.01662	0.00597945	0.0844433	-2.32361
SMPD1	-0.813454	6.49688	-3.01609	0.00598695	0.0844561	-2.32473
TDP1	0.500395	8.40317	3.01523	0.00599926	0.0845368	-2.32657
TRAC	1.49575	8.90587	3.01332	0.00602659	0.0848288	-2.33064
ACAP1	1.41241	6.57883	3.01159	0.00605132	0.0850835	-2.33431
HLA-DMB	0.988	12.3047	3.01053	0.0060667	0.0852062	-2.33658
PGGT1B	0.867934	6.38811	3.00853	0.00609548	0.0854365	-2.34082
TNK1	0.528749	7.84591	3.00847	0.00609642	0.0854365	-2.34096
ECE2	-0.895138	6.23532	-3.00674	0.00612153	0.0855926	-2.34463
SLC25A31	1.1309	3.02425	3.00669	0.00612225	0.0855926	-2.34474
ASAP1-IT1	-1.12176	7.11189	-3.00599	0.00613243	0.0855926	-2.34623
ESRRA	-0.390906	8.45404	-3.00585	0.00613447	0.0855926	-2.34652
TMEM246	-0.622761	7.39441	-3.00541	0.00614094	0.0855926	-2.34747
SCGB1A1	1.00782	5.15385	3.0045	0.00615413	0.0856054	-2.34939
ASXL2	0.340728	9.93984	3.00443	0.00615521	0.0856054	-2.34955
RPL30	-0.34582	13.913	-3.00396	0.00616214	0.085609	-2.35055
KCNC4	-0.886286	5.98224	-3.00159	0.00619688	0.0859737	-2.35558
SENP7	0.73782	5.93906	3.00112	0.00620377	0.0859737	-2.35658
CEP76	0.611219	6.69013	3.0008	0.0062085	0.0859737	-2.35726
DLC1	-0.676657	6.93176	-3.00017	0.00621783	0.08601	-2.35861
GZMB	1.63918	7.41494	2.99965	0.00622546	0.0860227	-2.3597
ITPR3	-0.563209	8.71687	-2.99917	0.00623253	0.0860277	-2.36072
ADCY7	0.638119	9.12517	2.99832	0.0062452	0.0861099	-2.36254
OFD1	0.419973	9.64355	2.99724	0.00626119	0.0861656	-2.36483
TMOD1	-1.06243	8.56347	-2.99659	0.0062708	0.0861656	-2.3662
LMBRD1	0.471352	11.8163	2.9962	0.0062767	0.0861656	-2.36704
MXRA5	1.33116	11.8416	2.99541	0.00628845	0.0861656	-2.36871
RHBDL1	-0.429584	2.71327	-2.99541	0.00628848	0.0861656	-2.36872
GOLIM4	-0.76687	6.52676	-2.99533	0.00628956	0.0861656	-2.36887
2022-03-08	0.620317	9.04547	2.99326	0.00632055	0.0864977	-2.37327
MYLPF	-0.812883	4.93067	-2.99255	0.00633116	0.0865429	-2.37477
TNFSF11	1.19138	6.43369	2.99214	0.00633734	0.0865429	-2.37564
CRTC1	-0.446467	7.10467	-2.99054	0.00636141	0.0867791	-2.37904
RBFOX2	-0.724701	9.07781	-2.98452	0.0064529	0.0878841	-2.39181
ERBB4	-0.659789	6.07435	-2.98406	0.0064599	0.0878841	-2.39278
ACTG1	-0.308373	14.0541	-2.98386	0.00646298	0.0878841	-2.3932
SKAP1	0.729879	8.36424	2.98253	0.00648344	0.0879853	-2.39603
POLR1B	-0.717002	8.13745	-2.98248	0.00648414	0.0879853	-2.39613
STIM1	-0.466009	7.71274	-2.98175	0.00649542	0.0880026	-2.39768
KISS1	-1.00515	3.66008	-2.98151	0.00649914	0.0880026	-2.3982
LOC101929272	2.19575	5.6722	2.9801	0.00652089	0.0880961	-2.40118
DMXL1	0.6776	8.38292	2.97909	0.0065365	0.0880961	-2.40332
SAMD9	0.838484	7.1265	2.97858	0.00654435	0.0880961	-2.4044
INCENP	1.41073	4.8194	2.97848	0.00654595	0.0880961	-2.40461
HPN	-0.532333	6.00866	-2.97843	0.00654674	0.0880961	-2.40472
PTGER1	-0.529232	4.95103	-2.97839	0.00654726	0.0880961	-2.40479
SGCA	-1.86181	3.33313	-2.97691	0.00657032	0.08831	-2.40794
MUC13	-1.13209	5.28193	-2.97648	0.00657693	0.08831	-2.40884
SPAG5	0.467141	7.15573	2.97597	0.00658496	0.0883252	-2.40993
CDC42BPA	-0.634864	7.71135	-2.97546	0.00659286	0.0883388	-2.411
AP1G2	0.746244	6.92951	2.97408	0.0066145	0.0884971	-2.41393
NGLY1	0.366435	8.96224	2.97325	0.00662749	0.0884971	-2.41568
CRYM	-0.76189	7.81311	-2.97295	0.00663215	0.0884971	-2.41631
BAIAP2	-0.634833	7.06478	-2.97294	0.00663228	0.0884971	-2.41633
TRDV3	1.49251	6.46914	2.97108	0.00666163	0.0887963	-2.42028
PI4K2A	-0.455341	7.41741	-2.97034	0.00667334	0.0888043	-2.42185
TNFRSF4	1.17035	5.84346	2.96963	0.00668455	0.0888043	-2.42335
RHOH	1.6456	7.35947	2.96934	0.00668913	0.0888043	-2.42396
SLC1A7	-0.383521	6.83525	-2.96929	0.00668993	0.0888043	-2.42407
TFAP4	-0.921242	6.45773	-2.96875	0.00669845	0.0888254	-2.42521
MTHFR	-0.740241	4.45364	-2.96585	0.00674448	0.0893434	-2.43133
SARM1	0.419509	6.84248	2.96493	0.00675927	0.089447	-2.43329
CLCN7	0.717491	7.5998	2.96306	0.00678923	0.0897508	-2.43724
NSD1	0.48803	7.67727	2.96103	0.00682181	0.0900886	-2.44152
FCGR2C	0.834601	9.64281	2.96016	0.00683592	0.0901822	-2.44336
CAND1	0.403334	8.90299	2.95944	0.00684761	0.0902435	-2.44489
RAB9A	0.364499	9.79285	2.95802	0.00687049	0.090452	-2.44787
XPO1	0.428157	11.0278	2.95748	0.0068794	0.0904764	-2.44903
SECISBP2L	-0.407447	8.51884	-2.95646	0.00689599	0.0905535	-2.45118
MT2A	-0.468857	14.0996	-2.95539	0.00691334	0.0905535	-2.45343
GMPR2	0.475095	9.78424	2.95516	0.00691716	0.0905535	-2.45392
RPP25	-0.409719	8.30963	-2.95501	0.00691962	0.0905535	-2.45424
SERPINA10	-1.0404	3.37428	-2.95454	0.00692735	0.0905535	-2.45524
C10orf95	0.752216	3.85359	2.95452	0.00692762	0.0905535	-2.45527
SLC15A2	0.709859	6.41172	2.95389	0.006938	0.0905967	-2.45661
MAP3K10	-0.32505	4.15699	-2.95163	0.00697508	0.0909882	-2.46137
PHF11	0.432493	11.1096	2.95096	0.0069861	0.0910394	-2.46278
FGF13	-0.885389	7.42242	-2.95024	0.00699793	0.0911009	-2.46429
GIN1	0.425965	7.82865	2.94979	0.00700546	0.0911066	-2.46525
ALK	-0.715759	6.22412	-2.94924	0.0070146	0.0911329	-2.46642
LOXL2	-1.20529	5.2006	-2.94817	0.00703222	0.0912159	-2.46866
NACA	-0.381951	13.3892	-2.94799	0.00703521	0.0912159	-2.46904
NEURL1	-0.371986	6.30967	-2.9471	0.00705008	0.0913164	-2.47092
EFNA5	-0.576476	8.34491	-2.94666	0.00705736	0.0913183	-2.47185
PLA2G7	1.19937	6.63629	2.94493	0.00708632	0.0916007	-2.4755
VAV1	0.5465	8.4719	2.94438	0.0070955	0.091627	-2.47666
PTMS	-0.562375	6.92454	-2.94358	0.00710883	0.0916844	-2.47834
HAUS2	-0.764752	9.78111	-2.94326	0.00711425	0.0916844	-2.47902
TCAF1	-0.510881	8.22272	-2.94252	0.00712665	0.0916858	-2.48057
SEMA4C	-0.689262	9.09034	-2.9424	0.00712866	0.0916858	-2.48082
CD52	1.62616	9.49226	2.94186	0.00713781	0.0917002	-2.48197
EZH2	1.35395	5.77916	2.94109	0.00715085	0.0917002	-2.4836
CFHR1	-0.577855	10.4747	-2.94106	0.00715123	0.0917002	-2.48365
RESF1	0.630554	9.08656	2.93934	0.00718032	0.0919813	-2.48727
DAZL	1.29336	5.40948	2.93879	0.00718967	0.0920091	-2.48843
TFR2	-0.840673	5.79315	-2.93656	0.0072276	0.0924023	-2.49313
LRCH1	-1.30811	5.35231	-2.93572	0.00724197	0.0924281	-2.49491
RHOBTB3	-0.889574	8.39289	-2.93513	0.00725189	0.0924281	-2.49613
USP32	0.498092	7.54853	2.93498	0.00725446	0.0924281	-2.49644
MON2	0.352296	8.5766	2.93412	0.00726933	0.0924281	-2.49827
EIF5A2	0.807532	6.00303	2.93374	0.00727581	0.0924281	-2.49907
DEFA1	-0.681453	6.44018	-2.93352	0.00727948	0.0924281	-2.49952
MRPL18	0.331561	10.3015	2.93349	0.00728008	0.0924281	-2.49959
ABCA4	-0.99081	4.68161	-2.9327	0.00729366	0.0924862	-2.50126
ID4	-0.642742	7.73835	-2.93238	0.00729908	0.0924862	-2.50192
MKS1	-0.44482	7.4504	-2.9317	0.00731084	0.0925205	-2.50336
GID4	-1.21899	5.09769	-2.9311	0.0073212	0.0925205	-2.50462
SEMA4D	1.37211	8.33032	2.93097	0.00732343	0.0925205	-2.50489
WDR59	-0.759631	4.13259	-2.92933	0.00735171	0.0927864	-2.50833
CKAP2	0.673804	8.09811	2.92627	0.00740499	0.093229	-2.51478
CD38	1.80809	7.99844	2.92594	0.00741078	0.093229	-2.51548
ZNF532	0.432199	9.60666	2.92579	0.0074133	0.093229	-2.51578
TBC1D22B	-1.45598	3.16529	-2.9251	0.00742543	0.093229	-2.51724
RAB3D	-0.708289	6.41008	-2.92474	0.0074317	0.093229	-2.51799
CST1	1.77684	4.75239	2.92442	0.00743732	0.093229	-2.51867
C6orf62	-0.686578	8.97612	-2.9244	0.00743767	0.093229	-2.51871
DRAM1	0.73875	10.4888	2.92112	0.00749535	0.0936826	-2.5256
CERK	0.390558	9.55327	2.92076	0.00750166	0.0936826	-2.52635
POP5	0.353301	9.99774	2.92056	0.00750515	0.0936826	-2.52677
MAPKAPK5-AS1	0.527136	6.9948	2.92053	0.00750577	0.0936826	-2.52684
NPRL3	-0.346738	8.022	-2.92012	0.0075129	0.0936826	-2.52769
NEK3	0.398484	7.64175	2.91985	0.0075177	0.0936826	-2.52826
ARHGEF3	0.606992	9.85999	2.91892	0.0075343	0.0937983	-2.53023
LARS	-0.483853	9.86543	-2.91826	0.00754587	0.0938363	-2.5316
TRAM1	0.559682	11.2477	2.91777	0.0075547	0.0938363	-2.53264
POLG	-0.59695	7.49442	-2.91751	0.0075593	0.0938363	-2.53318
ABI2	-0.416147	7.78255	-2.91356	0.00762988	0.094552	-2.54147
CD48	1.24955	9.82384	2.91345	0.00763171	0.094552	-2.54169
RPS2	-0.336938	14.1312	-2.91242	0.00765022	0.09469	-2.54385
XBP1	1.10419	10.7599	2.91118	0.00767272	0.0947458	-2.54647
LAMP5	1.56969	6.73692	2.9107	0.00768131	0.0947458	-2.54747
PIK3C2B	0.699471	8.90744	2.91029	0.00768874	0.0947458	-2.54833
PRKCZ	1.88829	5.99988	2.91015	0.00769123	0.0947458	-2.54862
TNIK	0.596624	6.75483	2.91013	0.00769167	0.0947458	-2.54867
PTPRCAP	1.86295	7.04587	2.90857	0.00771991	0.0950023	-2.55194
CR1	0.930472	6.49133	2.90463	0.00779172	0.0957941	-2.56019
CLIC3	1.14697	5.46098	2.90331	0.00781594	0.0959998	-2.56296
FAM155B	-0.689417	6.3748	-2.90262	0.00782851	0.0960237	-2.56439
ELMO3	1.16288	5.32618	2.90239	0.00783286	0.0960237	-2.56489
H2AFX	-0.37683	7.21349	-2.90138	0.00785138	0.0961331	-2.56699
MAST1	1.57581	3.72945	2.9005	0.00786757	0.0961331	-2.56883
SLC29A3	0.82887	9.00285	2.9003	0.00787129	0.0961331	-2.56925
CHST15	0.368695	10.6922	2.90027	0.00787184	0.0961331	-2.56931
RPL13A	-0.328298	14.4089	-2.89969	0.00788269	0.0961331	-2.57054
TNFRSF10C	-1.11869	5.6533	-2.89946	0.00788677	0.0961331	-2.571
ORMDL2	0.433864	10.22	2.89864	0.00790214	0.096229	-2.57274
CD3D	1.71069	9.14005	2.89712	0.00793024	0.0964667	-2.5759
KRT8	-0.655972	6.77132	-2.89678	0.0079367	0.0964667	-2.57663
ZNF671	0.946699	6.83425	2.89563	0.007958	0.0965503	-2.57902
DOCK2	0.874682	9.25178	2.8956	0.00795864	0.0965503	-2.57909
PFDN1	0.411404	9.42048	2.89478	0.00797395	0.0966446	-2.5808
ZFP36L1	-0.650687	8.47195	-2.89398	0.007989	0.0967356	-2.58248
CADM3-AS1	-0.652041	3.74296	-2.89223	0.00802182	0.0970219	-2.58614
LRIF1	0.777627	7.54227	2.89191	0.00802778	0.0970219	-2.5868
ZBTB7A	-0.507286	6.31711	-2.89061	0.0080524	0.0972278	-2.58953
STAMBP	0.291258	9.22761	2.88975	0.00806862	0.097332	-2.59132
RFX1	-0.610701	2.99017	-2.88886	0.00808547	0.0974436	-2.59318
MTMR10	-1.25099	5.34983	-2.88754	0.00811063	0.0974809	-2.59595
ZNF821	0.664512	6.13189	2.88737	0.00811381	0.0974809	-2.5963
RHOB	-0.797034	11.9346	-2.88702	0.00812038	0.0974809	-2.59702
CSF2	-0.771815	4.65722	-2.8869	0.00812276	0.0974809	-2.59728
WDR43	-0.719865	8.16728	-2.8867	0.00812658	0.0974809	-2.5977
FLOT1	0.331643	10.9025	2.88525	0.00815419	0.0976574	-2.60072
SURF2	-0.337259	12.8167	-2.88513	0.00815652	0.0976574	-2.60098
NOP2	-0.45826	9.5156	-2.88396	0.00817903	0.0978306	-2.60343
CDH13	1.73845	6.45647	2.88358	0.00818625	0.0978306	-2.60422
RACGAP1	0.505531	7.94619	2.88272	0.0082027	0.0979151	-2.60601
WASHC2C	0.373409	10.2514	2.88242	0.00820859	0.0979151	-2.60665
SNX6	0.536479	10.818	2.88162	0.00822392	0.0979445	-2.60831
DNAH9	-0.59293	5.15277	-2.88149	0.00822633	0.0979445	-2.60857
FAM30A	1.52935	6.65047	2.88106	0.00823467	0.0979528	-2.60947
NTSR1	-0.606124	4.03466	-2.88056	0.0082443	0.0979765	-2.61051
CDC42SE2	-1.5715	3.51829	-2.87746	0.00830437	0.0985074	-2.61698
CHST5	-0.440256	7.66405	-2.87688	0.00831572	0.0985074	-2.6182
PYY2	-0.507336	4.16397	-2.8767	0.00831918	0.0985074	-2.61857
TMCO3	0.538479	8.18101	2.87668	0.0083197	0.0985074	-2.61862
IFI27	0.616177	12.301	2.87568	0.00833911	0.0986462	-2.6207
BUB3	0.31267	10.0885	2.8749	0.0083544	0.0987359	-2.62233
ZNF215	1.35927	5.60481	2.87247	0.00840207	0.0990533	-2.6274
CYP2D6	-0.770926	5.47412	-2.87241	0.00840326	0.0990533	-2.62752
ZKSCAN4	0.818395	7.72608	2.87214	0.00840862	0.0990533	-2.62809
C16orf95	-0.522677	6.45738	-2.87181	0.00841509	0.0990533	-2.62878
MLC1	-1.01295	3.90024	-2.87116	0.00842783	0.0990533	-2.63012
SEMA3A	-1.05239	7.88853	-2.87076	0.00843568	0.0990533	-2.63095
VDAC3	0.292991	9.60828	2.87064	0.00843818	0.0990533	-2.63122
VSX1	-0.805655	3.07501	-2.87039	0.00844305	0.0990533	-2.63173
RPS8	-0.420923	11.6401	-2.86956	0.00845956	0.0990745	-2.63347
KLK14	-0.47832	3.94927	-2.86939	0.00846289	0.0990745	-2.63382
CCDC198	1.78911	1.72744	2.86913	0.00846804	0.0990745	-2.63436
RECQL4	-0.563554	3.75333	-2.86732	0.00850391	0.099361	-2.63812
RPS24	-0.310632	13.7075	-2.86677	0.00851492	0.099361	-2.63928
SUZ12	0.394072	10.0252	2.86672	0.00851577	0.099361	-2.63937
MTSS1	-0.726425	6.04127	-2.8655	0.00854026	0.0995562	-2.64192
NUCKS1	-0.39865	10.3632	-2.86465	0.00855723	0.0996633	-2.64369
CALCR	-0.740277	5.28888	-2.86361	0.00857804	0.099815	-2.64585
KDM8	0.453998	7.08071	2.86319	0.00858639	0.0998217	-2.64672
SLC24A2	-0.466883	6.587	-2.86126	0.00862523	0.100182	-2.65074
GSN-AS1	-0.757613	4.18366	-2.86008	0.00864916	0.100238	-2.6532
RPL17	-0.313489	12.2913	-2.85998	0.00865114	0.100238	-2.65341
PGAM1	0.341437	12.0484	2.85986	0.00865351	0.100238	-2.65365
INTS8	0.506976	9.269	2.85872	0.00867671	0.100417	-2.65603
IL7	0.811247	6.27245	2.85779	0.0086956	0.100543	-2.65797
ANKRD49	0.547676	9.36738	2.85741	0.00870335	0.100543	-2.65876
PLA2G2D	2.85887	6.12279	2.85635	0.00872484	0.100701	-2.66095
KMT2B	-0.992249	3.75267	-2.85485	0.00875555	0.100849	-2.66408
FKBP11	1.14051	10.188	2.85429	0.00876686	0.100849	-2.66523
RAD51	1.01129	5.52793	2.85424	0.00876789	0.100849	-2.66533
KDM4A	-0.359109	8.48378	-2.85418	0.00876918	0.100849	-2.66547
PPP1R37	-0.87431	4.79554	-2.85337	0.00878585	0.100895	-2.66716
SLC6A20	-0.635923	2.91667	-2.85291	0.0087952	0.100895	-2.6681
PSAP	-0.329583	13.5364	-2.85267	0.00880015	0.100895	-2.6686
ITM2C	1.42489	9.02263	2.85245	0.00880462	0.100895	-2.66905
CCZ1B	-1.27869	6.52012	-2.84969	0.00886157	0.101415	-2.67479
SCRT1	1.00619	3.56704	2.84949	0.00886581	0.101415	-2.67522
GNL1	-0.406028	8.05176	-2.8489	0.00887795	0.101463	-2.67643
ADAM10	0.457416	8.37731	2.84828	0.00889074	0.101464	-2.67771
ATXN8OS	1.13308	5.98657	2.84814	0.00889381	0.101464	-2.67802
COL8A1	0.941279	5.13055	2.84731	0.00891108	0.10157	-2.67975
CAAP1	0.472561	8.7809	2.84607	0.00893686	0.101774	-2.68232
ADCY6	-0.44619	8.96649	-2.84234	0.00901491	0.102488	-2.69005
CTC1	0.35034	8.06392	2.84231	0.00901555	0.102488	-2.69011
GNPAT	0.41357	10.1592	2.8416	0.00903039	0.102489	-2.69158
AURKA	0.975024	6.3858	2.84154	0.00903167	0.102489	-2.6917
YIPF1	0.403472	9.35808	2.84073	0.00904886	0.102594	-2.69339
PKP1	-1.09404	5.44062	-2.84017	0.0090607	0.102637	-2.69456
PPFIA1	-0.51107	7.80514	-2.83969	0.00907073	0.10266	-2.69554
MX1	0.876638	9.95118	2.83834	0.00909944	0.102679	-2.69835
GALC	0.454441	9.30452	2.83811	0.00910437	0.102679	-2.69883
ETAA1	0.732158	6.32996	2.83799	0.00910688	0.102679	-2.69908
LEFTY1	-0.470928	6.37626	-2.83794	0.00910786	0.102679	-2.69917
BMERB1	-0.692539	9.25232	-2.83773	0.00911246	0.102679	-2.69962
TYMS	1.08569	8.57227	2.83731	0.00912128	0.102689	-2.70048
JMJD6	-0.491328	7.8801	-2.83677	0.00913288	0.102729	-2.70161
ZNF362	-0.591427	5.73498	-2.83543	0.00916132	0.102958	-2.70438
HDAC11	-1.09877	5.10563	-2.83395	0.00919289	0.103223	-2.70744
PRKX	0.506453	8.52249	2.83267	0.00922046	0.103392	-2.7101
KLF4	-0.942122	11.22	-2.8325	0.00922412	0.103392	-2.71045
FNTB	-0.561812	7.21533	-2.83089	0.00925871	0.103624	-2.71378
KLK2	-0.606022	4.10728	-2.83079	0.00926092	0.103624	-2.71399
UCP2	0.743677	11.5924	2.82974	0.00928366	0.103694	-2.71617
SLC11A1	-0.66575	7.73472	-2.82916	0.00929611	0.103694	-2.71736
RAB11A	0.285047	10.801	2.82909	0.00929766	0.103694	-2.71751
ITM2B	-0.352407	12.674	-2.82889	0.00930194	0.103694	-2.71792
MRPL40	0.443993	9.52914	2.82828	0.00931512	0.103694	-2.71918
PDZD3	-0.517843	4.43691	-2.82826	0.00931571	0.103694	-2.71923
HSF4	-0.670089	5.15773	-2.82749	0.00933235	0.103745	-2.72082
TRIM15	-0.869303	4.5472	-2.82703	0.00934233	0.103745	-2.72177
TRIM26	0.351602	9.15732	2.82693	0.00934457	0.103745	-2.72198
MET	-0.574733	8.00553	-2.8261	0.00936267	0.103791	-2.7237
HSPB11	0.39407	7.65775	2.82596	0.00936566	0.103791	-2.72399
TDRD7	0.386654	8.87654	2.82562	0.00937301	0.103791	-2.72468
AFF1	-0.389797	7.2088	-2.82487	0.00938936	0.103882	-2.72623
BCL11A	1.08	6.52203	2.82178	0.00945719	0.104543	-2.73263
RPL3L	-1.27605	5.21436	-2.8212	0.00946994	0.104594	-2.73383
MT1M	-1.05854	10.1809	-2.81795	0.00954193	0.105298	-2.74055
MED13L	-0.335989	8.4816	-2.8169	0.00956514	0.105428	-2.74271
ERI3	-0.337092	7.83648	-2.81668	0.00957018	0.105428	-2.74318
TOR1B	0.307572	9.44153	2.81529	0.00960107	0.105593	-2.74604
HNRNPU	-0.688871	6.64076	-2.81527	0.0096016	0.105593	-2.74609
GABRD	-0.674464	4.1609	-2.81474	0.00961339	0.105632	-2.74718
RGS6	-0.799787	4.06716	-2.81364	0.00963787	0.10581	-2.74944
FARSA	-0.533514	8.15729	-2.81278	0.00965723	0.105858	-2.75122
GPR171	1.88162	6.12179	2.81271	0.00965872	0.105858	-2.75136
ISG20	1.37653	7.95663	2.81206	0.00967343	0.105929	-2.75271
BRD7	0.342359	9.58899	2.81148	0.00968655	0.105982	-2.75392
DNAJB12	-0.32741	8.10102	-2.81083	0.00970105	0.10605	-2.75524
GJB4	-0.580103	4.77244	-2.80994	0.0097213	0.106137	-2.7571
SPATS2	0.575293	7.76892	2.80975	0.00972553	0.106137	-2.75748
ASH2L	0.383857	10.0892	2.80895	0.00974361	0.1062	-2.75913
PRPSAP2	0.346298	8.84342	2.80816	0.00976141	0.1062	-2.76075
TBCEL	0.512239	6.41279	2.80813	0.00976212	0.1062	-2.76082
RPS17	-0.334267	13.9874	-2.80803	0.00976445	0.1062	-2.76103
CD247	1.43011	7.8063	2.80732	0.00978048	0.10627	-2.76249
SINHCAF	0.556632	9.72441	2.80675	0.00979353	0.10627	-2.76367
ZNF75D	0.435412	7.43493	2.80661	0.00979671	0.10627	-2.76396
NSMF	-0.41179	8.4057	-2.80627	0.00980453	0.10627	-2.76467
VRK2	0.366692	8.97885	2.80592	0.00981231	0.10627	-2.76537
BRF1	-0.780345	4.41587	-2.80354	0.00986675	0.106718	-2.77028
PIGC	0.405775	8.47956	2.80339	0.00987033	0.106718	-2.7706
CNDP2	0.474051	10.9637	2.80278	0.00988427	0.106746	-2.77186
PASK	0.908846	7.18846	2.80255	0.00988959	0.106746	-2.77234
PER3	0.634619	9.18557	2.80181	0.00990654	0.106839	-2.77386
SP140L	0.564225	8.50905	2.80071	0.00993184	0.106965	-2.77612
FAM110D	-0.646319	7.78119	-2.80049	0.00993698	0.106965	-2.77658
KPTN	-0.488348	7.37543	-2.80021	0.00994329	0.106965	-2.77714
RETREG2	0.394912	9.51766	2.79853	0.00998219	0.107294	-2.78061
BTK	0.587505	8.54871	2.79573	0.0100471	0.107645	-2.78636
VPS13B	0.413892	8.74487	2.79551	0.0100524	0.107645	-2.78683
AARSD1	-0.30453	8.0465	-2.79518	0.0100601	0.107645	-2.78751
CORO2B	-0.873911	7.76312	-2.79487	0.0100674	0.107645	-2.78815
TARP	0.471718	5.68431	2.79469	0.0100715	0.107645	-2.78852
CAPG	1.09601	10.8559	2.794	0.0100877	0.107645	-2.78994
NR4A2	-1.57606	7.69122	-2.79386	0.0100909	0.107645	-2.79022
DYNLT1	0.29933	11.3392	2.79374	0.0100938	0.107645	-2.79047
CCN1	-1.1482	10.412	-2.79352	0.0100989	0.107645	-2.79093
CLEC2D	0.710465	5.78233	2.79296	0.0101119	0.107645	-2.79206
PIGN	0.730489	8.03712	2.79281	0.0101155	0.107645	-2.79238
CLDN3	-0.747846	3.6476	-2.79272	0.0101175	0.107645	-2.79256
PRC1	0.766819	7.75021	2.79245	0.010124	0.107645	-2.79313
GATA2	-0.398793	7.96598	-2.79146	0.0101473	0.107729	-2.79517
SMAD6	-0.561077	5.64619	-2.79102	0.0101576	0.107729	-2.79607
PIP5K1A	-1.2578	6.19724	-2.79091	0.0101602	0.107729	-2.79629
GPRC5A	-1.44059	8.77976	-2.79068	0.0101656	0.107729	-2.79676
AMIGO2	0.601314	8.1567	2.79012	0.0101788	0.107729	-2.79791
C20orf27	-0.569768	7.31935	-2.78997	0.0101823	0.107729	-2.79822
HIF3A	-1.00696	5.73252	-2.78954	0.0101925	0.107741	-2.79911
ZNF324	-1.04537	5.39336	-2.78921	0.0102002	0.107741	-2.79978
AGT	-0.790555	8.313	-2.78872	0.0102119	0.107775	-2.8008
SLC1A1	-0.501343	8.35722	-2.78814	0.0102257	0.107832	-2.80199
USP16	0.313531	10.2017	2.7874	0.0102432	0.107928	-2.80351
AMPD1	0.883654	6.23812	2.78568	0.010284	0.108004	-2.80704
CELF1	-0.357229	9.69668	-2.78566	0.0102845	0.108004	-2.80709
APOC2	-0.458073	6.64571	-2.78555	0.0102872	0.108004	-2.80731
CD37	1.04715	9.70532	2.78542	0.0102902	0.108004	-2.80757
TMEM126B	0.316841	10.9184	2.78532	0.0102925	0.108004	-2.80778
VPS35	0.385736	11.3384	2.78457	0.0103104	0.108103	-2.80932
NEK4	0.608916	7.36047	2.78371	0.0103311	0.108232	-2.81109
PEX26	-0.326051	8.15309	-2.78213	0.010369	0.10854	-2.81434
PRDX6	-0.411783	11.2159	-2.78089	0.0103987	0.108667	-2.81688
MCUR1	0.427992	9.41165	2.78076	0.0104019	0.108667	-2.81715
AKAP1	-0.57218	8.65538	-2.78057	0.0104065	0.108667	-2.81755
PDE1B	-0.978104	5.37025	-2.77919	0.0104399	0.108721	-2.82038
DDX24	-0.429466	10.3366	-2.77905	0.0104432	0.108721	-2.82066
MAP7	-0.545586	6.62483	-2.77895	0.0104456	0.108721	-2.82086
ALPG	-0.974198	4.64909	-2.77835	0.0104602	0.108721	-2.82211
GRIN2A	0.955544	6.08298	2.77801	0.0104683	0.108721	-2.82279
PRKAR2A	-0.383378	9.4489	-2.778	0.0104685	0.108721	-2.82281
ZNF747	0.487593	8.19124	2.7779	0.0104711	0.108721	-2.82303
GRIN2B	-0.518998	5.36824	-2.7769	0.0104952	0.108883	-2.82507
CAB39L	-1.50072	5.17091	-2.77618	0.0105127	0.108977	-2.82655
TRIM68	0.442022	8.73062	2.77574	0.0105235	0.109	-2.82745
PTGER4P2-CDK2AP2P2	-1.15872	5.21187	-2.77509	0.0105392	0.109076	-2.82878
ATAD2B	0.48823	8.00333	2.77411	0.0105633	0.109144	-2.8308
CDKN2B	-1.10308	2.77103	-2.77361	0.0105754	0.109144	-2.83182
BTAF1	0.48541	8.95674	2.77324	0.0105845	0.109144	-2.83258
FGD6	0.651785	5.99344	2.77291	0.0105926	0.109144	-2.83326
TMEM30A	0.331533	10.3132	2.77265	0.0105989	0.109144	-2.83378
GPR18	1.86375	6.06407	2.77239	0.0106054	0.109144	-2.83433
MELK	1.06061	7.1952	2.77225	0.0106088	0.109144	-2.83461
EHMT1	-0.78132	5.83805	-2.77204	0.0106139	0.109144	-2.83504
KIR3DS1	-1.0432	5.44433	-2.77026	0.0106577	0.109421	-2.83869
TSPAN13	0.929883	9.38457	2.77014	0.0106607	0.109421	-2.83894
CCNB2	0.708915	7.32688	2.7699	0.0106665	0.109421	-2.83942
PXDC1	-0.440258	9.85596	-2.76929	0.0106816	0.109488	-2.84067
ZSCAN9	0.369647	7.52165	2.76756	0.0107244	0.109839	-2.84422
ZRSR2	0.326348	9.38377	2.76573	0.0107697	0.110199	-2.84796
PPDPF	-0.559542	9.14164	-2.76515	0.0107842	0.110199	-2.84915
PAQR4	0.847754	7.67635	2.76511	0.0107853	0.110199	-2.84924
CD53	0.571352	12.144	2.76431	0.0108052	0.110257	-2.85087
PARP1	0.300611	9.76872	2.76419	0.0108082	0.110257	-2.85112
TAPBP	0.670934	10.8666	2.76313	0.0108347	0.11044	-2.85329
APBB2	-0.343488	7.09499	-2.76248	0.010851	0.110518	-2.85462
ARMCX5	0.464803	8.49127	2.76162	0.0108726	0.11065	-2.85638
LIME1	0.941311	6.35604	2.76114	0.0108847	0.110686	-2.85737
NECAP2	0.553094	10.4593	2.75817	0.0109595	0.111283	-2.86344
CCL25	-1.09856	5.26533	-2.75812	0.0109608	0.111283	-2.86354
INPP4A	-0.585065	6.04737	-2.75695	0.0109905	0.111369	-2.86594
CLEC2B	0.466883	10.7783	2.75685	0.010993	0.111369	-2.86614
CACNA1E	-0.715269	4.19717	-2.75676	0.0109953	0.111369	-2.86633
SYT2	-0.760935	6.3758	-2.75609	0.0110123	0.111453	-2.86769
CAB39	0.327201	11.1226	2.7554	0.0110299	0.111511	-2.86911
CDK9	-0.355915	7.90897	-2.75518	0.0110354	0.111511	-2.86955
ZFP69B	1.13784	4.40814	2.75473	0.0110469	0.111539	-2.87047
KLC1	-0.456947	9.2809	-2.75274	0.0110977	0.111937	-2.87454
HBZ	-0.498792	2.06357	-2.75236	0.0111073	0.111937	-2.8753
RTN4	-0.340699	12.4309	-2.75216	0.0111125	0.111937	-2.87572
PPIA	-0.289703	14.1248	-2.75149	0.0111298	0.112023	-2.8771
DCN	-0.413928	13.5579	-2.75	0.0111682	0.11219	-2.88014
KCNE5	1.02184	4.67626	2.74979	0.0111736	0.11219	-2.88057
RHPN1-AS1	-1.0521	6.78802	-2.74954	0.0111798	0.11219	-2.88107
BRWD1	0.449132	6.24698	2.74948	0.0111814	0.11219	-2.88119
ZNF274	0.342705	9.21062	2.74845	0.011208	0.112341	-2.8833
LGALSL	-1.25935	5.36921	-2.74808	0.0112177	0.112341	-2.88406
OR7E24	-0.514718	5.55832	-2.74758	0.0112307	0.112341	-2.88508
PPP1R15A	-0.759617	9.34497	-2.747	0.0112456	0.112341	-2.88626
GM2A	-0.930411	7.33007	-2.74699	0.0112458	0.112341	-2.88627
ASPM	1.89474	6.30217	2.74687	0.011249	0.112341	-2.88652
ADORA1	-0.39694	7.24461	-2.74615	0.0112676	0.112439	-2.88799
CTSH	0.578962	11.7051	2.74465	0.0113068	0.112742	-2.89106
TRAV38-1	1.13535	5.93439	2.74395	0.0113248	0.112835	-2.89248
UNKL	-0.469051	7.85106	-2.74351	0.0113364	0.112862	-2.89338
AKAP11	0.299862	9.83652	2.74316	0.0113456	0.112866	-2.8941
IGF2BP3	0.792047	5.19957	2.74243	0.0113646	0.112967	-2.89558
SAMD4B	-1.00923	3.9816	-2.74019	0.0114233	0.113361	-2.90014
SLC22A13	-0.430826	3.29164	-2.73999	0.0114287	0.113361	-2.90056
CCN4	0.951435	6.88778	2.73963	0.0114381	0.113361	-2.90128
APOBEC3G	0.647531	7.4882	2.73941	0.011444	0.113361	-2.90174
TMEM243	0.414906	9.94404	2.73849	0.0114681	0.113361	-2.90361
IL3	-0.621126	2.24237	-2.73846	0.0114691	0.113361	-2.90368
MAGEA3	0.835053	5.20506	2.73844	0.0114695	0.113361	-2.90371
TAOK3	0.305183	8.57265	2.73824	0.0114749	0.113361	-2.90413
MPP6	-1.511	4.90323	-2.73665	0.0115168	0.113687	-2.90735
C3AR1	0.718583	10.9404	2.73627	0.011527	0.113701	-2.90814
FOLH1B	1.27174	4.12255	2.7359	0.0115367	0.113709	-2.90889
RPL32	-0.331829	13.7752	-2.73527	0.0115535	0.113786	-2.91017
MRPL48	0.358384	9.05102	2.73437	0.0115775	0.113935	-2.912
RPS15	-0.314119	13.9129	-2.73278	0.0116199	0.114077	-2.91524
SLC28A2	-0.82651	5.67067	-2.7325	0.0116274	0.114077	-2.91582
RANBP6	0.357037	8.60238	2.73248	0.011628	0.114077	-2.91586
ZFP36	-0.95504	11.7548	-2.73226	0.0116338	0.114077	-2.9163
NUP43	0.431514	9.37726	2.73217	0.0116363	0.114077	-2.91649
SOX9	-0.557717	8.08936	-2.73101	0.0116674	0.114294	-2.91885
RECQL	0.454947	8.62511	2.72888	0.0117247	0.114768	-2.92318
GNAO1	-0.964581	5.00336	-2.72738	0.0117652	0.114778	-2.92624
EIF1	-0.406606	12.984	-2.72704	0.0117743	0.114778	-2.92692
POLD1	0.499583	7.41153	2.72696	0.0117764	0.114778	-2.92708
STMN2	-0.987018	4.63366	-2.72671	0.0117834	0.114778	-2.92761
PLCG1	-0.522993	7.71347	-2.72637	0.0117925	0.114778	-2.92828
DGKA	0.545313	8.66046	2.7263	0.0117944	0.114778	-2.92843
NMI	0.536609	10.1957	2.72589	0.0118054	0.114778	-2.92926
RAPGEF6	0.465398	8.53975	2.72548	0.0118167	0.114778	-2.9301
STMN4	-0.625443	6.00466	-2.72539	0.0118193	0.114778	-2.93029
GPR68	-0.819679	5.4834	-2.7253	0.0118216	0.114778	-2.93047
USP9X	0.27398	10.4447	2.72493	0.0118317	0.114778	-2.93122
MYOG	-0.815551	5.03401	-2.72487	0.0118332	0.114778	-2.93133
URGCP	-0.384362	8.9193	-2.72354	0.0118695	0.115043	-2.93404
H2AFZ	0.366612	10.9221	2.72241	0.0119002	0.115049	-2.93633
BHMT2	-0.85068	7.9111	-2.72232	0.0119029	0.115049	-2.93653
GSPT2	0.436829	8.46732	2.72221	0.0119058	0.115049	-2.93674
UCHL1	-0.550267	8.70155	-2.72221	0.0119059	0.115049	-2.93675
P4HA1	0.369422	10.3404	2.72104	0.0119378	0.11525	-2.93912
HSP90AA1	-0.392844	12.2713	-2.72079	0.0119447	0.11525	-2.93963
TMEM39B	0.378209	8.29634	2.71863	0.0120041	0.115724	-2.94401
CACYBP	0.33563	9.2915	2.71835	0.0120119	0.115724	-2.94459
GOLT1B	0.575623	8.76187	2.7179	0.0120241	0.115755	-2.94549
AURKB	0.925512	6.3603	2.71658	0.0120608	0.116021	-2.94818
AFAP1	-0.887035	5.02343	-2.71567	0.0120861	0.116177	-2.95003
CYP17A1	-0.59922	6.8121	-2.71444	0.0121203	0.116418	-2.95253
CSPG4P1Y	-0.791811	3.60989	-2.71388	0.0121359	0.116481	-2.95367
RMDN3	-0.427127	9.49202	-2.71346	0.0121475	0.116484	-2.95451
TPD52L1	-0.92208	10.0309	-2.71321	0.0121544	0.116484	-2.95501
E2F8	1.60959	4.69237	2.71244	0.012176	0.116604	-2.95658
PLK2	0.737643	8.02928	2.7116	0.0121994	0.116741	-2.95828
RPL35A	-1.10789	6.10257	-2.70971	0.0122524	0.117109	-2.96211
SERPINA4	-0.388773	6.88613	-2.70958	0.0122561	0.117109	-2.96238
F2RL3	1.31571	4.03704	2.70677	0.0123353	0.117777	-2.96807
NOP56	-0.487089	9.10824	-2.70601	0.012357	0.117777	-2.96962
ADRB3	-0.669996	4.54013	-2.70593	0.0123592	0.117777	-2.96978
LILRA2	-0.577416	8.0387	-2.70573	0.0123647	0.117777	-2.97017
CDH1	1.01052	4.17681	2.70548	0.0123719	0.117777	-2.97069
ITPR2	0.335395	7.51281	2.70447	0.0124006	0.117962	-2.97274
YBX3	-0.627389	10.9851	-2.70315	0.012438	0.11822	-2.97539
SLC19A2	-1.15111	8.02974	-2.7015	0.0124851	0.11822	-2.97873
PA2G4	-0.453221	9.5774	-2.70088	0.0125029	0.11822	-2.97999
GAL	-0.744162	5.99819	-2.70082	0.0125046	0.11822	-2.98012
NPHP4	-0.362212	7.04938	-2.70064	0.01251	0.11822	-2.98049
FDXR	0.964764	5.84521	2.70056	0.0125122	0.11822	-2.98065
USH2A	-1.27654	3.78206	-2.70031	0.0125192	0.11822	-2.98115
APOBEC3C	0.566747	8.2273	2.70018	0.012523	0.11822	-2.98141
CLIC4	-0.732301	8.66988	-2.70005	0.0125267	0.11822	-2.98167
ARHGAP25	0.831064	8.93903	2.69999	0.0125284	0.11822	-2.98179
CYBA	0.636237	11.3324	2.69997	0.0125291	0.11822	-2.98184
H1FX	0.970499	10.0493	2.69845	0.0125726	0.11852	-2.98491
SLC27A5	-0.918509	4.76485	-2.69822	0.0125794	0.11852	-2.98538
CD200	0.525525	8.15634	2.69775	0.0125929	0.11856	-2.98633
MAGEC2	-0.526445	5.88384	-2.69701	0.0126143	0.118674	-2.98783
KCNMB3	1.01096	6.13259	2.69545	0.0126595	0.118966	-2.99099
NCAPH	1.22856	4.95532	2.69487	0.0126762	0.118966	-2.99215
FZD2	1.22827	7.01469	2.69485	0.0126769	0.118966	-2.9922
RBM19	-0.390682	7.3293	-2.69453	0.0126862	0.118966	-2.99285
GOT2	0.337135	10.0191	2.69421	0.0126953	0.118966	-2.99348
SPA17	0.410525	7.30963	2.69363	0.0127124	0.118966	-2.99467
INO80B	-0.767806	6.64729	-2.69358	0.0127138	0.118966	-2.99477
DPT	0.951427	11.5905	2.69335	0.0127206	0.118966	-2.99524
SYNE1	0.583617	8.62681	2.69306	0.0127288	0.118966	-2.99581
TSR2	-0.366918	9.11786	-2.68935	0.0128374	0.119893	-3.00331
CYP1A2	-0.731393	6.43507	-2.68866	0.0128576	0.119995	-3.0047
ADAM11	-0.605861	4.45456	-2.68798	0.0128775	0.120094	-3.00607
RAB15	0.532096	7.409	2.68701	0.0129062	0.12026	-3.00803
C6	-1.69771	8.08486	-2.68673	0.0129147	0.12026	-3.00861
CBFB	0.316697	10.7715	2.68643	0.0129235	0.12026	-3.00921
MAPK11	-0.72512	4.30555	-2.68392	0.0129977	0.120847	-3.01427
SLC25A1	-0.438769	9.22802	-2.68309	0.0130225	0.120847	-3.01595
DCAF7	-0.54016	7.99865	-2.68309	0.0130226	0.120847	-3.01595
RNF167	0.465211	9.26283	2.68303	0.0130243	0.120847	-3.01607
CD86	0.564079	8.36973	2.68121	0.0130786	0.121263	-3.01974
ARHGEF18	0.498207	9.77006	2.68057	0.0130977	0.121353	-3.02103
CNPY4	-1.11033	6.16974	-2.6797	0.0131237	0.121463	-3.02278
NSD2	1.17829	6.16117	2.67954	0.0131285	0.121463	-3.0231
OTULINL	0.43247	7.6414	2.67875	0.0131523	0.121518	-3.0247
DAP	0.403479	10.1372	2.67829	0.0131661	0.121518	-3.02563
MSMB	-1.064	2.99934	-2.67808	0.0131722	0.121518	-3.02604
ADORA2A	0.596874	6.84752	2.67808	0.0131724	0.121518	-3.02605
NDUFS3	0.3127	10.9622	2.67708	0.0132023	0.121706	-3.02805
POFUT2	-0.573135	7.03585	-2.67669	0.0132142	0.121728	-3.02884
WDFY3	-0.369569	8.70526	-2.67599	0.0132354	0.121794	-3.03025
CCDC6	-0.427781	7.45315	-2.67583	0.0132403	0.121794	-3.03059
MICALL1	0.656829	7.90158	2.67532	0.0132557	0.121848	-3.03161
ZSWIM1	-0.510914	6.6521	-2.67468	0.013275	0.121938	-3.0329
TPT1P8	-0.476888	6.48661	-2.67324	0.0133186	0.122142	-3.03579
BIRC7	-0.52162	7.50708	-2.67313	0.013322	0.122142	-3.03601
TUBA4B	-0.58762	7.06582	-2.67301	0.0133258	0.122142	-3.03626
RALGAPB	0.309771	8.89806	2.67188	0.0133602	0.12237	-3.03853
CLDN11	-0.755891	6.47127	-2.67141	0.0133744	0.122412	-3.03947
DSG1	-1.19325	3.43713	-2.67059	0.0133996	0.122555	-3.04113
VNN3	-1.41438	4.87187	-2.66947	0.0134337	0.122644	-3.04337
PRR4	-0.678388	6.69846	-2.66899	0.0134487	0.122644	-3.04436
MRPL49	0.374807	10.4705	2.66886	0.0134525	0.122644	-3.04461
EMC9	0.637166	7.06932	2.66874	0.0134563	0.122644	-3.04486
SMC1A	0.41209	8.945	2.66871	0.0134571	0.122644	-3.04491
CDK5RAP3	0.44261	10.6508	2.66836	0.0134679	0.122656	-3.04562
ZNF214	0.741949	4.7472	2.66707	0.0135076	0.122686	-3.04821
CFB	1.06117	10.0166	2.6667	0.0135191	0.122686	-3.04896
MBD4	0.37304	9.09417	2.66661	0.0135219	0.122686	-3.04914
AMZ2	0.360887	9.96632	2.66593	0.0135426	0.122686	-3.05049
AACS	-0.407342	8.71619	-2.6657	0.0135499	0.122686	-3.05097
ZAP70	1.15286	6.53456	2.66566	0.0135509	0.122686	-3.05103
DNAH7	-0.631064	6.0504	-2.66549	0.0135563	0.122686	-3.05138
MELTF	-1.15372	4.54738	-2.66476	0.0135789	0.122686	-3.05286
TOX4	-0.335585	8.11582	-2.66471	0.0135804	0.122686	-3.05295
TPX2	1.01238	7.46626	2.66457	0.0135848	0.122686	-3.05324
ABCD2	0.95082	5.02848	2.6643	0.013593	0.122686	-3.05377
CSPG4	-0.678334	8.0363	-2.66412	0.0135988	0.122686	-3.05414
TPST1	-0.466178	8.87472	-2.66391	0.0136054	0.122686	-3.05457
ARPC5	0.324296	12.0212	2.6637	0.0136118	0.122686	-3.05499
RING1	-0.314733	9.41686	-2.6636	0.0136148	0.122686	-3.05518
LTK	-0.479594	5.74663	-2.66244	0.013651	0.122867	-3.05752
KCNC2	-1.09627	4.42891	-2.66234	0.013654	0.122867	-3.05772
PDZK1IP1	-1.21786	5.61943	-2.66146	0.0136815	0.122977	-3.05949
AXL	-0.72929	10.214	-2.66093	0.013698	0.122977	-3.06055
PLP2	0.504925	10.7811	2.66071	0.0137049	0.122977	-3.061
PCDHGB5	-0.355043	7.48746	-2.66059	0.0137087	0.122977	-3.06124
CYAT1	1.17651	4.85192	2.66041	0.0137142	0.122977	-3.0616
ADAM30	-0.988539	5.9851	-2.66003	0.0137262	0.122999	-3.06237
PARL	0.471777	10.7191	2.6594	0.0137456	0.123072	-3.06361
CCR2	0.983078	7.84993	2.65893	0.0137605	0.123072	-3.06457
ARHGAP35	-0.424921	6.86015	-2.65884	0.0137632	0.123072	-3.06474
DYNC1I1	-0.429605	7.49471	-2.65752	0.0138047	0.123294	-3.06739
PLEC	-0.728288	8.67234	-2.65744	0.0138073	0.123294	-3.06756
TAS2R3	-0.309103	2.29716	-2.65644	0.0138387	0.123489	-3.06956
NUFIP1	-0.468472	7.35127	-2.655	0.0138841	0.123808	-3.07245
RPL3	-0.310063	14.1523	-2.65448	0.0139006	0.123817	-3.07349
ETNK1	0.465631	7.83852	2.65425	0.013908	0.123817	-3.07396
MDFI	-0.743586	6.37528	-2.65406	0.0139141	0.123817	-3.07435
GPR157	-0.462638	6.29135	-2.65362	0.0139277	0.123853	-3.07521
BIK	1.08899	4.7332	2.65328	0.0139387	0.123864	-3.07591
ANGPT2	0.564833	7.22903	2.65068	0.0140215	0.124379	-3.08112
LSS	-0.62103	6.6602	-2.65064	0.0140227	0.124379	-3.0812
TTTY15	-0.803964	6.58989	-2.65054	0.0140257	0.124379	-3.08139
AFTPH	0.351193	10.3138	2.65001	0.0140428	0.124409	-3.08246
HRH2	-1.21113	5.42635	-2.64943	0.0140613	0.124409	-3.08362
REXO2	-0.299552	11.6125	-2.64918	0.0140692	0.124409	-3.08411
SERPINB5	-1.08981	2.94725	-2.64907	0.0140727	0.124409	-3.08434
PEMT	-0.450552	8.11265	-2.64892	0.0140776	0.124409	-3.08464
SPCS3	0.503673	10.5079	2.64781	0.0141133	0.124639	-3.08687
OR10H2	-0.988138	3.417	-2.64699	0.0141397	0.12478	-3.08852
FNDC3B	0.315069	11.0448	2.6467	0.0141488	0.12478	-3.08908
SLC6A2	-0.690184	4.64356	-2.64613	0.0141674	0.124858	-3.09024
LIPE	-1.50496	6.78491	-2.64577	0.0141789	0.124874	-3.09096
ARHGDIG	-0.652078	5.79747	-2.6454	0.0141907	0.124892	-3.09169
ADCYAP1R1	-1.0126	5.85541	-2.64471	0.0142131	0.125003	-3.09308
ZNF544	0.404954	8.46728	2.64388	0.01424	0.125154	-3.09475
LAMP3	1.98323	7.30448	2.64316	0.0142633	0.125205	-3.09618
ADRB2	0.586712	8.84	2.6431	0.0142653	0.125205	-3.09631
LRRC8D	0.554514	9.41023	2.64258	0.014282	0.125265	-3.09734
RIN3	-0.714048	7.52551	-2.64098	0.014334	0.125636	-3.10054
LPXN	0.647262	10.7405	2.64005	0.0143644	0.125667	-3.10241
BCL6	-0.565597	10.3642	-2.63998	0.0143666	0.125667	-3.10254
DYNC1I2	0.319191	11.5881	2.63997	0.014367	0.125667	-3.10257
SAYSD1	0.756967	7.62369	2.63865	0.0144102	0.125782	-3.10521
DOCK6	-0.729701	6.60283	-2.63819	0.0144251	0.125782	-3.10612
VCPIP1	0.863289	5.72213	2.63792	0.0144342	0.125782	-3.10667
MERTK	-0.598205	8.65506	-2.63789	0.014435	0.125782	-3.10672
PTTG3P	1.19022	5.54853	2.63727	0.0144553	0.125782	-3.10796
RASSF7	0.295217	8.28635	2.63698	0.0144648	0.125782	-3.10854
SH3GL1	-0.429947	9.06513	-2.63698	0.0144649	0.125782	-3.10855
ZFC3H1	0.38777	9.96851	2.63689	0.014468	0.125782	-3.10873
PAK2	0.381107	8.6378	2.63664	0.014476	0.125782	-3.10922
NDUFB2-AS1	-0.879204	5.193	-2.63631	0.014487	0.125782	-3.10989
SETDB1	0.350538	8.34322	2.63628	0.014488	0.125782	-3.10995
TTTY1	-0.46416	6.73086	-2.63589	0.0145008	0.125808	-3.11072
NPEPPS	-0.443151	8.5675	-2.63475	0.0145382	0.126045	-3.11299
WAPL	0.318684	8.90045	2.63446	0.0145479	0.126045	-3.11358
LRRC8B	0.701978	7.26308	2.63391	0.0145662	0.126119	-3.11468
MYCLP1	-0.614923	6.55649	-2.63317	0.0145907	0.126132	-3.11617
RFC4	0.433586	8.47138	2.63313	0.014592	0.126132	-3.11624
UST	-0.664621	8.0121	-2.63297	0.0145972	0.126132	-3.11656
SLAMF7	1.55026	6.03619	2.63129	0.0146529	0.126528	-3.11991
MKRN1	0.314838	10.0008	2.6308	0.0146691	0.126583	-3.12088
FEZF2	1.32481	3.8966	2.62999	0.0146964	0.126733	-3.12252
PRRC2A	-0.349996	8.68875	-2.62881	0.0147356	0.126952	-3.12486
GNL3L	-0.377848	7.31659	-2.62809	0.0147598	0.126952	-3.12631
MAP1A	-0.936866	5.88279	-2.6278	0.0147693	0.126952	-3.12687
ARTN	-0.644028	4.57236	-2.62775	0.014771	0.126952	-3.12697
SLC35C1	-0.409648	7.82177	-2.62774	0.0147713	0.126952	-3.12699
CHN1	0.82481	9.0937	2.62667	0.0148074	0.127147	-3.12914
CRACR2B	-1.05806	3.59193	-2.62648	0.0148138	0.127147	-3.12952
HOXB13	-0.467109	3.06805	-2.62467	0.0148746	0.127584	-3.13313
PPP1R11	0.288539	11.1936	2.62363	0.0149095	0.127798	-3.13519
TOP2A	1.31534	6.36054	2.62257	0.0149457	0.128022	-3.13732
ENO3	-1.26193	5.23747	-2.62157	0.0149794	0.128153	-3.1393
WASF3	-0.736126	8.98525	-2.6213	0.0149886	0.128153	-3.13984
ARR3	-0.851042	6.51029	-2.62008	0.0150302	0.128153	-3.14227
NEUROG3	0.967182	4.03635	2.61977	0.0150407	0.128153	-3.14289
RAB32	0.348767	9.9074	2.61972	0.0150422	0.128153	-3.14298
VPS4B	0.53231	10.3331	2.61961	0.0150463	0.128153	-3.14322
ADCY8	-1.18079	4.61395	-2.61915	0.0150618	0.128153	-3.14413
CADM3	0.851137	7.81635	2.61864	0.0150791	0.128153	-3.14513
STAT1	0.907279	9.29018	2.61834	0.0150896	0.128153	-3.14575
ACACB	-1.23166	8.18606	-2.61803	0.0151	0.128153	-3.14635
PODXL2	-1.22677	3.33674	-2.61762	0.015114	0.128153	-3.14717
ZNF292	0.427911	8.59118	2.61752	0.0151175	0.128153	-3.14737
C16orf70	-0.560236	2.79652	-2.61747	0.0151193	0.128153	-3.14748
AP3B2	-0.807235	5.66349	-2.61706	0.0151334	0.128153	-3.14829
VPS45	0.333559	8.14546	2.61688	0.0151395	0.128153	-3.14865
DYRK3	-0.507521	7.13506	-2.61655	0.0151509	0.128153	-3.14931
PLAAT2	-0.675631	5.77126	-2.61622	0.0151621	0.128153	-3.14996
LCOR	-0.551908	4.42631	-2.61619	0.0151632	0.128153	-3.15002
RABGAP1L	0.602754	8.57169	2.61607	0.0151672	0.128153	-3.15026
SERPIND1	-1.35179	4.10829	-2.61579	0.0151767	0.128153	-3.15081
ITPR1	0.589719	7.32609	2.61577	0.0151776	0.128153	-3.15086
CNTN2	-0.761064	4.54603	-2.61554	0.0151853	0.128153	-3.15131
KRT1	-0.691504	6.3352	-2.61538	0.0151908	0.128153	-3.15163
CEP55	1.31464	6.70058	2.61471	0.015214	0.128264	-3.15297
MAGED4B	1.38952	6.90741	2.61431	0.0152277	0.128295	-3.15375
F2	-0.555364	4.17018	-2.61385	0.0152438	0.128346	-3.15469
PLEKHF2	0.524893	8.50803	2.6134	0.0152591	0.128391	-3.15557
IFNAR2	0.396335	8.78446	2.6124	0.0152939	0.128566	-3.15757
TARS	-0.395239	9.6451	-2.61201	0.0153073	0.128566	-3.15834
KMT2A	-0.538984	7.79505	-2.61165	0.0153197	0.128566	-3.15905
SLC35A2	-0.334686	7.49049	-2.61139	0.0153288	0.128566	-3.15957
GOLGA5	0.327312	9.98958	2.61135	0.0153301	0.128566	-3.15965
SNTA1	-0.516833	8.30593	-2.61092	0.0153451	0.128608	-3.16051
TRIM17	-1.14319	4.47205	-2.60977	0.0153852	0.12886	-3.1628
CHRNE	-0.606457	6.03043	-2.60866	0.0154239	0.129064	-3.16501
RCBTB1	0.435702	7.86698	2.60849	0.0154297	0.129064	-3.16534
TXNDC5	0.519695	12.3164	2.60703	0.0154808	0.129407	-3.16825
ADAM23	-0.86315	6.63695	-2.60624	0.0155085	0.129554	-3.16982
ETHE1	0.300279	9.89153	2.60509	0.0155488	0.129806	-3.1721
TMSB4Y	-1.23129	5.88061	-2.60424	0.0155785	0.129894	-3.17378
ZBED5	0.373585	10.1694	2.60421	0.0155795	0.129894	-3.17384
SMC2	0.435834	7.18575	2.60375	0.0155959	0.129939	-3.17476
KIAA0930	0.375209	10.0634	2.60349	0.0156052	0.129939	-3.17528
FLVCR2	0.489278	8.57914	2.60216	0.0156519	0.130198	-3.17791
FAM111A	0.49115	10.0332	2.60203	0.0156567	0.130198	-3.17818
VAV2	-0.935651	6.09951	-2.60137	0.01568	0.130217	-3.17948
MX2	0.563988	9.50848	2.60131	0.0156822	0.130217	-3.1796
GSDMD	0.541888	8.92082	2.60075	0.0157019	0.130217	-3.18071
NOCT	-0.325913	7.65782	-2.6006	0.0157073	0.130217	-3.18101
IPO8	-0.54396	6.9162	-2.60038	0.0157149	0.130217	-3.18144
KREMEN2	-0.807148	5.17601	-2.60025	0.0157198	0.130217	-3.18171
PDGFC	0.464547	11.3661	2.59914	0.015759	0.130267	-3.1839
SPP1	1.42243	10.9634	2.59893	0.0157668	0.130267	-3.18433
RFC5	0.305686	7.43416	2.59852	0.0157813	0.130267	-3.18514
MYC	-0.83233	10.2679	-2.59819	0.015793	0.130267	-3.18579
KBTBD2	0.265839	9.81859	2.59811	0.0157957	0.130267	-3.18594
STK16	0.353711	7.97857	2.59811	0.0157958	0.130267	-3.18595
PLAC1	-0.978207	4.93561	-2.59799	0.0158	0.130267	-3.18618
CRYBA2	-0.531296	2.2785	-2.5975	0.0158174	0.130267	-3.18715
MED12	0.320054	8.58341	2.59718	0.0158289	0.130267	-3.18779
MMP11	-0.721974	5.70714	-2.59703	0.0158346	0.130267	-3.1881
AMPD3	0.688447	8.05558	2.59694	0.0158377	0.130267	-3.18827
SSTR2	-0.459024	6.22111	-2.59609	0.015868	0.130374	-3.18995
HIST1H3B	-0.934707	2.18833	-2.59601	0.015871	0.130374	-3.19012
PPIP5K2	0.516994	8.52283	2.5948	0.0159142	0.130645	-3.1925
PCDHB6	0.930778	5.95906	2.59394	0.0159452	0.130816	-3.19422
SAT1	-0.428418	11.6203	-2.59344	0.0159633	0.13088	-3.19521
MCAT	-0.389332	7.75852	-2.59263	0.0159926	0.131037	-3.19682
DENND2D	0.679034	8.99288	2.59071	0.0160618	0.13152	-3.20061
PCDHGA1	-0.513941	6.6703	-2.58934	0.0161117	0.131777	-3.20333
CHMP5	0.37616	9.7939	2.58877	0.0161322	0.131777	-3.20445
TRIM36	0.694233	6.01078	2.58862	0.0161378	0.131777	-3.20476
MARK1	-0.440181	7.66982	-2.58849	0.0161423	0.131777	-3.205
TAF1	-0.4487	7.24527	-2.58843	0.0161445	0.131777	-3.20512
RALBP1	0.451602	9.3295	2.58809	0.0161572	0.131796	-3.20581
WDR33	0.767027	6.20709	2.58768	0.0161721	0.131834	-3.20662
SPPL2B	-0.467642	6.48185	-2.58644	0.0162173	0.132119	-3.20907
UNC50	0.346837	10.5446	2.58562	0.0162474	0.132279	-3.2107
SLC25A37	-0.805238	7.33423	-2.58441	0.0162917	0.132557	-3.21309
THOC2	-0.319352	8.90668	-2.58406	0.0163047	0.132577	-3.21379
PTPN21	-0.82293	5.14214	-2.58378	0.0163149	0.132577	-3.21434
ROBO4	-0.428656	7.82444	-2.58226	0.0163708	0.132947	-3.21734
FHOD3	-1.22304	5.50268	-2.58148	0.0163997	0.133095	-3.21889
ERAP2	1.37841	8.28354	2.5812	0.0164099	0.133095	-3.21943
MYO1A	-0.446851	7.05806	-2.57941	0.0164761	0.133548	-3.22297
UTRN	-0.523582	7.7924	-2.57863	0.0165052	0.133639	-3.22452
SIN3B	-0.351434	8.13695	-2.57855	0.0165082	0.133639	-3.22467
VAV3	0.463781	7.69072	2.57767	0.0165408	0.133819	-3.22641
ME1	0.473177	8.15784	2.5769	0.0165697	0.133968	-3.22793
RBM12B-AS1	-0.382361	1.99259	-2.57647	0.0165854	0.134011	-3.22877
KLRD1	0.902843	6.65119	2.5755	0.0166218	0.134076	-3.23069
ADAM22	-0.749966	4.78771	-2.57542	0.0166248	0.134076	-3.23085
BAZ2B	0.528422	9.34155	2.5748	0.016648	0.134078	-3.23207
KITLG	-1.16192	2.91234	-2.57462	0.0166548	0.134078	-3.23243
NLGN4Y	-1.9242	5.04898	-2.57457	0.0166565	0.134078	-3.23252
SLC25A36	-0.52732	9.18838	-2.57377	0.0166868	0.13408	-3.23412
KIFC3	-0.557991	8.24289	-2.57363	0.0166919	0.13408	-3.23438
SRRT	-0.543116	7.20363	-2.57355	0.0166948	0.13408	-3.23453
BCL11B	1.08422	7.11315	2.57343	0.0166996	0.13408	-3.23479
SERPINB7	-0.668573	3.07274	-2.57318	0.016709	0.13408	-3.23528
FAM168B	-0.44677	10.0489	-2.57256	0.0167323	0.134183	-3.2365
LAT	0.862086	7.15459	2.57179	0.0167613	0.134332	-3.23802
TBC1D31	0.461146	6.72283	2.57083	0.0167976	0.134538	-3.23992
GZMM	1.42805	5.58555	2.5704	0.0168137	0.134583	-3.24076
GJA8	-0.508257	4.13661	-2.56988	0.0168334	0.134648	-3.24178
MIR22HG	-0.614929	9.82427	-2.56937	0.0168527	0.134648	-3.24279
IRS2	-0.760186	9.78885	-2.56935	0.0168534	0.134648	-3.24283
LOC79999	-0.702929	5.24421	-2.56811	0.0169006	0.134942	-3.24528
PLAAT1	-0.595544	4.85086	-2.56644	0.0169641	0.13535	-3.24857
CDCA8	0.963926	5.16435	2.56608	0.0169778	0.13535	-3.24927
PBK	0.716147	6.84991	2.56593	0.0169834	0.13535	-3.24956
KRT8P12	1.05047	5.83279	2.56484	0.0170252	0.135599	-3.25172
SLC3A2	-0.417486	9.45138	-2.56377	0.0170661	0.13584	-3.25382
CBLB	-0.528029	8.75764	-2.56343	0.017079	0.135859	-3.25449
SLC9A6	0.420427	9.80985	2.5631	0.017092	0.135877	-3.25515
PLAG1	0.9631	5.23063	2.56279	0.0171036	0.135885	-3.25575
ABCA12	1.24268	4.21107	2.56126	0.0171624	0.136222	-3.25876
CRCP	-0.344892	7.49316	-2.56114	0.0171672	0.136222	-3.259
ADH1A	-1.14104	5.92057	-2.56079	0.0171805	0.136244	-3.25968
NOVA1	-0.954318	8.20488	-2.56022	0.0172025	0.136334	-3.2608
SLC33A1	0.3922	8.3581	2.55939	0.0172348	0.136505	-3.26245
ZMAT3	0.578928	8.77582	2.55791	0.017292	0.136874	-3.26535
SEMA6D	-1.09846	6.82674	-2.55694	0.0173297	0.137088	-3.26726
DDX54	-0.299763	8.48173	-2.5557	0.0173781	0.137386	-3.2697
DTL	1.12963	6.62569	2.5553	0.0173937	0.137424	-3.27049
SLC16A8	-0.654504	4.5986	-2.55446	0.0174267	0.1376	-3.27215
SEMA3E	-1.59195	6.68125	-2.55324	0.0174744	0.137891	-3.27454
ASAP1	0.436151	9.45807	2.55258	0.0175002	0.138011	-3.27584
GCG	1.01662	2.91334	2.54936	0.0176269	0.138907	-3.28216
KCNN4	0.777008	8.42226	2.54908	0.0176379	0.138907	-3.2827
CALM1	0.331486	11.1741	2.54879	0.0176495	0.138907	-3.28328
LIG1	0.570587	7.37179	2.5486	0.0176572	0.138907	-3.28366
PCMTD2	0.514312	9.87013	2.54823	0.0176719	0.138937	-3.28439
SNRNP40	-0.431082	8.86416	-2.54701	0.0177203	0.139232	-3.28678
TUFM	0.324433	10.951	2.54638	0.0177449	0.139255	-3.288
LOXL1	1.05489	10.4181	2.5444	0.017824	0.139687	-3.29189
NCOR2	-0.727039	5.86307	-2.5437	0.0178521	0.139687	-3.29327
TTYH1	-0.531279	2.44267	-2.54368	0.0178526	0.139687	-3.2933
POM121	-0.554515	6.85107	-2.54365	0.0178539	0.139687	-3.29336
BRD4	-0.649777	9.26173	-2.54364	0.0178545	0.139687	-3.29339
LY6H	-0.649691	5.52758	-2.54293	0.0178827	0.139823	-3.29477
NEU3	-0.776511	5.62308	-2.54248	0.0179009	0.139851	-3.29566
PROS1	-0.418292	10.8747	-2.5423	0.0179081	0.139851	-3.29601
SUPV3L1	-0.408583	8.16929	-2.5412	0.0179523	0.140111	-3.29817
CAMKMT	-0.432005	6.72338	-2.54052	0.0179795	0.140141	-3.2995
MLLT1	-0.720855	2.5541	-2.54032	0.0179876	0.140141	-3.29989
NPIPB15	-0.941249	7.41603	-2.54029	0.017989	0.140141	-3.29996
TMEM50A	0.35825	10.3777	2.53946	0.0180223	0.140196	-3.30158
DES	-0.891088	5.8544	-2.53934	0.0180272	0.140196	-3.30182
GFAP	-0.947184	3.84627	-2.53916	0.0180345	0.140196	-3.30217
FASN	-0.955676	7.57446	-2.53903	0.0180397	0.140196	-3.30242
CA4	-0.962172	6.20284	-2.53823	0.018072	0.140279	-3.30399
WASHC5	0.323078	9.27219	2.53803	0.0180802	0.140279	-3.30439
KRT33A	-0.380785	2.05589	-2.53721	0.0181134	0.140279	-3.30599
AASS	-0.707536	6.32546	-2.5368	0.01813	0.140279	-3.3068
TMEM121	-0.662845	6.12513	-2.53654	0.0181402	0.140279	-3.30729
TPSD1	-1.29935	5.39329	-2.5363	0.0181503	0.140279	-3.30777
DUS1L	-0.369747	9.30807	-2.53627	0.0181515	0.140279	-3.30783
CETN1	-0.511156	7.03623	-2.53603	0.0181609	0.140279	-3.30829
CACNG5	-0.78355	4.5798	-2.53591	0.0181662	0.140279	-3.30854
MICAL2	0.788576	9.1841	2.5355	0.0181826	0.140279	-3.30933
DIDO1	0.265247	8.7062	2.53535	0.0181887	0.140279	-3.30962
IQCH	1.38826	2.43891	2.53529	0.0181912	0.140279	-3.30974
ERO1A	0.775586	7.8375	2.53526	0.0181926	0.140279	-3.30981
UBL3	0.430197	9.81424	2.53488	0.018208	0.140313	-3.31055
MTTP	-1.03288	4.59472	-2.53397	0.0182449	0.140443	-3.31232
NCOA6	0.304081	9.7436	2.53385	0.0182497	0.140443	-3.31255
NOSIP	0.377272	9.19324	2.53345	0.0182661	0.140443	-3.31334
RPS5	-0.457555	12.8054	-2.53284	0.0182912	0.140443	-3.31454
ZBTB17	-0.266568	7.32026	-2.53276	0.0182943	0.140443	-3.31469
NYX	-0.596627	5.90285	-2.5326	0.0183009	0.140443	-3.315
SYK	0.70515	8.60307	2.53246	0.0183067	0.140443	-3.31528
EBAG9	0.364281	9.45077	2.53232	0.0183125	0.140443	-3.31556
GATA3	0.988443	5.07161	2.53132	0.0183533	0.140586	-3.31751
TRH	0.632016	4.75351	2.53123	0.0183573	0.140586	-3.31769
HLA-DPA1	0.661136	12.5911	2.53106	0.0183639	0.140586	-3.31801
TMEM268	0.351131	7.61478	2.53072	0.0183781	0.14061	-3.31869
CHKA	-0.49266	7.62982	-2.52991	0.0184114	0.140781	-3.32027
RNF113A	0.452551	8.95461	2.52828	0.0184786	0.141174	-3.32346
DUSP9	-0.70812	6.32293	-2.52811	0.0184855	0.141174	-3.32378
BORA	0.48477	7.38799	2.52786	0.0184958	0.141174	-3.32427
RND1	-1.09871	5.90206	-2.52732	0.0185183	0.141262	-3.32534
HOXB2	0.666611	8.81786	2.52545	0.0185957	0.141767	-3.32898
DCLRE1B	0.57783	7.05814	2.5251	0.0186102	0.141793	-3.32966
TRPV2	0.453618	9.17774	2.5241	0.0186518	0.141973	-3.33162
CSNK1D	-0.480634	8.61918	-2.524	0.0186559	0.141973	-3.33181
NCF4	0.585701	9.40372	2.52213	0.0187339	0.142332	-3.33546
MICB	0.604979	8.20399	2.52199	0.0187397	0.142332	-3.33573
DYRK2	0.420345	8.096	2.52193	0.0187423	0.142332	-3.33585
KCNQ2	0.820551	4.53202	2.52181	0.0187475	0.142332	-3.33609
ASMTL-AS1	-0.539261	2.13864	-2.52041	0.0188059	0.142459	-3.33881
CEBPD	-0.554035	11.3811	-2.52031	0.0188104	0.142459	-3.33902
PYCARD	0.50255	9.48148	2.52015	0.0188172	0.142459	-3.33934
ZBTB5	0.272257	9.22209	2.52014	0.0188176	0.142459	-3.33936
RNF19B	0.560316	8.83086	2.52009	0.0188198	0.142459	-3.33946
EGLN3	1.19276	6.99758	2.51885	0.0188717	0.142711	-3.34186
SAP18	-0.53002	9.14854	-2.51865	0.0188802	0.142711	-3.34226
SHCBP1	0.767265	5.88384	2.51826	0.0188967	0.142711	-3.34302
CGGBP1	-0.344365	9.51634	-2.51824	0.0188976	0.142711	-3.34306
SLC4A3	-0.436559	2.81216	-2.51713	0.0189442	0.142979	-3.34522
DEPDC1	0.771705	5.95521	2.51687	0.0189554	0.14298	-3.34573
MYO9A	-0.408895	9.03783	-2.51658	0.0189673	0.142985	-3.34628
PPP1CA	0.388816	10.0366	2.51599	0.0189926	0.143092	-3.34745
STAG3L3	-0.733712	7.67616	-2.5148	0.0190428	0.143306	-3.34975
PRM2	-0.433912	2.26112	-2.51479	0.0190434	0.143306	-3.34978
TNFRSF21	-0.374102	9.3113	-2.51105	0.0192026	0.144391	-3.35706
TWF1	-0.860157	7.47372	-2.51079	0.0192141	0.144391	-3.35758
GOLGA1	0.281093	8.45466	2.51062	0.0192214	0.144391	-3.35791
MRPL16	0.291216	9.65438	2.51019	0.0192397	0.144444	-3.35874
CEBPB	-0.398449	12.9683	-2.50923	0.0192808	0.144593	-3.36061
MLNR	-0.889022	4.19038	-2.5092	0.0192821	0.144593	-3.36067
ARHGEF26	-1.15047	4.46521	-2.50732	0.0193632	0.145117	-3.36433
WDR46	-0.618782	7.2725	-2.50695	0.0193788	0.14513	-3.36504
TIPARP	-0.759969	10.1692	-2.50675	0.0193877	0.14513	-3.36544
GDF3	-0.718713	6.18694	-2.50628	0.0194078	0.145132	-3.36634
PPP2R1A	-0.296991	10.0158	-2.50622	0.0194105	0.145132	-3.36646
IL10	-0.692703	6.52916	-2.50554	0.0194399	0.145267	-3.36779
CD14	0.594999	12.4251	2.50491	0.0194671	0.145386	-3.36901
NUP98	0.461687	8.52288	2.50266	0.0195651	0.146032	-3.37339
RPL7	-0.30138	13.5073	-2.50221	0.0195848	0.146094	-3.37427
HIBCH	0.459852	7.86716	2.50159	0.0196114	0.146207	-3.37546
SOGA1	-0.628227	6.54198	-2.50096	0.0196392	0.146311	-3.37669
CCNE1	0.676919	6.52723	2.50075	0.019648	0.146311	-3.37709
LCT	-0.630606	6.57568	-2.49994	0.0196836	0.14649	-3.37867
PSMD3	-0.380419	9.22458	-2.4983	0.0197556	0.146941	-3.38186
MLF2	-0.292067	10.6977	-2.4977	0.019782	0.147005	-3.38302
NAA15	-0.668966	7.54099	-2.49744	0.0197934	0.147005	-3.38352
B3GNT2	0.486557	9.05682	2.49732	0.0197986	0.147005	-3.38375
CASK	0.350297	8.52239	2.49685	0.0198194	0.147074	-3.38467
KCNK10	-0.601499	6.03414	-2.49619	0.0198483	0.147204	-3.38594
ACBD3	-0.322034	9.55652	-2.49509	0.019897	0.147402	-3.38808
FOXO3	-0.481575	10.4656	-2.49507	0.0198981	0.147402	-3.38813
GLB1L2	-0.592818	7.21398	-2.49462	0.0199178	0.147451	-3.38899
CCNK	-0.824784	4.07559	-2.4944	0.0199276	0.147451	-3.38942
PDAP1	-0.388037	8.07023	-2.49279	0.0199991	0.14788	-3.39255
TGDS	0.33896	8.59876	2.49231	0.0200205	0.14788	-3.39348
REV3L	-0.463565	9.54132	-2.49225	0.0200231	0.14788	-3.39359
HEMK1	0.802563	7.57477	2.49205	0.0200318	0.14788	-3.39397
MED25	-0.49262	4.96742	-2.49028	0.0201107	0.148346	-3.3974
PDLIM4	-0.73289	6.77819	-2.48999	0.020124	0.148346	-3.39798
FCGR1A	1.03573	8.77339	2.48986	0.0201297	0.148346	-3.39823
PDCD5	-0.405585	7.99097	-2.4896	0.0201412	0.148346	-3.39872
SLC31A2	0.511939	9.8146	2.48866	0.0201832	0.148479	-3.40054
DYRK1B	-0.681605	5.78509	-2.48831	0.0201991	0.148479	-3.40123
BICRA	-0.482385	7.54951	-2.48828	0.0202004	0.148479	-3.40129
TRMO	0.666978	7.33434	2.48817	0.0202055	0.148479	-3.40151
SLC30A3	-0.32454	3.93673	-2.48786	0.0202194	0.148495	-3.4021
STAT4	0.585751	8.25061	2.48718	0.0202499	0.148575	-3.40342
LFNG	-1.07409	4.83479	-2.48671	0.020271	0.148575	-3.40433
MAFF	-0.96022	8.90365	-2.48651	0.0202802	0.148575	-3.40472
DOP1B	0.539054	6.62714	2.48634	0.0202875	0.148575	-3.40504
BPHL	-0.453423	6.90004	-2.48624	0.0202923	0.148575	-3.40525
MAPK8IP1	-0.640636	6.55092	-2.48565	0.0203189	0.148575	-3.40639
SMG9	-0.312055	8.00979	-2.4856	0.0203209	0.148575	-3.40648
EML2	-0.716885	6.36506	-2.48556	0.0203229	0.148575	-3.40656
MC3R	0.971115	5.46573	2.48496	0.0203498	0.148687	-3.40772
WSB1	-0.727544	7.879	-2.48453	0.0203693	0.14873	-3.40855
PECAM1	0.405999	11.1687	2.48432	0.0203789	0.14873	-3.40896
LINC00837	1.22819	3.53921	2.48123	0.0205188	0.1496	-3.41493
LPCAT3	-0.303104	7.67194	-2.48117	0.0205215	0.1496	-3.41504
PKMYT1	-0.467563	7.52951	-2.48053	0.020551	0.14973	-3.4163
GNE	-0.365672	8.52473	-2.47998	0.020576	0.149793	-3.41735
VAMP5	0.464394	8.303	2.47958	0.0205942	0.149793	-3.41813
SPANXC	0.904353	5.84763	2.47948	0.0205989	0.149793	-3.41833
NARF	0.443641	8.94401	2.47911	0.0206154	0.149793	-3.41902
CFHR2	-0.554218	8.00254	-2.47906	0.020618	0.149793	-3.41913
PMP22	-0.362389	13.0991	-2.47836	0.0206499	0.14994	-3.42048
UCN	-0.940981	4.39723	-2.47752	0.0206884	0.150134	-3.4221
APOH	0.923452	4.35176	2.47698	0.0207132	0.150229	-3.42315
MAP2K7	-0.790893	5.30461	-2.47626	0.0207462	0.150383	-3.42454
NDC80	1.48323	6.39464	2.47537	0.0207873	0.15047	-3.42626
MPV17	0.474498	9.66144	2.4752	0.0207949	0.15047	-3.42658
GRAMD1B	-0.502018	8.37293	-2.4751	0.0207996	0.15047	-3.42678
GHITM	0.322063	11.5106	2.47498	0.0208051	0.15047	-3.42701
SUMO3	0.293011	11.0584	2.47456	0.0208246	0.150526	-3.42782
ATF7IP2	0.634052	7.46348	2.4739	0.020855	0.150661	-3.4291
PTH1R	-0.426691	7.57501	-2.47292	0.0209002	0.150735	-3.43098
NCAPG	0.736563	6.02498	2.47289	0.0209019	0.150735	-3.43105
ELMO1	0.365012	9.64813	2.4724	0.0209245	0.150735	-3.432
TACC2	-0.521769	8.33783	-2.47212	0.0209372	0.150735	-3.43253
NARS2	0.3762	8.72334	2.47205	0.0209405	0.150735	-3.43266
EEF1A2	-0.927058	5.20286	-2.47205	0.0209407	0.150735	-3.43267
PRDX2	-0.368976	7.86055	-2.4719	0.0209475	0.150735	-3.43296
TOM1	-0.406487	8.27598	-2.47144	0.020969	0.150736	-3.43385
MAPK10	-0.487002	8.07217	-2.47139	0.0209711	0.150736	-3.43394
RET	-0.630862	6.20766	-2.47021	0.0210262	0.151047	-3.43622
SMG1	-1.10107	4.39773	-2.46993	0.0210393	0.151057	-3.43677
FAT2	-0.991261	4.46706	-2.46921	0.0210726	0.151211	-3.43815
KCNJ2	0.765534	8.50097	2.46857	0.0211025	0.151261	-3.43938
C8G	-0.603988	2.25048	-2.46856	0.0211032	0.151261	-3.43941
SSTR5	-0.629593	3.33865	-2.46738	0.0211583	0.15155	-3.44168
RAB36	-0.280065	7.84814	-2.46702	0.0211752	0.15155	-3.44237
RFX4	0.785067	2.87361	2.46694	0.021179	0.15155	-3.44253
ZNF669	-0.574766	6.84735	-2.46623	0.0212119	0.151637	-3.44389
PPP1R16B	1.40648	7.06748	2.46617	0.0212148	0.151637	-3.444
IGFBP2	-0.782147	8.69216	-2.46345	0.0213429	0.152468	-3.44925
DNAJC11	-0.348827	8.57548	-2.46239	0.021393	0.152741	-3.45129
GALE	-0.336508	7.41258	-2.46025	0.0214946	0.153369	-3.45541
SLC19A3	-1.12359	7.19517	-2.4592	0.0215444	0.153419	-3.45743
ACTR3	0.380607	11.4404	2.45917	0.0215459	0.153419	-3.45749
GLRX3	0.590453	8.00256	2.459	0.0215539	0.153419	-3.45782
HLA-DMA	0.611662	12.1443	2.45888	0.0215598	0.153419	-3.45805
PODNL1	-1.20439	5.83679	-2.45854	0.0215757	0.153447	-3.45869
ATF4	-0.329121	12.4008	-2.45795	0.0216039	0.153563	-3.45983
BTBD7	0.617192	5.07284	2.45612	0.0216915	0.1541	-3.46336
CANT1	0.352681	9.5632	2.45556	0.0217184	0.154132	-3.46444
RIPK2	0.291255	8.57193	2.45552	0.0217201	0.154132	-3.4645
INO80D	-0.320859	7.45768	-2.45508	0.0217413	0.154197	-3.46535
KCNIP2	-0.978827	6.05346	-2.45428	0.0217798	0.154279	-3.46689
KIF18B	0.52148	6.95905	2.45418	0.0217844	0.154279	-3.46708
ACO2	0.519979	8.94041	2.45409	0.021789	0.154279	-3.46726
KANSL3	-0.498622	3.46421	-2.45363	0.0218112	0.154295	-3.46815
NKAIN1	-0.652885	6.06382	-2.45354	0.0218152	0.154295	-3.46831
CNTFR	-0.527726	6.95092	-2.45217	0.0218813	0.154601	-3.47094
BUB1B	0.711211	7.08434	2.45215	0.0218826	0.154601	-3.47099
MKNK2	-0.496871	11.1034	-2.45173	0.0219026	0.154657	-3.47178
MTMR14	0.26338	9.15923	2.45101	0.0219377	0.154684	-3.47318
DMPK	-0.626356	7.24031	-2.4504	0.0219673	0.154684	-3.47435
PADI1	-0.503243	7.55375	-2.45032	0.0219708	0.154684	-3.47449
DPY19L2P2	0.577166	5.36595	2.45031	0.0219716	0.154684	-3.47452
PDE8A	-0.575002	9.24019	-2.45019	0.0219772	0.154684	-3.47474
BTC	-1.40348	4.88052	-2.45006	0.0219834	0.154684	-3.47499
GCHFR	-0.957393	8.49453	-2.44991	0.0219909	0.154684	-3.47529
PARP8	0.457457	8.2622	2.44905	0.0220325	0.154764	-3.47693
TRIM37	0.333876	9.6303	2.449	0.0220351	0.154764	-3.47704
LHX5	-0.398111	3.55712	-2.44893	0.0220384	0.154764	-3.47717
MED17	0.360088	8.66688	2.4484	0.0220645	0.154806	-3.47819
ANXA9	-0.685632	4.66383	-2.44831	0.0220686	0.154806	-3.47836
EREG	-1.54529	6.11638	-2.44777	0.022095	0.154826	-3.4794
CASP3	0.356946	8.58202	2.44776	0.0220956	0.154826	-3.47942
PPP3R1	-0.412459	7.95011	-2.4474	0.0221132	0.154865	-3.48011
MLH1	0.265106	10.3196	2.44674	0.022145	0.154951	-3.48137
SLC39A7	-0.323904	8.79725	-2.44665	0.0221497	0.154951	-3.48155
ASCL3	0.746788	6.05238	2.44614	0.0221747	0.15504	-3.48253
SPARCL1	-0.350733	13.3056	-2.44589	0.0221866	0.15504	-3.48299
ZNF85	0.423056	8.5141	2.44531	0.022215	0.155126	-3.48411
QPCT	1.11225	7.0399	2.44515	0.0222231	0.155126	-3.48443
INPPL1	-0.377583	8.95128	-2.44439	0.0222605	0.155302	-3.48589
CR2	1.53491	4.86313	2.4439	0.0222845	0.155302	-3.48683
IL23A	0.938978	5.12209	2.44389	0.0222846	0.155302	-3.48683
MGAT4A	0.526715	7.31412	2.44318	0.0223198	0.155463	-3.4882
TRPV6	-0.956501	5.32439	-2.44256	0.0223503	0.155591	-3.48939
MCM6	0.363043	9.72091	2.44038	0.022458	0.156237	-3.49357
FOXE1	-0.92738	3.58449	-2.44018	0.0224676	0.156237	-3.49394
BANK1	0.891442	7.65193	2.43968	0.0224923	0.156313	-3.4949
SLC2A6	1.3344	6.73053	2.43933	0.0225099	0.156313	-3.49558
MIS18BP1	-1.21643	2.44066	-2.43922	0.022515	0.156313	-3.49578
RPL23AP53	-1.0816	5.57385	-2.4385	0.022551	0.156419	-3.49716
KIF17	-0.955536	4.45538	-2.43831	0.0225602	0.156419	-3.49752
LMO3	-0.834861	7.83757	-2.43818	0.0225669	0.156419	-3.49778
PLEKHM2	-0.350726	8.7333	-2.43701	0.0226249	0.156729	-3.50001
LEMD3	0.398897	9.40309	2.43679	0.022636	0.156729	-3.50044
TSTD2	0.306722	9.56494	2.43644	0.0226536	0.156766	-3.50111
SIX2	-0.58518	8.23779	-2.4348	0.0227357	0.157249	-3.50426
SRC	-0.937224	5.0323	-2.43395	0.0227781	0.157386	-3.50588
PHF7	-0.37506	6.31454	-2.43391	0.02278	0.157386	-3.50595
KIR2DS1	-0.391327	5.83445	-2.43275	0.0228384	0.157579	-3.50818
PARP12	0.529083	9.97892	2.43239	0.0228565	0.157579	-3.50886
KIF25	-0.349236	6.26743	-2.4323	0.0228607	0.157579	-3.50902
NCF1	1.06147	9.64869	2.43224	0.0228641	0.157579	-3.50915
ZNF430	0.27408	8.22492	2.43186	0.0228828	0.157579	-3.50986
CA12	0.885536	8.8778	2.43169	0.0228915	0.157579	-3.51019
SYNCRIP	-0.447318	9.62031	-2.43164	0.022894	0.157579	-3.51029
COG5	0.284986	8.84565	2.43013	0.0229705	0.157872	-3.51319
KDELR3	0.436133	10.1093	2.4299	0.0229817	0.157872	-3.51361
ZNF141	0.81635	5.23982	2.4294	0.0230071	0.157872	-3.51457
MARK2	-0.769929	6.44875	-2.42913	0.0230208	0.157872	-3.51509
DCUN1D1	0.313802	9.49728	2.42911	0.0230218	0.157872	-3.51513
MYCL	0.457652	6.74463	2.42893	0.0230307	0.157872	-3.51546
USP15	0.433615	9.15146	2.42888	0.0230335	0.157872	-3.51557
EPYC	0.72255	5.20775	2.42885	0.0230351	0.157872	-3.51563
SLPI	-1.02933	8.5126	-2.42826	0.0230647	0.157991	-3.51674
OR2J3	-0.930881	3.65138	-2.4275	0.0231034	0.158107	-3.5182
HTR7	-0.792174	3.00091	-2.42738	0.0231097	0.158107	-3.51844
CELF3	-0.725258	5.62652	-2.4272	0.0231187	0.158107	-3.51878
VPS8	0.360652	8.65988	2.42604	0.0231776	0.158345	-3.52099
DDX4	-0.616892	2.10962	-2.42603	0.0231782	0.158345	-3.52101
VEZT	-0.669806	6.03958	-2.42552	0.0232043	0.158362	-3.52199
NSMCE4A	0.352944	8.99664	2.4255	0.0232054	0.158362	-3.52203
METTL17	0.430744	9.93767	2.42413	0.0232752	0.158754	-3.52464
KIF23	1.33481	3.55401	2.42327	0.0233191	0.158858	-3.52627
RGL1	0.442811	11.5272	2.4232	0.0233226	0.158858	-3.5264
POU4F3	1.03308	3.89145	2.42311	0.0233276	0.158858	-3.52659
CTRB2	-0.388667	7.03413	-2.42237	0.0233653	0.159031	-3.52799
CDC25B	0.472945	10.083	2.42146	0.0234122	0.159265	-3.52974
RDH11	0.322727	9.32308	2.4207	0.0234511	0.159374	-3.53118
OPTN	0.516331	10.3673	2.4206	0.0234561	0.159374	-3.53136
KBTBD4	0.777604	7.39173	2.42042	0.0234655	0.159374	-3.53171
MAU2	-0.692663	5.22464	-2.41954	0.0235107	0.159494	-3.53338
RUNX3	0.809083	8.42413	2.41949	0.0235138	0.159494	-3.53349
TUBGCP3	0.3747	8.19498	2.41935	0.0235205	0.159494	-3.53374
GLRA3	0.764472	4.08488	2.41899	0.0235391	0.159536	-3.53443
HADHB	0.343112	11.622	2.41804	0.0235884	0.159771	-3.53624
NXF2	-0.507075	6.46994	-2.4177	0.023606	0.159771	-3.5369
KIAA1614	-0.842048	3.87331	-2.4176	0.0236112	0.159771	-3.53708
GRIN1	0.586365	4.72388	2.41611	0.0236885	0.160183	-3.53992
IL16	0.514986	8.12983	2.41582	0.0237035	0.160183	-3.54047
ZMPSTE24	0.285267	11.7369	2.41551	0.0237199	0.160183	-3.54107
MBTPS2	-0.551473	6.46967	-2.41547	0.0237221	0.160183	-3.54115
RMDN1	0.463252	8.38216	2.41512	0.02374	0.16022	-3.54181
CDON	-1.51668	5.29771	-2.41478	0.0237578	0.160256	-3.54246
DELE1	0.421047	8.08828	2.41428	0.0237839	0.160347	-3.54341
C2CD2L	-0.738572	6.69047	-2.41342	0.0238287	0.160532	-3.54505
SLC30A1	0.549101	10.2904	2.41319	0.0238408	0.160532	-3.54548
CLEC10A	0.688613	8.11162	2.41304	0.0238488	0.160532	-3.54578
PLAA	0.347658	7.63632	2.41237	0.0238835	0.160665	-3.54704
APOBEC2	-0.315939	6.87987	-2.41218	0.0238936	0.160665	-3.54741
SEC22B	-0.382874	9.42435	-2.41192	0.0239074	0.160673	-3.54791
MARF1	0.39526	10.1098	2.41109	0.0239509	0.160748	-3.54948
SLC6A8	-0.681358	7.68833	-2.41102	0.0239543	0.160748	-3.54961
PRR13	0.385753	10.8003	2.41081	0.0239657	0.160748	-3.55002
BTRC	-0.487183	6.58446	-2.41075	0.0239687	0.160748	-3.55013
PRELID3A	-0.979051	5.03632	-2.40997	0.0240096	0.160859	-3.55161
PUS3	-0.366594	8.33099	-2.40986	0.0240153	0.160859	-3.55182
PEBP1	-0.325187	11.3055	-2.40949	0.0240349	0.160859	-3.55252
STEAP1	0.616542	9.97252	2.40934	0.0240427	0.160859	-3.55281
BCL2L10	-0.86191	4.01681	-2.40924	0.024048	0.160859	-3.553
F12	-0.804176	4.61611	-2.40887	0.0240674	0.160905	-3.5537
CHD5	-0.574863	5.08213	-2.40772	0.0241285	0.16123	-3.5559
CDC45	-1.29206	3.92368	-2.40643	0.0241967	0.161534	-3.55835
PAK4	-0.826175	7.05087	-2.40632	0.0242026	0.161534	-3.55856
PRR11	-0.720377	9.19886	-2.40614	0.0242118	0.161534	-3.55889
MAP4K1	2.09689	6.1552	2.40543	0.0242496	0.161702	-3.56024
KCNH1	-0.681711	2.79608	-2.4042	0.024315	0.16197	-3.56258
LYRM2	0.324231	8.01345	2.4035	0.0243524	0.162134	-3.56391
PDE6D	0.696993	7.87372	2.40285	0.0243869	0.16228	-3.56514
CD244	0.877084	6.1481	2.40227	0.024418	0.162403	-3.56624
NECAB3	-0.28103	8.11339	-2.40175	0.0244456	0.16246	-3.56722
HNRNPDL	-0.39275	10.4469	-2.40163	0.024452	0.16246	-3.56745
GINS2	1.33011	4.87712	2.40125	0.0244724	0.162479	-3.56817
PAOX	0.395586	7.27606	2.40111	0.0244802	0.162479	-3.56845
SLC25A44	-0.366605	8.52025	-2.40021	0.0245282	0.162714	-3.57015
RAB11FIP3	-0.362403	7.58762	-2.39974	0.0245534	0.162796	-3.57104
RMND5A	0.447616	7.15867	2.39928	0.0245784	0.162878	-3.57192
WDR1	0.372119	10.3526	2.39776	0.0246599	0.163334	-3.57479
TMEM41B	0.29364	9.2872	2.39725	0.0246875	0.16338	-3.57576
NDUFA8	0.285875	9.83599	2.39704	0.0246991	0.16338	-3.57617
EDN2	-0.639814	3.51136	-2.39693	0.0247051	0.16338	-3.57638
CEP192	0.347912	7.69697	2.39549	0.024783	0.163791	-3.57911
ZNF222	0.969162	5.46029	2.39524	0.0247963	0.163791	-3.57957
POLA1	0.287727	8.24396	2.39507	0.0248055	0.163791	-3.5799
TAAR5	-0.460457	4.48139	-2.39415	0.0248555	0.164036	-3.58164
HBEGF	-1.21286	9.70802	-2.39295	0.0249209	0.164383	-3.58392
CASP5	0.756257	5.81955	2.3921	0.0249669	0.164424	-3.58552
CDCA4	-0.277971	8.62376	-2.39209	0.0249674	0.164424	-3.58553
ALPK3	-0.834544	5.23694	-2.39195	0.0249752	0.164424	-3.5858
NAT10	-0.49833	9.70965	-2.39166	0.024991	0.164424	-3.58635
RASA3	-1.1121	4.89743	-2.39166	0.0249913	0.164424	-3.58636
IGLV6-57	1.61376	4.36387	2.39011	0.0250757	0.164895	-3.58928
BTN3A2	0.955201	8.78561	2.38939	0.0251153	0.165038	-3.59065
ISCA1	-0.310512	9.16231	-2.38925	0.0251231	0.165038	-3.59092
PLGRKT	0.467406	9.05652	2.38879	0.0251482	0.165118	-3.59179
WASL	-1.03445	5.35167	-2.38846	0.0251666	0.165154	-3.59242
PRR36	-0.504145	3.60377	-2.38797	0.0251933	0.165245	-3.59334
SLC7A7	0.567952	10.8397	2.38726	0.0252325	0.165331	-3.59468
FOXO3B	-1.41792	8.24874	-2.3868	0.0252575	0.165331	-3.59554
SMO	-0.526781	8.04518	-2.38658	0.02527	0.165331	-3.59597
ATP8B1	-0.915713	8.45946	-2.38643	0.0252784	0.165331	-3.59626
NEFL	0.89008	5.03395	2.3863	0.0252854	0.165331	-3.5965
GABRA1	-0.418609	3.53492	-2.38615	0.0252938	0.165331	-3.59679
GPAA1	0.395112	10.1432	2.38567	0.02532	0.165331	-3.59768
PPIG	-0.461408	8.5228	-2.38562	0.0253226	0.165331	-3.59777
FAM216A	-0.453592	8.0409	-2.38562	0.0253227	0.165331	-3.59778
CDS2	0.288765	9.08644	2.38534	0.0253386	0.165331	-3.59832
NCL	-0.445866	12.0222	-2.38516	0.0253483	0.165331	-3.59865
SCN9A	1.26957	4.79843	2.38472	0.0253724	0.165396	-3.59948
ITGA1	1.34122	4.77302	2.38452	0.025384	0.165396	-3.59987
SEMA6C	-0.687173	5.55537	-2.38392	0.0254168	0.165525	-3.60099
RGS16	-1.30766	9.04373	-2.38352	0.025439	0.165586	-3.60174
UBTF	-0.404925	7.97187	-2.38195	0.0255266	0.165988	-3.60472
ANK3	-0.764682	8.63891	-2.38104	0.0255774	0.166205	-3.60644
MAP3K20	-0.609031	6.9755	-2.38088	0.0255863	0.166205	-3.60674
GPI	0.337885	10.272	2.38051	0.0256069	0.166205	-3.60744
PPID	0.356383	9.37963	2.38042	0.0256119	0.166205	-3.60761
TBCB	0.38367	10.7845	2.3796	0.0256573	0.166416	-3.60915
APOL6	0.561643	8.41836	2.37919	0.0256806	0.166431	-3.60993
TRHR	-1.07578	3.68823	-2.37903	0.0256897	0.166431	-3.61024
APOM	-0.267246	7.32605	-2.37887	0.0256986	0.166431	-3.61054
PPP1R8	0.357151	9.56413	2.37838	0.0257257	0.166447	-3.61145
HAND2	-0.416154	3.59328	-2.37836	0.0257271	0.166447	-3.6115
POLD2	-0.369561	8.75167	-2.37745	0.0257778	0.166678	-3.6132
MAML3	-0.819541	5.70286	-2.37719	0.0257926	0.166678	-3.6137
FILIP1L	0.61909	10.5635	2.37681	0.0258138	0.166678	-3.61441
NIBAN1	0.530968	10.1621	2.3768	0.0258147	0.166678	-3.61444
C5orf15	0.335696	10.6599	2.37565	0.0258794	0.166785	-3.61661
ARHGDIB	0.41892	12.0326	2.37564	0.0258798	0.166785	-3.61662
PITPNM3	-0.38067	2.08798	-2.37545	0.0258905	0.166785	-3.61698
RNASET2	0.611309	11.5362	2.37521	0.0259043	0.166785	-3.61744
NOD2	0.882989	7.71063	2.37495	0.0259189	0.166785	-3.61793
TBCC	0.397448	8.92946	2.3748	0.0259271	0.166785	-3.6182
OSBPL9	0.407012	10.4266	2.37455	0.0259416	0.166785	-3.61868
DNAJC28	0.98972	4.88945	2.37453	0.0259429	0.166785	-3.61873
CHP2	-0.51387	3.69249	-2.37437	0.0259519	0.166785	-3.61903
SYCP2	0.512073	4.84601	2.3742	0.0259614	0.166785	-3.61934
MPHOSPH9	0.773803	5.7991	2.37392	0.0259771	0.166791	-3.61987
SEM1	0.280327	10.2477	2.37342	0.0260053	0.166791	-3.62081
THAP12	0.430675	10.6241	2.37342	0.0260054	0.166791	-3.62081
IRF8	0.650102	10.1646	2.37326	0.0260143	0.166791	-3.62111
ADGB	-1.16128	3.5295	-2.37303	0.0260278	0.166794	-3.62155
FBP2	-0.532464	2.67695	-2.37278	0.0260418	0.1668	-3.62202
PRKY	-0.702362	6.65579	-2.37197	0.0260875	0.167009	-3.62354
[truncated: 707 more rows]
