# Supplementary material for: Identification of immune-related genes in diagnosing atherosclerosis with rheumatoid arthritis through bioinformatics analysis and machine learning
Source: Front Immunol. 2023 Mar 9;14:1126647. doi: 10.3389/fimmu.2023.1126647 (PMC10033585; doi:10.3389/fimmu.2023.1126647)
Supplement: Supplementary file 6 [file Table_6.xls]

## Sheet: Sheet1
STRING-input
AGL
ALG6
APBB1
APBB1IP
ATM
BHLHE41
BTN3A2
C6orf62
CALML4
CHKA
CLIC4
CPOX
CREBL2
CSNK1G2
DCP2
DUSP1
EED
EPN1
ERC1
ETV5
FOSL2
GATM
GGTLC2
GNPTAB
GRK2
HIST1H2AJ
HPF1
ITM2B
MAP3K11
NFIL3
NTAN1
PANK2
PDLIM5
PER1
PIGF
PNRC1
PPP1R2
RABEP2
RAPGEF1
RCBTB2
RMI1
RNF122
SLC7A8
SPG11
SPIN1
SRRM2
SZRD1
TLR7
TMEM259
TNFSF10
TPST1
TUBGCP2
UBE2H
