# Supplementary material for: Identification of immune-related genes in diagnosing atherosclerosis with rheumatoid arthritis through bioinformatics analysis and machine learning
Source: Front Immunol. 2023 Mar 9;14:1126647. doi: 10.3389/fimmu.2023.1126647 (PMC10033585; doi:10.3389/fimmu.2023.1126647)
Supplement: Supplementary file 7 [file Table_7.xls]

## Sheet: Sheet1
string_interactions_short
#node1	node2	node1_string_id	node2_string_id	neighborhood_on_chromosome	gene_fusion	phylogenetic_cooccurrence	homology	coexpression	experimentally_determined_interaction	database_annotated	automated_textmining	combined_score
ADRBK1	CSNK1G2	9606.ENSP00000312262	9606.ENSP00000255641	0	0	0	0	0.097	0	0.6	0.101	0.647
APBB1	ATM	9606.ENSP00000477213	9606.ENSP00000278616	0	0	0	0	0	0	0.6	0.134	0.638
APBB1	APBB1IP	9606.ENSP00000477213	9606.ENSP00000365411	0	0	0	0	0	0	0	0.448	0.448
APBB1IP	RAPGEF1	9606.ENSP00000365411	9606.ENSP00000361263	0	0	0	0	0.093	0	0	0.482	0.51
ATM	PER1	9606.ENSP00000278616	9606.ENSP00000314420	0	0	0	0	0	0	0	0.657	0.657
ATM	RMI1	9606.ENSP00000278616	9606.ENSP00000317039	0	0	0	0	0.064	0.104	0.6	0.553	0.83
ATM	ERC1	9606.ENSP00000278616	9606.ENSP00000468263	0	0	0	0	0	0	0	0.896	0.896
BHLHE41	PER1	9606.ENSP00000242728	9606.ENSP00000314420	0	0	0	0	0.061	0.353	0	0.523	0.685
BHLHE41	NFIL3	9606.ENSP00000242728	9606.ENSP00000297689	0	0	0	0	0	0.057	0.8	0.773	0.953
C4orf27	HIST1H2AJ	9606.ENSP00000406598	9606.ENSP00000328484	0	0	0	0	0	0.709	0	0	0.709
CSNK1G2	PER1	9606.ENSP00000255641	9606.ENSP00000314420	0	0	0	0	0.062	0.424	0	0.219	0.541
DCP2	PNRC1	9606.ENSP00000373715	9606.ENSP00000336931	0	0	0	0	0	0	0	0.472	0.473
DUSP1	FOSL2	9606.ENSP00000239223	9606.ENSP00000264716	0	0	0	0	0.107	0.139	0	0.346	0.454
EED	HIST1H2AJ	9606.ENSP00000263360	9606.ENSP00000328484	0	0	0	0	0	0.147	0.6	0.062	0.652
ERC1	RABEP2	9606.ENSP00000468263	9606.ENSP00000350934	0	0	0	0	0	0	0	0.443	0.443
ITM2B	RCBTB2	9606.ENSP00000367828	9606.ENSP00000389910	0	0	0	0	0.088	0	0	0.65	0.667
NFIL3	PER1	9606.ENSP00000297689	9606.ENSP00000314420	0	0	0	0	0.062	0.154	0	0.481	0.552
TLR7	TNFSF10	9606.ENSP00000370034	9606.ENSP00000241261	0	0	0	0	0.076	0	0	0.401	0.422
