# Supplementary material for: Identification of immune-related genes in diagnosing atherosclerosis with rheumatoid arthritis through bioinformatics analysis and machine learning
Source: Front Immunol. 2023 Mar 9;14:1126647. doi: 10.3389/fimmu.2023.1126647 (PMC10033585; doi:10.3389/fimmu.2023.1126647)
Supplement: Supplementary file 8 [file Table_8.xls]

## Sheet: Sheet1
nomogram-input
Group	NFIL3	EED	GRK2	MAP3K11	RMI1	TPST1
AS	9.57505	7.31858	7.71795	7.97755	4.97224	7.09892
AS	7.49364	7.23524	7.94087	8.22909	5.51587	6.99671
Control	9.60164	7.18866	7.09818	7.0278	5.23817	7.81202
Control	8.10114	6.99058	7.03024	7.40704	5.31482	7.24839
Control	8.26534	7.18201	7.68355	7.92429	5.11568	6.84097
AS	8.15385	7.17861	8.98834	9.10899	5.66044	6.53515
Control	8.68653	6.96524	7.7158	8.01603	5.00376	6.50489
Control	8.18402	7.08812	6.76639	7.09818	4.89633	6.77645
Control	8.53591	7.00769	7.23893	6.75634	5.08736	7.22888
Control	8.41633	7.1754	7.67577	8.08608	5.23394	7.07532
AS	9.04404	7.36444	7.89118	8.61669	5.32704	7.01659
AS	7.42275	7.23217	8.71672	9.02767	5.83789	6.79082
Control	8.31091	7.10672	7.54101	7.5805	5.18198	6.91918
AS	7.15538	7.40557	8.32626	8.21618	5.79436	6.3848
AS	7.05796	7.38974	8.49569	8.40521	5.83136	6.42455
Control	9.66257	7.32164	7.29175	7.67029	4.77152	7.13237
Control	8.29379	7.00387	7.66898	7.78992	5.15968	6.90309
AS	7.35553	7.28548	8.1061	8.02604	5.54417	6.75508
Control	7.99299	6.92726	7.83212	8.0332	5.24823	7.2691
AS	7.58324	7.42275	8.2854	8.31549	5.74762	6.92121
AS	6.89112	7.39266	7.80392	8.50607	5.37648	6.64035
AS	7.06897	7.41842	8.38691	8.36694	5.82091	6.3401
AS	7.56819	7.29861	8.30703	8.20719	5.41155	6.9192
AS	8.61641	7.05161	7.97444	8.9073	5.96829	6.90115
AS	7.88593	7.29549	8.59647	8.75659	5.4541	6.82513
AS	6.33476	7.26546	8.36629	8.6465	5.41407	6.35478
Control	9.36705	7.1754	7.40557	8.05606	4.68352	7.15538
Control	9.10899	7.32942	7.10823	7.95277	4.9265	7.01774
AS	6.83514	7.46562	8.21618	8.2462	5.62423	6.62498
AS	9.07583	7.14884	8.14728	8.28706	5.0621	6.53979
AS	8.15727	7.37848	7.99752	8.60657	5.58129	7.45836
AS	9.39361	7.32164	8.0289	8.4672	5.46881	7.03276
AS	8.01014	7.56569	8.45458	8.6364	6.30306	7.26266
Control	9.02856	6.96747	7.35958	7.50034	5.02704	7.6612
AS	7.29019	7.32011	8.19772	8.13789	5.76434	6.39263
AS	7.0453	7.28548	7.94598	8.86667	5.74432	6.84515
AS	7.36148	7.30171	8.22812	8.21816	5.83739	6.52472
AS	7.29926	7.38974	8.44542	8.60629	5.75093	6.6558
Control	9.26986	6.79655	7.69137	7.74164	4.67514	7.24899
Control	9.68449	7.17519	7.15503	6.99379	5.4217	6.73178
AS	7.91595	7.48563	8.22619	8.41633	5.76434	6.7751
Control	9.96053	6.84097	6.66042	7.56318	5.10565	7.25223
Control	9.41061	7.22888	7.45007	7.55061	5.28844	6.86693
AS	7.01528	7.53567	8.14613	8.21618	5.70429	6.62498
AS	7.35553	7.58571	8.26622	8.45636	5.70429	6.60497
AS	6.40482	7.37555	7.99601	8.27622	5.43409	6.16464
AS	7.41842	7.46834	8.0075	8.55664	5.49143	6.64962
AS	8.36629	7.43559	8.00602	8.6365	5.35403	6.84515
AS	7.22872	7.34853	8.33699	8.29705	5.76101	6.3401
AS	6.97753	7.42996	8.61634	8.89786	5.81125	6.24358
AS	6.87517	7.42559	8.19616	8.27622	5.62423	6.61498
Control	8.97599	6.84931	7.00906	7.06897	5.2518	7.06897
AS	7.69798	7.31858	7.95758	8.10734	5.36163	6.36007
Control	8.09481	6.81088	7.56318	7.62337	5.08559	7.2422
AS	7.36554	7.30549	8.49639	8.60647	5.88443	6.74507
AS	7.58816	7.29861	8.1373	8.1373	5.31171	6.76943
AS	9.08481	7.13237	8.17832	8.15839	5.16001	6.35538
AS	6.86516	7.3155	7.92596	8.60647	5.72431	6.71505
AS	7.07532	7.29549	8.48638	8.41633	5.82438	6.42483
AS	7.41558	7.37555	8.02604	8.13612	5.88443	6.94522
Control	9.37705	7.07532	7.36554	7.98601	4.77359	7.23544
AS	7.14884	7.38847	8.24713	8.39689	5.78098	6.58971
Control	9.46712	7.12536	7.51565	7.63574	5.30399	6.71505
AS	8.57661	7.28862	8.16725	8.4568	5.5114	6.94915
AS	7.26546	7.41558	8.25621	8.36629	5.62423	6.49489
AS	7.25223	7.54312	8.48601	8.5462	5.77771	6.24915
AS	7.1462	7.38309	8.04441	8.41948	5.59654	6.79086
AS	7.40016	7.09831	8.07202	8.09149	5.30669	6.44593
AS	6.83948	7.06293	8.46192	8.22875	5.47936	6.06227
Control	9.19692	7.22543	7.81588	7.61573	5.09383	7.03529
AS	7.33855	7.39845	8.36694	8.4568	5.79096	6.44993
AS	7.40985	7.37969	8.82748	8.93807	5.77104	6.79655
AS	7.22214	7.23217	8.37567	8.09481	5.58713	6.71057
Control	9.28847	7.3726	7.65346	7.78386	5.11568	7.47291
AS	7.54568	7.32551	8.1161	8.40632	5.28397	6.57495
AS	6.88109	7.33248	8.03463	8.58632	5.56706	6.70054
AS	6.82513	7.3155	8.13612	8.22619	5.324	6.30474
AS	7.16539	7.41558	8.36629	8.76659	5.87442	6.47487
AS	6.98909	7.24869	7.98753	8.39689	5.28176	6.5997
Control	8.155	7.02152	7.55315	7.7638	5.14577	7.15192
AS	7.049	7.52825	8.27708	8.4568	5.7011	6.55976
AS	7.688	7.2387	8.16725	8.28706	5.41155	7.01904
Control	9.10473	6.84349	6.99291	7.15229	5.31939	7.02279
AS	8.44635	7.26546	8.05606	8.08608	5.21392	6.7751
Control	8.327	7.24869	7.70797	8.01749	4.98222	6.31015
Control	8.70627	6.86341	7.45113	7.69021	5.20982	6.93314
Control	7.82207	6.85688	7.23893	7.13839	5.20801	6.52509
AS	6.80364	7.45113	8.35762	8.36758	5.6282	6.41515
Control	7.90595	6.9152	7.96599	7.92596	5.25395	7.14537
AS	7.7158	7.42559	8.15613	8.56644	5.42408	6.88518
Control	8.04185	7.00387	7.16511	7.63875	4.9279	6.57054
Control	8.79662	6.92521	7.80587	8.00602	4.97374	6.58495
AS	7.41129	7.40133	8.52697	8.56681	5.78758	6.15615
AS	8.55726	7.32771	7.92266	8.54735	5.6817	6.91125
AS	7.31858	7.43839	8.56663	8.25711	5.46147	6.06054
AS	7.86411	7.17198	7.88417	8.1249	5.48682	6.88109
AS	7.92928	7.19214	8.04882	8.25801	5.45885	6.93314
AS	7.34552	7.13537	8.1061	7.94598	5.48412	6.85516
AS	7.17198	7.28232	8.2854	8.44589	5.36645	6.57014
AS	6.53979	7.46834	8.23714	8.18722	5.74104	6.66959
Control	8.69666	7.06165	7.10177	8.29543	4.93513	6.9814
Control	8.89611	6.73948	7.52825	8.30703	4.88238	7.26865
Control	7.90595	7.25546	8.03604	8.40632	5.42408	7.10534
AS	7.1754	7.1754	7.87592	8.23619	5.38405	6.90519
