# Supplementary material for: Identification of immune-related genes in diagnosing atherosclerosis with rheumatoid arthritis through bioinformatics analysis and machine learning
Source: Front Immunol. 2023 Mar 9;14:1126647. doi: 10.3389/fimmu.2023.1126647 (PMC10033585; doi:10.3389/fimmu.2023.1126647)
Supplement: Supplementary file 9 [file Table_9.xls]

## Sheet: Sheet1
ROC-input
status	EED		status	GRK2		status	MAP3K11		status	NFIL3		status	RMI1		status	TPST1		Status	GSE57691		Status	GSE55235		Status	LASSO		Status	Random Forest		Group	Nomogram
1	7.31858		1	7.71795		1	7.97755		1	9.57505		1	4.97224		1	7.09892		1	1.12992		0	-6.40402		1	13.2455		1	17.0718		1	296.611
1	7.23524		1	7.94087		1	8.22909		1	7.49364		1	5.51587		1	6.99671		1	0.828978		0	-14.1014		1	13.7842		1	18.1679		1	208.561
0	7.18866		0	7.09818		0	7.0278		0	9.60164		0	5.23817		0	7.81202		1	1.28654		0	-13.0756		0	11.0973		0	14.8684		0	330.705
0	6.99058		0	7.03024		0	7.40704		0	8.10114		0	5.31482		0	7.24839		1	1.23464		0	-8.50246		0	11.9365		0	16.5237		0	310.269
0	7.18201		0	7.68355		0	7.92429		0	8.26534		0	5.11568		0	6.84097		1	0.164105		0	-10.238		0	13.1751		0	16.9449		0	276.093
1	7.17861		1	8.98834		1	9.10899		1	8.15385		1	5.66044		1	6.53515		1	0.983579		0	-14.5625		1	14.1689		1	19.1905		1	152.142
0	6.96524		0	7.7158		0	8.01603		0	8.68653		0	5.00376		0	6.50489		1	0.187303		0	-7.85997		0	12.5536		0	16.6757		0	270.099
0	7.08812		0	6.76639		0	7.09818		0	8.18402		0	4.89633		0	6.77645		1	1.51325		0	-9.87375		0	10.4921		0	16.1208		0	341.492
0	7.00769		0	7.23893		0	6.75634		0	8.53591		0	5.08736		0	7.22888		1	2.61949		0	-12.4392		0	11.3962		0	14.8866		0	331.223
0	7.1754		0	7.67577		0	8.08608		0	8.41633		0	5.23394		0	7.07532		0	-0.313062		0	-6.75337		0	12.9925		0	17.3755		0	255.772
1	7.36444		1	7.89118		1	8.61669		1	9.04404		1	5.32704		1	7.01659		0	-1.58445		1	-0.765418		1	13.9707		1	18.2107		1	237.178
1	7.23217		1	8.71672		1	9.02767		1	7.42275		1	5.83789		1	6.79082		0	-0.182667		1	-0.778234		1	14.4268		1	19.5824		1	147.145
0	7.10672		0	7.54101		0	7.5805		0	8.31091		0	5.18198		0	6.91918		0	-0.159392		1	-0.598621		0	12.5936		0	16.4484		0	270.209
1	7.40557		1	8.32626		1	8.21618		1	7.15538		1	5.79436		1	6.3848		0	-0.225164		1	-0.783775		1	13.9935		1	19.0183		1	214.578
1	7.38974		1	8.49569		1	8.40521		1	7.05796		1	5.83136		1	6.42455		0	-0.723292		1	-0.638434		1	14.5221		1	19.1307		1	206.884
0	7.32164		0	7.29175		0	7.67029		0	9.66257		0	4.77152		0	7.13237		0	-1.11721		1	-0.892081		0	11.9697		0	16.4296		0	327.367
0	7.00387		0	7.66898		0	7.78992		0	8.29379		0	5.15968		0	6.90309		0	-0.693584		1	-0.913177		0	12.6727		0	16.203		0	286.838
1	7.28548		1	8.1061		1	8.02604		1	7.35553		1	5.54417		1	6.75508		0	-1.70996		1	-0.917544		1	14.1452		1	18.2035		1	193.531
0	6.92726		0	7.83212		0	8.0332		0	7.99299		0	5.24823		0	7.2691		0	-0.899401		1	-0.970637		0	12.4869		0	16.9149		0	255.456
1	7.42275		1	8.2854		1	8.31549		1	7.58324		1	5.74762		1	6.92121					1	-0.867806		1	14.0525		1	18.664		1	195.005
1	7.39266		1	7.80392		1	8.50607		1	6.89112		1	5.37648		1	6.64035								1	13.9858		1	19.0009		1	238.207
1	7.41842		1	8.38691		1	8.36694		1	7.06897		1	5.82091		1	6.3401								1	14.243		1	19.2083		1	156.496
1	7.29861		1	8.30703		1	8.20719		1	7.56819		1	5.41155		1	6.9192								1	14.3854		1	18.4565		1	184.995
1	7.05161		1	7.97444		1	8.9073		1	8.61641		1	5.96829		1	6.90115								1	13.7086		1	18.1732		1	215.581
1	7.29549		1	8.59647		1	8.75659		1	7.88593		1	5.4541		1	6.82513								1	14.6518		1	18.9005		1	160.012
1	7.26546		1	8.36629		1	8.6465		1	6.33476		1	5.41407		1	6.35478								1	14.1597		1	19.2148		1	175.366
0	7.1754		0	7.40557		0	8.05606		0	9.36705		0	4.68352		0	7.15538								0	12.2219		0	16.349		0	318.17
0	7.32942		0	7.10823		0	7.95277		0	9.10899		0	4.9265		0	7.01774								0	12.1196		0	16.8992		0	316.66
1	7.46562		1	8.21618		1	8.2462		1	6.83514		1	5.62423		1	6.62498								1	14.1151		1	19.0848		1	162.918
1	7.14884		1	8.14728		1	8.28706		1	9.07583		1	5.0621		1	6.53979								1	13.966		1	17.6737		1	238.073
1	7.37848		1	7.99752		1	8.60657		1	8.15727		1	5.58129		1	7.45836								1	13.9878		1	18.541		1	188.69
1	7.32164		1	8.0289		1	8.4672		1	9.39361		1	5.46881		1	7.03276								1	14.1158		1	18.0352		1	210.934
1	7.56569		1	8.45458		1	8.6364		1	8.01014		1	6.30306		1	7.26266								1	14.6265		1	19.4904		1	166.851
0	6.96747		0	7.35958		0	7.50034		0	9.02856		0	5.02704		0	7.6612								0	11.629		0	16.3291		0	318.944
1	7.32011		1	8.19772		1	8.13789		1	7.29019		1	5.76434		1	6.39263								1	14.0584		1	18.7724		1	162.72
1	7.28548		1	7.94598		1	8.86667		1	7.0453		1	5.74432		1	6.84515								1	14.2267		1	19.0996		1	169.943
1	7.30171		1	8.22812		1	8.21816		1	7.36148		1	5.83739		1	6.52472								1	14.0337		1	18.5563		1	173.18
1	7.38974		1	8.44542		1	8.60629		1	7.29926		1	5.75093		1	6.6558								1	14.2377		1	19.2096		1	166.035
0	6.79655		0	7.69137		0	7.74164		0	9.26986		0	4.67514		0	7.24899								0	11.9986		0	15.3636		0	335.051
0	7.17519		0	7.15503		0	6.99379		0	9.68449		0	5.4217		0	6.73178								0	11.1312		0	15.2269		0	345.207
1	7.48563		1	8.22619		1	8.41633		1	7.91595		1	5.76434		1	6.7751								1	14.2343		1	18.6492		1	167.616
0	6.84097		0	6.66042		0	7.56318		0	9.96053		0	5.10565		0	7.25223								0	10.02		0	15.4398		0	399.69
0	7.22888		0	7.45007		0	7.55061		0	9.41061		0	5.28844		0	6.86693								0	12.3605		0	16.2236		0	315.739
1	7.53567		1	8.14613		1	8.21618		1	7.01528		1	5.70429		1	6.62498								1	14.0083		1	19.0897		1	178.857
1	7.58571		1	8.26622		1	8.45636		1	7.35553		1	5.70429		1	6.60497								1	14.1921		1	19.3691		1	173.483
1	7.37555		1	7.99601		1	8.27622		1	6.40482		1	5.43409		1	6.16464								1	14.2873		1	19.2192		1	177.378
1	7.46834		1	8.0075		1	8.55664		1	7.41842		1	5.49143		1	6.64962								1	14.5978		1	19.1291		1	149.136
1	7.43559		1	8.00602		1	8.6365		1	8.36629		1	5.35403		1	6.84515								1	14.3642		1	18.8683		1	219.738
1	7.34853		1	8.33699		1	8.29705		1	7.22872		1	5.76101		1	6.3401								1	14.0039		1	18.9674		1	162.702
1	7.42996		1	8.61634		1	8.89786		1	6.97753		1	5.81125		1	6.24358								1	14.3715		1	19.8992		1	129.368
1	7.42559		1	8.19616		1	8.27622		1	6.87517		1	5.62423		1	6.61498								1	14.1273		1	18.7343		1	168.745
0	6.84931		0	7.00906		0	7.06897		0	8.97599		0	5.2518		0	7.06897								0	10.6853		0	14.9762		0	336.049
1	7.31858		1	7.95758		1	8.10734		1	7.69798		1	5.36163		1	6.36007								1	14.1963		1	18.11		1	215.616
0	6.81088		0	7.56318		0	7.62337		0	8.09481		0	5.08559		0	7.2422								0	12.2932		0	15.7838		0	290.591
1	7.30549		1	8.49639		1	8.60647		1	7.36554		1	5.88443		1	6.74507								1	14.4609		1	19.1295		1	149.226
1	7.29861		1	8.1373		1	8.1373		1	7.58816		1	5.31171		1	6.76943								1	13.9873		1	17.9615		1	228.513
1	7.13237		1	8.17832		1	8.15839		1	9.08481		1	5.16001		1	6.35538								1	14.0236		1	17.4714		1	242.079
1	7.3155		1	7.92596		1	8.60647		1	6.86516		1	5.72431		1	6.71505								1	14.4194		1	18.7551		1	214.505
1	7.29549		1	8.48638		1	8.41633		1	7.07532		1	5.82438		1	6.42483								1	14.5555		1	19.0768		1	150.109
1	7.37555		1	8.02604		1	8.13612		1	7.41558		1	5.88443		1	6.94522								1	14.2506		1	18.5419		1	180.326
0	7.07532		0	7.36554		0	7.98601		0	9.37705		0	4.77359		0	7.23544								0	12.3092		0	15.9235		0	308.956
1	7.38847		1	8.24713		1	8.39689		1	7.14884		1	5.78098		1	6.58971								1	14.354		1	19.0055		1	172.255
0	7.12536		0	7.51565		0	7.63574		0	9.46712		0	5.30399		0	6.71505								0	12.1851		0	16.2649		0	343.862
1	7.28862		1	8.16725		1	8.4568		1	8.57661		1	5.5114		1	6.94915								1	14.0476		1	18.299		1	208.609
1	7.41558		1	8.25621		1	8.36629		1	7.26546		1	5.62423		1	6.49489								1	14.3295		1	19.0355		1	178.827
1	7.54312		1	8.48601		1	8.5462		1	7.25223		1	5.77771		1	6.24915								1	14.336		1	19.8279		1	158.108
1	7.38309		1	8.04441		1	8.41948		1	7.1462		1	5.59654		1	6.79086								1	13.9095		1	18.9653		1	148.62
1	7.09831		1	8.07202		1	8.09149		1	7.40016		1	5.30669		1	6.44593								1	13.8885		1	17.816		1	178.763
1	7.06293		1	8.46192		1	8.22875		1	6.83948		1	5.47936		1	6.06227								1	14.0317		1	18.5194		1	163.197
0	7.22543		0	7.81588		0	7.61573		0	9.19692		0	5.09383		0	7.03529								0	12.6628		0	16.6128		0	273.766
1	7.39845		1	8.36694		1	8.4568		1	7.33855		1	5.79096		1	6.44993								1	14.3402		1	19.2249		1	159.793
1	7.37969		1	8.82748		1	8.93807		1	7.40985		1	5.77104		1	6.79655								1	14.6312		1	19.8164		1	152.151
1	7.23217		1	8.37567		1	8.09481		1	7.22214		1	5.58713		1	6.71057								1	13.8929		1	18.0708		1	179.211
0	7.3726		0	7.65346		0	7.78386		0	9.28847		0	5.11568		0	7.47291								0	12.8859		0	16.8137		0	245.546
1	7.32551		1	8.1161		1	8.40632		1	7.54568		1	5.28397		1	6.57495								1	14.2165		1	18.4622		1	230.732
1	7.33248		1	8.03463		1	8.58632		1	6.88109		1	5.56706		1	6.70054								1	14.2876		1	18.8645		1	228.967
1	7.3155		1	8.13612		1	8.22619		1	6.82513		1	5.324		1	6.30474								1	14.2399		1	18.6191		1	201.874
1	7.41558		1	8.36629		1	8.76659		1	7.16539		1	5.87442		1	6.47487								1	14.3055		1	19.4512		1	124.981
1	7.24869		1	7.98753		1	8.39689		1	6.98909		1	5.28176		1	6.5997								1	14.0493		1	18.7199		1	215.475
0	7.02152		0	7.55315		0	7.7638		0	8.155		0	5.14577		0	7.15192								0	12.2737		0	16.6762		0	298.103
1	7.52825		1	8.27708		1	8.4568		1	7.049		1	5.7011		1	6.55976								1	14.2422		1	19.4284		1	168.347
1	7.2387		1	8.16725		1	8.28706		1	7.688		1	5.41155		1	7.01904								1	13.811		1	18.1989		1	218.453
0	6.84349		0	6.99291		0	7.15229		0	9.10473		0	5.31939		0	7.02279								0	10.8089		0	15.3371		0	330.874
1	7.26546		1	8.05606		1	8.08608		1	8.44635		1	5.21392		1	6.7751								1	13.5621		1	17.5923		1	247.111
0	7.24869		0	7.70797		0	8.01749		0	8.327		0	4.98222		0	6.31015								0	12.9847		0	17.3904		0	282.91
0	6.86341		0	7.45113		0	7.69021		0	8.70627		0	5.20982		0	6.93314								0	11.9076		0	16.1359		0	291.914
0	6.85688		0	7.23893		0	7.13839		0	7.82207		0	5.20801		0	6.52509								0	11.1826		0	15.7665		0	339.712
1	7.45113		1	8.35762		1	8.36758		1	6.80364		1	5.6282		1	6.41515								1	14.2022		1	19.1912		1	155.167
0	6.9152		0	7.96599		0	7.92596		0	7.90595		0	5.25395		0	7.14537								0	12.7053		0	16.7575		0	249.665
1	7.42559		1	8.15613		1	8.56644		1	7.7158		1	5.42408		1	6.88518								1	14.1565		1	18.6548		1	202.456
0	7.00387		0	7.16511		0	7.63875		0	8.04185		0	4.9279		0	6.57054								0	12.3686		0	16.3112		0	322.774
0	6.92521		0	7.80587		0	8.00602		0	8.79662		0	4.97374		0	6.58495								0	12.6684		0	16.4662		0	261.794
1	7.40133		1	8.52697		1	8.56681		1	7.41129		1	5.78758		1	6.15615								1	14.621		1	19.3945		1	166.959
1	7.32771		1	7.92266		1	8.54735		1	8.55726		1	5.6817		1	6.91125								1	13.8675		1	18.3432		1	197.615
1	7.43839		1	8.56663		1	8.25711		1	7.31858		1	5.46147		1	6.06054								1	14.3633		1	19.1177		1	184.186
1	7.17198		1	7.88417		1	8.1249		1	7.86411		1	5.48682		1	6.88109								1	13.6365		1	17.4957		1	253.053
1	7.19214		1	8.04882		1	8.25801		1	7.92928		1	5.45885		1	6.93314								1	13.8228		1	17.7445		1	231.754
1	7.13537		1	8.1061		1	7.94598		1	7.34552		1	5.48412		1	6.85516								1	13.887		1	17.6699		1	233.639
1	7.28232		1	8.2854		1	8.44589		1	7.17198		1	5.36645		1	6.57014								1	14.0586		1	18.587		1	193.309
1	7.46834		1	8.23714		1	8.18722		1	6.53979		1	5.74104		1	6.66959								1	14.5336		1	19.0779		1	149.966
0	7.06165		0	7.10177		0	8.29543		0	8.69666		0	4.93513		0	6.9814								0	12.0188		0	16.9962		0	353.682
0	6.73948		0	7.52825		0	8.30703		0	8.89611		0	4.88238		0	7.26865								0	12.2075		0	16.5459		0	296.344
0	7.25546		0	8.03604		0	8.40632		0	7.90595		0	5.42408		0	7.10534								0	13.5688		0	18.0348		0	210.446
1	7.1754		1	7.87592		1	8.23619		1	7.1754		1	5.38405		1	6.90519								1	14.0294		1	18.1343		1	175.173
